# Supplementary material for: Morphological, Behavioral, and Molecular Characterization of Avian Schistosomes (Digenea: Schistosomatidae) in the Native Snail Chilina dombeyana (Chilinidae) from Southern Chile
Source: Pathogens. 2022 Mar 9;11(3):332. doi: 10.3390/pathogens11030332 (PMC8949248; doi:10.3390/pathogens11030332)
Supplement: Supplementary file 1 [file pathogens-11-00332-s001.zip]

Archive with 6 entries (6 files):
- Oyarzún-Ruiz_et_al_Supplementary_Aligment_28S.fas
- Oyarzún-Ruiz_et_al_Supplementary_Aligment_COI.fas
- Oyarzún-Ruiz_et_al_Supplementary_Aligment_concatenated_28S_COI.fas
- Oyarzún-Ruiz_et_al_Supplementary_spreadsheet_S1_sequences.xlsx
- Oyarzún-Ruiz_et_al_Supplementary_spreadsheet_S2_genetic_distances_28S.xlsx
- Oyarzún-Ruiz_et_al_Supplementary_spreadsheet_S3_genetic_distances_COI.xlsx
