# Supplementary material for: Morphological, Behavioral, and Molecular Characterization of Avian Schistosomes (Digenea: Schistosomatidae) in the Native Snail Chilina dombeyana (Chilinidae) from Southern Chile
Source: Pathogens. 2022 Mar 9;11(3):332. doi: 10.3390/pathogens11030332 (PMC8949248; doi:10.3390/pathogens11030332)
Supplement: Supplementary file 1 [file pathogens-11-00332-s001.zip › Oyarzún-Ruiz_et_al_Supplementary_Aligment_28S.fas]

>Hapalotrema_mehrai_AY604708
NNNNNNNNNNNNNNNNNNNNNNNNNNNNGATTCCCTTAGTAACTGCGAGTGAACAGGGATGAGCCCAGCACCGAAGCCTGTGGTTATTTGACTACTAGGCAATGTGGTGTTTAGGTTGGTTCATGGCATTACTGCTCTACCCGAAGTCCAGCAATGAGTACGGCTTACTGTTCTGGCCCACAGAGGGTGAAAGGCCCGTGGGGGTGGAGATCAAGTTTGTCAGTTTTGCTTTGAGCCTACCTTGGAGTCGGGTTGTTTGTGAATGCAGCCCAAAGTGGGTGGTAAACTCCATCTAAGGCTAAATACTAACACGAGTCCGATAGCAAACAAGTACCGTGAGGGAAAGTTGAAAAGTACTTTGAAGAGAGAGTAAACAGTGCGTGAAACTGCTCAAAGGTAAACGGG-TGGAGTTGAACTGCAAGCTCTGGGGATTCAGCTGATGAGTATGACTAGCGTTCGGGCTTGTTGGCCGGCCCTCTGATGTCTGTC--TAATGGCAGGTGCCTTCCCTTG-------GGGTTGGTATGTGTGATGCGCTTACCAGGCACCGCACGCATTGAGG--GTGAATGG-TCTACTTGTCAGTGCACTTTCTCAGGGTGTTCACCACGACCGGCACAGCCGTCTGTCTGCTTTGGTCAAACTGATCAGGTCTGGTTTT---TGCTAGGCTTGGTTGGGATGGAAGGTAGCCCTT--GTTCAA----------------TTTTGGACGTTGGGTATAATGAGCTGGCCATTGTGGATCTGTATGGTGTGTCGGAGTTGGCGGCTT-------TGCATGCGTGCTCTGTCCTGCGGGCGGGA-TTGAGTCTGGTTGGCTTGTTACTGACCTCGGTTAGTCGGTCGATGGCTTAGTC-TTGTTCAGTGGGCGGTTGCGTGTGTGACTTGG--TTTGGGCCAATAGTCTGTGGTGTAGTGGTAGACGATCCACCTGACCCGTCTTGAAACACGGACCAAGGAGTTTAACATATGCGCGAGTCATTGGGCGTTACGAAACCCAAAGGCGAAGTGAAGGTAAAGGTTTGGCTT---GTCCGAACTGAGGTGAGATCCCGTTGGT---TTTGCCTAATAAATAACCGAACTGCGAACAGCGGGCG-CATCACCAGCCCGTCCCATGGCGTAGACATGTGACCTCGT-GTTATGTGCACCGTCGGGGCGGAGCAAGAGCGCATACGTTGAGACCCGAAAGATGGTGAACTATGCTTGCTAAGGTTGAAGCCAGAGGAAACTCTGGTGGAGGACCGCAGCGATTCTGACGTGCA-----------------AATCGATCGTCTAAAGTGAGTATGGGGGCNNNNNNNNNNNNNNNNNNNNNNNNNNNNNNNNNNNNNNNNNNNNNNNNNNNNNNNNNNNNNNNNNNNNNNNNNNNNNNNNNNNNNNNNNNNNNNNNNNNNNNNNNNNNNNNNNNNNNNNNNNNNNNNNNNNNNNNNNNNNNNNNNNNNNNNNNNNNNNNNNNNNNNNNNNNNNNNNNNNNNNNNNNNNNNNNNNNNNNNNNNNNNNNNNNNNNNNNNNNNNNNNNNNNNNNNNNNNNNNNNNNNNNNNNNNNNNNNNNNNNNNNNNNNNNNNNNNNNNNNNNNNNNNNNNNNNNNNNNNNNNNNNNNNNNNNNNNNNNNNNNNNNNNNNNNNNNNNNNNNNNNNNNNNNNNNNNNNNNNN
>Learedius_learedi_AY604707
NNNNNNNNNNNNNNNNNNNNNNNNNNNNGATTCCCTTAGTAACTGCGAGTGAACAGGGATTAGCCCAGCACCGAAGCCTGTGGTTGTTTGACTACTAGGCAATGTGGTGTTTAGGTTGGTTCATGGCATTACTGCTCTACCCTAAGTCCAGCAATGAGTACGGCTTAATGTTCTGGCCCACAGAGGGTGAAAGGCCCGTGGGGGTGGAGATCAAGTTTGTCAGTTTTGCTTTGAGCCGACCTTGGAGTCGGGTTGTTTGTGAATGCAGCCCAAAGTGGGTGGTAAACTCCATCCAAGGCTAAATACTAACACGAGTCCGATAGCAAACAAGTACCGTGAGGGAAAGTTGAAAAGTACTTTGAAGAGAGAGTAAACAGTGCGTGAAACTGCTCAAAGGTAAACGGG-TGGAGTTGAACTGCAAGCTCCGGGGATTCAGCTGATGAGTGTGATT-GCGTTCGGGCAGCTTGGCCGGCCTTCTGATGTCTGTC--TAGTGGCAGGTGCCTTCCCTTG-------GGGTTGGTATGTGTGATGCGCTTACCATGCGCCGCACGCATTGGGG--GTGATGGGTCTGACTTGTCAGTGCACTTTCTCGGGGTGTTCACCACGACCGGCACAGCCGTCTGTCTGCTTTGGTCAAACTGATCAGGTCTGGTTAT---TGCTAGGCTTGGTTGGGATGGAAGGTAGCCCGT--GTTCAC---------------TTGTTGGACTTTGGGTATAATAAGCTGGCCATTGTGGATCTGTATGGTGTGTCGGAGATGGCGGCTT-------TGCATGCGTGCTCTGTCCTGCGGGCGGGA-TTGAGTCCGGTCGGCTTGTTACTGACTTCGGTTAGTCGGTCGATGGCTTAGTC-TTGTTCAGTGGGCGGTTGCGTGTGTGACTTGG--CTTGGGCCAATAGTCTGTGGTGTAGTGGTAGACGATCCACCTGACCCGTCTTGAAACACGGACCAAGGAGTTTAACATATGCGCGAGTCATTGGGCGTTACGAAACCCAAAGGCGAAGTGAAGGTAAAGGTTTGGCTT---GTCCGAACTGAGGTGAGATCCCGTTGG----TTTGCCTAATAACTTACC-AGCTGTGAACAGCGGGCG-CATCACCGGCCCGTCCCATGGCGTAGACATGTGACCTTGT-GTTATGTGCACCGTCGGGGCGGAGCAAGAGCGCATACGTTGAGACCCGAAAGATGGTGAACTATGCTTGCTAAGGTTGAAGCCAGAGGAAACTCTGGTGGAGGACCGCAGCGATTCTGACGTGCA-----------------AATCGATCGTCTAAAGTGAGTATGGGGGCNNNNNNNNNNNNNNNNNNNNNNNNNNNNNNNNNNNNNNNNNNNNNNNNNNNNNNNNNNNNNNNNNNNNNNNNNNNNNNNNNNNNNNNNNNNNNNNNNNNNNNNNNNNNNNNNNNNNNNNNNNNNNNNNNNNNNNNNNNNNNNNNNNNNNNNNNNNNNNNNNNNNNNNNNNNNNNNNNNNNNNNNNNNNNNNNNNNNNNNNNNNNNNNNNNNNNNNNNNNNNNNNNNNNNNNNNNNNNNNNNNNNNNNNNNNNNNNNNNNNNNNNNNNNNNNNNNNNNNNNNNNNNNNNNNNNNNNNNNNNNNNNNNNNNNNNNNNNNNNNNNNNNNNNNNNNNNNNNNNNNNNNNNNNNNNNNNNNNNNN
>Spirorchis_scripta_AY222174
NNNNNNNNNNNNNNNNNNAACTAACC-AGATTCCCCTAGTAACTGCGAGTGAAGAGGGATTAGCCCAGCACCGAAGCCTGTGGTCATTTGACTGCTAGGCAATGTGGTGTTTAGGTTGGTTCTTGGCATTACTGCTCTACTCCAAGTCCAGCAATGAGTACGGCTTACTGGAACGGCCCATAGAGGGTGAAAGGCCCGTGGGGGTAGAGGC------TTACAGTTTTGTCCTGAATTGACCATGGAGTCGGGTTGTTTGTGAATGCAGCCCAAAGTGGGTGGTAAACTCCATCTAAGGCTAAATACTGGCACGAGTCCGATAGTAAACAAGTACCGTGAGGGAAAGTTGAAAAGTACTTTGAAGAGAGAGTAAACAGTGCGTGAAACCGCTCAGAGGTAAACGGG-TGGAGTTGAACTGCAATCCTTGAGGATTCAGCTGATGAGTATGACATGGGCTTGGACATATTGACTGGCGCTCAGAGATCAGCG--ATTTGCTGGGTTTCTGCTCTTC------GGAGTGGGAATGCATTGTGTACTTGTCAAGTATACGGCTCTTTGGG---TTGACCGGGTCTGCTCGTCAGTGCACTTTCTCTTGGTGTTCACCACGACCGGCACTGCTGTCTGTCTACTATGGTTAAACCGGTTAGGCTTAGTCTT-ATGGCTAGGCTTGATCGGGATGGCAGGTAGCTCTTTGATTCTT-GTCAGCTTCGGTTGCCTTGAGTCTTTGAGTGTAATTAGCTGACTGTAGTGGATCTGTGCAGTGTGTCGGAGCTGGCGGCTTTGGTATGTGCATGCGTGCTATGGCCTTTTGGCGGAG-CTGAGTCTGGTCGGCAAGTTACCTGTTTTGGCAGGTCGGTCGATGTCTTAGTT-TCGTTCATTGGGTGGTGGCGTGTGTGATACTA-TCTTGGGCCAATAGTCTGTGGTGTAGTGGTAAACGATCCACCTGACCCGTCTTGAAACACGGACCAAGGAGTTTAACATGTACGCGAGTCATTGGGCGTTACGAAACCCAAAGGCGTAATGAAGGTAAAGGTTCGGCTT---GTCCGAGCTGAGGTGAGATCCTGCTGTTTCCTTTGCCT-TGCACTGTCAAGCTTTCGAGCAGTAGGCG-CATCACCAGCCCGTCTCATGATGTAGCCACGTAGCCTTGT-GTTATGTGCACCGTCGGGGCGGAGCTAGAGCGTACACGTTGAGACCCGAAAGATGGTGAACTATGCTTGCGGAGGTTGAAGCCAGAGGAAACTCTGGTGGAGGACCGCAGCGATTCTGACGTGCA-----------------AATCGATCGTCTAACGTGAGTATAGGGGCGAAANNNNNNNNNNNNNNNNNNNNNNNNNNNNNNNNNNNNNNNNNNNNNNNNNNNNNNNNNNNNNNNNNNNNNNNNNNNNNNNNNNNNNNNNNNNNNNNNNNNNNNNNNNNNNNNNNNNNNNNNNNNNNNNNNNNNNNNNNNNNNNNNNNNNNNNNNNNNNNNNNNNNNNNNNNNNNNNNNNNNNNNNNNNNNNNNNNNNNNNNNNNNNNNNNNNNNNNNNNNNNNNNNNNNNNNNNNNNNNNNNNNNNNNNNNNNNNNNNNNNNNNNNNNNNNNNNNNNNNNNNNNNNNNNNNNNNNNNNNNNNNNNNNNNNNNNNNNNNNNNNNNNNNNNNNNNNNNNNNNNNNNNNNNNNNNNNNNN
>Schistosoma_rodhaini_AY157256
ACTAAGCGGAGGAAAAGAAACTAACAAGGATTCCCCTAGTAACTGCGAGTGAACAGGGATTAGCCCAACACCGAAGCCTGCGGTTATTTGATCGTAAGGCAATGTGGTGTTTAGGGTGGCTTCTGGCATTACTGCTCTGTCCCAAGTCCAGCAATGAGTACGGCTTCCCATTCTGGCCCAAAGAGGGTGAAAGGCCCGTGGGGGCAGAGATCAAGTGTGACAGTTTTGCTCTGAGCTACCCTTGGAGTCGGGTTGTTTGTGAATGCAGCCCAAAGTGGGTGGTAAACTCCATCCAAGGCTAAATACTTACACGAGTCCGATAGCAAACAAGTACCGTGAGGGAAAGTTGAAAAGTACTTTGAAGAGAGAGTAAACAGTGCGTGAAACCGCTCAAAGGTAAACGGG-TGGAGTTGAACTGCAAGCTCTGGGAATTCAGCTGATGAGTGTGATTTGTACTTGGGCATACTGGCCG-CC-TTCAGTGTCTGTT--TAACCGCAGGTGCCTTCCTTTT-------TGGTGGGTATGTGTGAATCGTTTG-CTTACGACGCGCGCACTGTTG--GTGTGAGGGTCTGCTTGTCAGTGCACTTTCTCAGGGTGTTCACCACGACCGGCACTGCTGCCTGTCTGCTATGGTCAAACTGATCAGGTCTGATTTC---TGTCAGGCTTGGTTGGGTCGGTAGGTGGCTCTTTGGCTCAT----------------TTATGGGCCGTGAGTGTTACTAACTGGCTGTAGTGGATCTGTGCGGTGTGTCGGAGATGGCGGCTT-------CGCATGCGTGCCTAGACCTTCGGGCATTG-CTGAGTCTGGTCGGTTTGTTACTAGCTTCGGCTGGTCGGCTGATGGCTTGGTT-TTGTCACGTCGGCGGTTGCGTGTGTGATTTGC--ATTGGGCCAATAGTCTGTGGTGTAGTGGTAGACGATCCACCTGACCCGTCTTGAAACACGGACCAAGGAGTTTAACATGTGCGCGAGTCATTGGGTGTTACGAAACCCAAAGGCGAAGTGAAGGTAAAGGTTCGGCTT---GTCCGGACTAAGGTGAGATCCTGTTGT----CTTGCTC-ATACTTTCCA-AGTTGCGAGCAGCGGGCG-CATCACCGGCCCGTCCCATGACGTAGACATGTGACCTCGT-GTTGTGTGCACCGTCGGGGCGGAGCAAGAGCGTACACGTTGAGACCCGAAAGATGGTGAACTATGCTTGTGAAGGTTGAAGCCAGAGGAAACTCTGGTGGAGGACCGTAGCGATTCTGACGTGCA-----------------AATCGATCGTATAACGTGAGTATAGGGGCGAAAGACTAATCGAACTATCTAGTAGCTGGTTCCCTCCGAAGTTTCCCTCAGGATAGCTGGCATTCTGAGAAAT--AAACAGTTTTATCCGGTAAAGCGAATGATTAGAGGCATTGGGGAGAAATCATCCTCAACCTATTCTCAAACTTTAAATGGGTGAGAAGCTTAACTCGCTTGATTGGAGTTTTGCATTGAATGTGAGTGCCAAGTGGGCCATTTTTGGTAAGCAGAACTGGCGCTGTGGGATGAACCAAACGTCCGGTTAAGGTGCCTAACACGACGCTCATGAGATACCACAAAAGGTGTTGGTTGGTCTAGACA-GCAGGACGGTGGCCATGGAAGTCGGAAGCCGCTAAGGA
>Schistosomatidae_sp__CRAM2127
NNNNNNNNNNNNNNNNNNNNNNNNNNNNNNNNNNNNNNNNNNNNNNNNNNNNNNNNNNNNNNNNNNNNNNNNNNNNNNNNNNNNNNNNNNNNNNNNNNNNNNNNNNNNNNNNNNNNNNNNTCTTGGCATTACTGCTCTGCCCCAAGTCCAGCAATGAGTACGGCATACCGTTCTGGCCCAAAGAGGGTGAAAGGCCCGTGGGGGTAGAGACCAAGCATGACAGTTTTGTCCAGAGCTTACCTTGGAGTCGGGTTGTTTGAGAATGCAGCCCAAAGTGGGTGGTAAACTCCATCCAAGGCTAAATACTTACACGAGTCCGATAGTAAACAAGTACCGTGAGGGAAAGTTGAAAAGTACTTTGAAGAGAGAGTAAACAGTGCGTGAAACCGCTCAGAGGTAAACGGG-TGGAGTTGAACTGCGATCCTTGGGAATTCAGCTGATGAGCATGATTTGTGCTTGGGCATATTGGCCG-CCTTTCAGTGTCTGCT--TAACTGCGGGTGCCTACCT--C-------TGGTGGGTATGTGTGGTGCGCTTATCAGGTGCCGCACGCATTGGAGG-GTGTATGGGTCTGCTTGTCAGTGCACTTTCTCAGGGTGTTCACCACGACCGGCGCTGCTGTCTGTCTGCTGTGGTCAAACTGATCAGGTCTGATTAA---CGTTGGGCTTGGTTGGGTTGGCAGGTGACTCACTGGTCCAC---------------TCTGTGGGCTATGAGTGTTACTAGCCGGCTGCAGTGGATCTGTGCAGTGTGTCGGAGATGGCGGCTT-------GGCATGT--GCTCTGTCCTACAGGCGTGG-TTGAGTCCGGTCAGCTTGTTGCTAGTTTCGGCTGGTCAGTTGATGGCTTGATC-ATGTTCAGTTGGCAGCAGTGTGTGT--CTTAG--CATGGGCCAATAGTCTGTGGTGTTGTGGTAGACTATCCACCTGACCCGTCTTGAAACACGGACCAAGGAGTTTAACATGTGCGCGAGTCATTGGGCGTTACGAAACCCAAAGGCGTAGTGAAGGTAAAGGTTCGGCTT---GTCCGAGCTAAGGTGAGATCCTGTTGT----TTTGCTC-AATTACTCCA-AGTTGCGAGCAGCAGGCG-CATCACCGGCCCGTCCCATGACGTAGACATGTGGCCTTGT-GCTATGTGCACCGTCGGGGCGGAGCAAGAGCGTACACGTTGAGACCCGAAAGATGGTGAACTATGCTTGCGAAGGTTGAAGCCAGAGGAAACTCTGGTGGAGGACCGTAGCGATTCTGACGTGCA-----------------AATCGATCGTATAACGTGAGTATAGGGGCGAAAGACTAATCGAACCATCNNNNNNNNNNNNNNNNNNNNNNNNNNNNNNNNNNNNNNNNNNNNNNNNNNNNNNNNNNNNNNNNNNNNNNNNNNNNNNNNNNNNNNNNNNNNNNNNNNNNNNNNNNNNNNNNNNNNNNNNNNNNNNNNNNNNNNNNNNNNNNNNNNNNNNNNNNNNNNNNNNNNNNNNNNNNNNNNNNNNNNNNNNNNNNNNNNNNNNNNNNNNNNNNNNNNNNNNNNNNNNNNNNNNNNNNNNNNNNNNNNNNNNNNNNNNNNNNNNNNNNNNNNNNNNNNNNNNNNNNNNNNNNNNNNNNNNNNNNNNNNNNNNNNNNNNNNNNNNNNNNNNNNNNNNNNNNNNNNNN
>Schistosoma_sinensium_AF465924
NNNNNNNNNNNNNNNNNNNNNNNNNNNNNNNNNNNNNNNNNNNNNNNNNNNNNNNNNNNNNNNNNNNNNNNNNNNNNNNNNNNNNNNNNNNNNNNNNNNNNNNNNNNNNNNNNNNNNNNNNNNNNNNNNNNNNNNNNNNNNNNNNNNNNNNNNNNNNNNNNNNNNNNNNNNNNNNNNNNNNNNNNNNNNNNNNNNNNNNNNNNNNNNNNNNNNNNNNNNNNNNNNNNNNNNNNNNNNNNNNNNNNNNNNNNNNNNNNNNNNNNNNNNNNNNNNNNNNNNNNNNNNNNNNNNNNNNNNNNNNNNNNNNNNNNNNNNNNNNNNNNNNNNNNNNNNNNNNNNNNNNNNNNNNNNNNNNNNNNNNNNNNNNNNNNNNNNNNNNNNNNNNNNNNNNNNNNNNNNNNNNNNNNGGAGTTGAACTGCAAGCTCTGGGGATTCAGCTGATGAGTATGATTTGTGCTTGGGCATACTGGCCG-CC-TTTAGTGTCTGTTGTTAAGAGCAGGTGCCTACCTTATATAAATGGGGTGGGTATGTGTAG-GCGTTTT-TATACGTCGCACGCATTGAAG--GTGTGAGGGTCTGCTTGTCAGTGCACTTTCTCAGAGTGTTCACCACGACCGGCACTGCTGCCTTTCTACTATGGCCAAACTGATCTGGTCTGACTATTATTGTTGGGCTGGGTTGGGTCGGCAGGTGACTTTTTGGTTCGTAATTAAT--------TTTATGGGCCATGAGTGTTACTAACCGGCTGTAGTGGATTTGTGTAGTGTGTCGGAGACGGCGGCTT-------TGCATGCGTGCTTAGTCCTTCGGGCATTA-TTGAGTCTGGTCGGCATGTTGCTAGCTTCGGTTAGTCTGCTGATGGCTTGATT-TTGTTGCGTTGGCGGTTGCGTGTGTGAGTTTT-GATTGGGCCAATNNNNNNNNNNNNNNNNNNNNNNNNNNNNNNNNNNNNNNNNNNNNNNNNNNNNNNNNNNNNNNNNNNNNNNNNNNNNNNNNNNNNNNNNNNNNNNNNNNNNNNNNNNNNNNNNNNNNNNNNNNNNNNNNNNNNNNNNNNNNNNNNNNNNNNNNNNNNNNNNNNNNNNNNNNNNNNNNNNNNNNNNNNNNNNNNNNNNNNNNNNNNNNNNNNNNNNNNNNNNNNNNNNNNNNNNNNNNNNNNNNNNNNNNNNNNNNNNNNNNNNNNNNNNNNNNNNNNNNNNNNNNNNNNNNNNNNNNNNNNNNNNNNNNNNNNNNNNNNNNNNNNNNNNNNNNNNNNNNNNNNNNNNNNNNNNNNNNNNNNNNNNNNNNNNNNNNNNNNNNNNNNNNNNNNNNNNNNNNNNNNNNNNNNNNNNNNNNNNNNNNNNNNNNNNNNNNNNNNNNNNNNNNNNNNNNNNNNNNNNNNNNNNNNNNNNNNNNNNNNNNNNNNNNNNNNNNNNNNNNNNNNNNNNNNNNNNNNNNNNNNNNNNNNNNNNNNNNNNNNNNNNNNNNNNNNNNNNNNNNNNNNNNNNNNNNNNNNNNNNNNNNNNNNNNNNNNNNNNNNNNNNNNNNNNNNNNNNNNNNNNNNNNNNNNNNNNNNNNNNNNNNNNNNNNNNNNNNNNNNNNNNNNNNNNNNNNNNNNNNNNNNNNNNNNNNNNNNNNNNNNNNNNNNNNNNNNNNNNNNNNNNNNNNNNNNNNNNNNNNNNNNNNNNNNNNNNNNNNNNNNNNNNNNNNN
>Schistosoma_bovis_FJ897156
NNNNNNNNNNNNNNNNNNNNNNNNNNNNNNNNNNNTTAGTAACTGCGAGTGAACAGGGATTAGCCCAACACCGAAGCCTGCGGTTAATTGATCGTGAGGCAATGTGGTGTTTAGGTTGGCTTCAGACATTACTGCTCTGCCCCAAGTCCAGCAATGAGTACGGCTTCCCATTCTGGCCCAAAGAGGGTGAAAGGCCCGTGGGGGTAGAGATCAAGTGTGACAGTTCTGTTCTGAGCTACCCTTGGAGTCGGGTTGTTTGTGAATGCAGCCCAAAGTGGGTGGTAGACTCCATCCAAGGCTAAATACTTACACGAGTCCGATAGCAAACAAGTACCGTGAGGGAAAGTTGAAAAGTACTTTGAAGAGAGAGTAAACAGTGCGTGAAACCGTTCAAAGGTAAACAGGTTGGAGTTGAACTGCAAGCTCTGGGAATTCAGCTGATGAGTGTGATTTGTGCTTGGGCATACTGGCCG-CC-TTTAGTGTCTGCT--TAACCGCAGGTGCCTGCCTTTT-------TGGTGGGTATGTGTGAATCGTTTA-CATACGACGCACGCACTGTTG--GTGTGAGGGTCTGCTTGTCAGTGCACTTTCTCAGGGTGTTCACCACGACCGGCACTGCTGCCTGTCTGCTATGGCCAAACTGATCAGGTCTGATTTC---CGTCATTCTTGGTTGGGTCGGCAGGTGACTCTTTGGCTCAT----------------CTATGG-CTGTGAGTGTTACTAGCCGGCTGTAGCGGAGCTGTGCGGTGTGTCGGAGATGGCGGCTT-------CGCATGCGTGCCTAGACCTTCGGGCTTTG-TTGAGTCTGGTCGGCTCGTTACTAGCTTCGGCTGGTCGGCTGATGGCTTGATT-TTGTCACGTTGGCGGTTGCGTGTGTGATTTGC--GTTGGGCCAATAGTCTGTGGTGTAGTGGTAGACGATCCACCTGACCCGTCTTGAAACACGGACCAAGGAGTTTAACATGTGCGCGAGTCATTGGGTGTTACGAAACCCAAAGGCGAAGTGAAGGTAAAGGTTCGGCTT---GTCCGGACTGAGGTGAGATCCTGTTGT----CTTGCTC-ATACTTTCCA-AGTTGCGAGCAGCGGGCG-CATCACCGGCCCGTCCCATGACGTAGACATGTGACCTCGT-GTTATGTGCACCGTCGGGGCGGAGCAAGAGCGTACACGTTGAGACCCGAAAGATGGTGAACTATGCTTGTGAAGGTTGAAGCCAGAGGAAACTCTGGTGGAGGACCGTAGCGATTCTGACGTGCA-----------------AATCGATCGTATAACGTGAGTATAGGGGCGAAAGACTAATCGNNNNNNNNNNNNNNNNNNNNNNNNNNNNNNNNNNNNNNNNNNNNNNNNNNNNNNNNNNNNNNNNNNNNNNNNNNNNNNNNNNNNNNNNNNNNNNNNNNNNNNNNNNNNNNNNNNNNNNNNNNNNNNNNNNNNNNNNNNNNNNNNNNNNNNNNNNNNNNNNNNNNNNNNNNNNNNNNNNNNNNNNNNNNNNNNNNNNNNNNNNNNNNNNNNNNNNNNNNNNNNNNNNNNNNNNNNNNNNNNNNNNNNNNNNNNNNNNNNNNNNNNNNNNNNNNNNNNNNNNNNNNNNNNNNNNNNNNNNNNNNNNNNNNNNNNNNNNNNNNNNNNNNNNNNNNNNNNNNNNNNNNNNN
>Schistosoma_margrebowiei_AY157260
ACTAAGCGGAGGAAAAGAAACTAACAAGGATTCCCCTAGTAACTGCGAGTGAACAGGGATTAGCCCAACACCGAAGCCTGCGGTTAATTGATCGTGAGGCAATGTGGTGTTTAGGTTGGCTTCAGGCATTACTGCTCTACCCCAAGTCCAGCAATGAGTACGGCTTCCCATTCTGGCCCAAAGAGGGTGAAAGGCCCGTGGGGGTAGAGATCAAGTGTGACAGTTCTGCTCTGAGCTACCCTTGGAGTCGGGTTGTTTGTGAATGCAGCCCAAAGTGGGTGGTAGACTCCATCCAAGGCTAAATACTTACACGAGTCCGATAGCAAACAAGTACCGTGAGGGAAAGTTGAAAAGTACTTTGAAGAGAGAGTAAACAGTGCGTGAAACCGTTCAAAGGTAAACAGG-TGGAGTTGAACTGCAAGCTCTGGGAATTCAGCTGATGAGTGTGATTTGTGCTTGGGCATACTGGCCG-CC-TTCAGTGTCTGTT--TAACCGCAGGTGCCTGCCTTTT-------TGGTGGGTATGTGTGAATCGTTTA-CATGCGACGCACGCACTGTTG--GTGTGAGGGTCTACTTGTCAGTGCACTTTCTCAGGGTGTTCACCACGACCGGCACTGCTGCCTGTCTGCTATGGCCAAACTGATCAGGTCTGATTTT---CGTCAGTCTTGGTTGGGTCGGCAGGTGACTCTTTGGCTCAT----------------TTATGGGCTGTGAGTGTTACTAGCCGGCTGTAGTGGAGCTGTGCGGTGTGTTGGAGATGGCGGCTT-------CGCATGCGTGCCTAGACCTTCGGGCTTTG-TTGAGTCTGGTCAGCTCGTTACTAGCTTCGGCTGGTCGGCTGATGGCTTGATT-TTGTCGCGTTGGCGGTTGCGTGTGTGTTTTGC--TTTGGGCCAATAGTCTGTGGTGTAGTGGTAGACGATCCACCTGACCCGTCTTGAAACACGGACCAAGGAGTTTAACATGTGCGCGAGTCATTGGGTGTTACGAAACCCAAAGGCGAAGTGAAGGTAAAGGTTCGGCTT---GTCCGGACTGAGGTGAGATCCTGTTGC----CTTGCTC-ATACTTCCCA-AGTTGCGAGCAGCGGGCG-CATCACCGGCCCGTCCCATGACGTAGACATGTGACCTAGT-GTTGTGTGCACCGTCGGGGCGGAGCAAGAGCGTACACGTTGAGACCCGAAAGATGGTGAACTATGCTTGTGAAGGTTGAAGCCAGAGGAAACTCTGGTGGAGGACCGTAGCGATTCTGACGTGCA-----------------AATCGATCGTATAACGTGAGTATAGGGGCGAAAGACTAATCGAACTATCTAGTAGCTGGTTCCCTCCGAAGTTTCCCTCAGGATAGCTGGCATTCTGAGAAAT--AAACAGTTTTATCCGGTAAAGCGAATGATTAGAGGCATTGGGGATAAATCATCCTCAACCTATTCTCAAACTTTAAATGGGTGAGAAGCTTAACTCGCTTAATTGGAGTTTTGCATTGAATGTGAGTGCCAAGTGGGCCATTTTTGGTAAGCAGAACTGGCGCTGTGGGATGAACCAAACGTTCGGTTAAGGTGCCTAACACGACGCTCATGAGATACCACAAAAGGTGTTGGTTGGTCTAGACA-GCAGGACGGTGGCCATGGAAGTCGGAAGCCGCTAAGGA
>Schistosoma_mekongi_AF465922
NNNNNNNNNNNNNNNNNNNNNNNNNNNNNNNNNNNNNNNNNNNNNNNNNNNNNNNNNNNNNNNNNNNNNNNNNNNNNNNNNNNNNNNNNNNNNNNNNNNNNNNNNNNNNNNNNNNNNNNNNNNNNNNNNNNNNNNNNNNNNNNNNNNNNNNNNNNNNNNNNNNNNNNNNNNNNNNNNNNNNNNNNNNNNNNNNNNNNNNNNNNNNNNNNNNNNNNNNNNNNNNNNNNNNNNNNNNNNNNNNNNNNNNNNNNNNNNNNNNNNNNNNNNNNNNNNNNNNNNNNNNNNNNNNNNNNNNNNNNNNNNNNNNNNNNNNNNNNNNNNNNNNNNNNNNNNNNNNNNNNNNNNNNNNNNNNNNNNNNNNNNNNNNNNNNNNNNNNNNNNNNNNNNNNNNNNNNNNNNNNNNNNNNGGAGTTGAACTGCAAGCTCTGGGGATTCAGCTGATGAGTATGATTTGTGCTTGGGCATACTGGCCG-CC-TTCAGTGTCTGTTTGTAATAGCAGATGCCTACCTTTTAT-AATGGGGTGGGTATGTGTAG-ACGTTTT-TATACGGCGCACGCATTGGAG--GTGTGAGGGTCTGCTTGTCAGTGCACTTTCTCAGAGTATTCACCACGACCGGCATTGCTGCCTCTCTACTATGGCCAAACTGATCAGGTTTGACTATTAATGTTGAGCTTGGTTGGGTCGGCAGGTGGCTCTTTGGTTCGTGATTAATC-------ATTATGGATCATTAGTGTTACTAACCGGCTGTAGTGGAGTTGTGTAGTGTGTCGGAGATGGCGGCTT-------TGCATGCGTACTTTGTCTTTCGGGCATTG-GTGAGTCTGGTCAGTTTGTTACTAGCTTCGGCTGGTCTGCTGATGGCTTGCTT-TTGTCACGTTGGCAGTTGCGTATGTGAGCTTTTGAATGGGCCAATNNNNNNNNNNNNNNNNNNNNNNNNNNNNNNNNNNNNNNNNNNNNNNNNNNNNNNNNNNNNNNNNNNNNNNNNNNNNNNNNNNNNNNNNNNNNNNNNNNNNNNNNNNNNNNNNNNNNNNNNNNNNNNNNNNNNNNNNNNNNNNNNNNNNNNNNNNNNNNNNNNNNNNNNNNNNNNNNNNNNNNNNNNNNNNNNNNNNNNNNNNNNNNNNNNNNNNNNNNNNNNNNNNNNNNNNNNNNNNNNNNNNNNNNNNNNNNNNNNNNNNNNNNNNNNNNNNNNNNNNNNNNNNNNNNNNNNNNNNNNNNNNNNNNNNNNNNNNNNNNNNNNNNNNNNNNNNNNNNNNNNNNNNNNNNNNNNNNNNNNNNNNNNNNNNNNNNNNNNNNNNNNNNNNNNNNNNNNNNNNNNNNNNNNNNNNNNNNNNNNNNNNNNNNNNNNNNNNNNNNNNNNNNNNNNNNNNNNNNNNNNNNNNNNNNNNNNNNNNNNNNNNNNNNNNNNNNNNNNNNNNNNNNNNNNNNNNNNNNNNNNNNNNNNNNNNNNNNNNNNNNNNNNNNNNNNNNNNNNNNNNNNNNNNNNNNNNNNNNNNNNNNNNNNNNNNNNNNNNNNNNNNNNNNNNNNNNNNNNNNNNNNNNNNNNNNNNNNNNNNNNNNNNNNNNNNNNNNNNNNNNNNNNNNNNNNNNNNNNNNNNNNNNNNNNNNNNNNNNNNNNNNNNNNNNNNNNNNNNNNNNNNNNNNNNNNNNNNNNNNNNNNNNNNNNNNNNNNNNNNNNNNNNNNNNN
>Trichobilharzia_mergi_JX456158
NNNNNNNNNNNNNNNNNNNNNNNNNNNNNNNNNNNNNNNNNNNNNNNNNNNNNNNNNNNNNNNNNNNNNNNNNNNNNNNNNNNNNNNNNNNNNNNNNNNNNNNNNNNNNNNNNNNNNNNNNNNNNNNNNNNNNNNNNNNNNNNNNNNNNNNNNNNNNNNNNNNNNNNNNNNNNNNNNNNNNNNNNNNNNNNNNNNNNNNNNNNNNNNNNNNNNNNNNNNNNNNNNNNNNNNNNNNNNNNNNNNNNNNNNNNNNNNNNNNNNNNNNNNNNNNNNNNNNNNNNNNNNNNNNNNNNNNNNNNNNNNNNNNNNNNNNNNNNNNNNNNNNNNNNNNNNNNNNNNNNNNNNNNNNNNNNNNNNNNNNNNNNGAGAGTAAACAGTGCGTGAAACCGCTCAGAGGTAAACGGG-TGGAGTTGAACTGCGATCCTTGGGAATTCAGCTGGTGAGCATGATTTGTGCTTGGGCATATTGACCG-CCTTTCAGTGTCTGCT--TAACTGCGGGTGCCTGCCT--C-------CGGTGGGTATGTGTGGTGCGCTTATCATGTGCCGCACGCATTGGAGG-GTGTATGAGTCTGCTTGTCAGTGCACTTTCTCAGGGTGTTCACCACGACCGGCACTGCTGTCTGTCTGCTGTAGTCAAACTGATCAGGTCTGATTAA---CGTTGGGCTTGGTTGGGTTGGCAGGTGACTCACTGGTCCAT---------------TCTGTGGGCTATGAGTGTTACTAGCCGGCTATGGTGGATCTGTACGGTGTGTCGGAGACGGCGGCTT-------TGCATATGCGCTCTGTCCTTCAGGCGTGG-TTGAGTCTGGTCGACTTGTTGCTAGTTTCGGCTGGCCAGTTGATGGCTTGATC-ATGTTCAGTTGGCAGTGGTGTGTGTGTCTTAG--TTTGGGCCAATAGTCTGTGGTGTTGTGGTAGACTATCCACCTGNNNNNNNNNNNNNNNNNNNNNNNNNNNNNNNNNNNNNNNNNNNNNNNNNNNNNNNNNNNNNNNNNNNNNNNNNNNNNNNNNNNNNNNNNNNNNNNNNNNNNNNNNNNNNNNNNNNNNNNNNNNNNNNNNNNNNNNNNNNNNNNNNNNNNNNNNNNNNNNNNNNNNNNNNNNNNNNNNNNNNNNNNNNNNNNNNNNNNNNNNNNNNNNNNNNNNNNNNNNNNNNNNNNNNNNNNNNNNNNNNNNNNNNNNNNNNNNNNNNNNNNNNNNNNNNNNNNNNNNNNNNNNNNNNNNNNNNNNNNNNNNNNNNNNNNNNNNNNNNNNNNNNNNNNNNNNNNNNNNNNNNNNNNNNNNNNNNNNNNNNNNNNNNNNNNNNNNNNNNNNNNNNNNNNNNNNNNNNNNNNNNNNNNNNNNNNNNNNNNNNNNNNNNNNNNNNNNNNNNNNNNNNNNNNNNNNNNNNNNNNNNNNNNNNNNNNNNNNNNNNNNNNNNNNNNNNNNNNNNNNNNNNNNNNNNNNNNNNNNNNNNNNNNNNNNNNNNNNNNNNNNNNNNNNNNNNNNNNNNNNNNNNNNNNNNNNNNNNNNNNNNNNNNNNNNNNNNNNNNNNNNNNNNNNNNNNNNNNNNNNNNNNNNNNNNNNNNNNNNNNNNNNNNNNNNNNNNNNNNNNNNNNNNNNNNNNNNNNNNNNNNNNNNNNNNNNNNNNNNNNNNNNNNNNNNNNNNNNNNNNNNNNNNNNNNNNNNNNNN
>Schistosoma_japonicum_28S_rRNA_gene_Z46504
ACTAAGCGGAGGAAAAGAAACTAACAAGGATTCCCCTAGTAACTGCGAGTGAACAGGGATTAGCCCAACACCGAAGCCTGCGGTTATTTGATCGTAAGGCAATGTGGTGTTTAGGTTGGCTTCAGGCATTACTGCTCTACCCCAAGTCCAGCATTGAGTACGGCTTACCGTCCTGGCCCATAGAGGGTGAAAGGCCCGTGGGGGTAGAGACCATGTATGACAGTTTTGTTCTGAGCTACCCTTGGAGTCGGGTTGTTTGTGAATGCAGCCCAAAGTGGGTGGTAGACTCCATCCAAGGCTAAATACTTACACGAGTCCGATAGCAAACAAGTACCGTGAGGGAAAGTTGAAAAGTACTTTGAAGAGAGAGTAAACAGTGCGTGAAACCGTTCAAAGGTAAACGGG-TGGAGTTGAACTGCAAGCTCTGGGGATTCAGCTGATGAGTATGATTTGTGCTTGGGCATACTGGCCG-CC-TTCAGTGTCTGTTTGTAACAGCAGGTGCCTACCTTTTAT-AATGGGGTGGGTATGTGTAG-ACGTTCT-TATACGGCGCACGCATTGGAG--GTGTGAGGGTCTGCTTGTCAGTGCACTTTCTCAGAGTATTCACCACGACCGGCATTGCTGCCTTTCTACTATGGCCAAACTGATCAGGTTTGACTATTATTGTTGAGCTTGGTTGGGTCGGCAGGTGACTCTTTGGTTCGTAATTAATT-------ATTATGGACCATGAGTGTTACTAACCGGCTGTAGTGGAATTGTGTAGTGTGTCGGAGATGGCGGCTT-------CACGTGCGTGCTTTGTCCTTCGGGCATTA-ATGAGTCTGGTCGGCTTGTTACTAGCTTCGGTTAGTCTGCTGATGGCTTGTTT-ATGTCACGTTGGCAGTTGCGTATGTGAGCTTTTGAATGGGCCAATAGTCTGTGGTGTAGTGGTAGACGATCCACCTGACCCGTCTTGAAACACGGACCAAGGAGTTTAACATGTGCGCGAGTCATTGGGCGTTACGAAACCCAAAGGCGAAGTGAAGGTAAAGGTTCGGCTTTCAGTCCGAACTAAGGTGAGATCCTGTTGC----CTTGCTC-ATACTTTCCA-AGTTGCGAGCAGCGGGCG-CATCACCGGCCCGTCCCATGACGTAGACATGCGACCTTGT-GTTGCGTGCACCGTCGGGGCGGAGCAAGAGCGTACACGTTGAGACCCGAAAGATGGTGAACTATGCTTGCGAAGGTTGAAGCCAGAGGAAACTCTGGTGGAGGACCGTACCCATTCTGACGTGCA-----------------AATCGATCGTATAACGTGAGTATAGGGGCGAAAGACTAATCGAACCATCTAGTAGCTGGTTCCCTCCGAAGTTTCCCTCAGGATAGCTGGCATTCTGAGAAAT-TAAACAGTTTTATCCGGTAAAGCGAATGATTAGAGGCATTGGGGATAAAACATCCTCAACCTATTCTCAAACTTTAAATGGGTGAGAAGCTTAACTCGCTTAAGTGGAGTTTTGCATTGAATGTGAGTGCCAAGTGGGCCATTTTTGGTAAGCAGAACTGGCGCTGTGGGATGAACCAAACGTTCGGTTAAGGTGCCTAACGTGACGCTCATGAGATACCACAAAAGGTGTTGGTTGGTCCAGACA-GCAGGACGGTGGCCATGGAAGTCGGAAACCGCTAAGGA
>Schistosomatidae_sp__ex_penguin_JA_2014_KM023789
ACTAAGCGGAGGAAAAGAAACTAACAAGGATTCCCTTAGTAACTGCGAGTGAACAGGGATTAGCCCAGCACCGAAGCCTGTGGTTATTTGACTGCAAGGCAATGTGGTGTTTAGGTTTGTTCTTGGCACTACTGCTCTGCCCCAAGTCCAGCAATGAGTACGGCATACCGTTCTGGCCCAAAGAGGGTGAAAGGCCCGTGGGGGTAGGGACCAAGCATGACAGTTTTGTCCAGAGCTTACCTTGGAGTCGGGTTGTTTGAGAATGCAGCCCAAAGTGGGTGGTAAACTCCATCCAAGGCTAAATACTTGCACGAGTCCGATAGTAAACAAGTACCGTGAGGGAAAGTTGAAAAGTACTTTGAAGAGAGAGTAAACAGTGCGTGAAACCGCTCAGAGGTAAACGGG-TGGAGTTGAACTGCGATCCTTGGGAATTCAGCTGATGAGCATGATTTGTGCTTGGGCATATTGGCCG-CCCTTCATTGTCTGCT--TAACTGCGGGTGCCTGCCT--G-------TCCTGGGTATGTGTGGTGCGCTTATCATGTGCCGCACGCATTGGAGG-TTGTATGGGTCTGCTTGTCAGTGCACTTTCTCAGGGTGTTCACCACGACCGGCACTGCTGTCTGTCTGCTGTGGTCAAACTAATCAGGTCTGATTAA---CGTTGGGCTTGGTTGGGTTGGCAGGTGAC-CACTGGTTCAC---------------TCTGTGGGCCATGAGTGTTACTAGCTGGCTACAGTGGATCTGTGCAGTGTGTCGGAGATGGCGGCTT-------GGCATGTACGCTCTGTCCT-CAGGCGTGG-TTGAGTCTGGTCAGCTTGTTGCTAGCTTCGGCTGGTCGGTTGGTGGCTTGATC-ATGTTCAGTTGGCGGCAGTGTGTGTGTCCTAG--TTTGGGCCAATAGTCTGTGGTGTTGTGGTAGACTATCCACCTGACCCGTCTTGAAACACGGACCAAGGAGTTTAACATGTGCGCGAGTCATTGGGCGTTACGAAACCCAAAGGCGTAGTGAAGGTAAAGGTTCGGCTT---GTCCGAGCTAAGGTGAGATCCTGTTGT----TTTGCCC-ATTAACTCCA-AGATGCGAGCAGCAGGCGACATCACCGGCCCGTCCCATGACGTAGACATGTGGCCTTGT-GCTATGTGCACCGTCGGGGCGGAGCAAGAGCGTACATGTTGAGACCCGAAAGATGGTGAACTATGCTTGCGAAGGTTGAAGCCAGAGGAAACTCTGGTGGAGGACCGTAGCGATTCTGACGTGCAAATCGATCTGACGTGCAAATCGATCGTATAACGTGGGTATAGGGGCGAAAGACTAATCGAACCATCTAGTAGCTGGTTCCCTCCGAAGTTTCCCTCAGGATAGCNNNNNNNNNNNNNNNNNNNNNNNNNNNNNNNNNNNNNNNNNNNNNNNNNNNNNNNNNNNNNNNNNNNNNNNNNNNNNNNNNNNNNNNNNNNNNNNNNNNNNNNNNNNNNNNNNNNNNNNNNNNNNNNNNNNNNNNNNNNNNNNNNNNNNNNNNNNNNNNNNNNNNNNNNNNNNNNNNNNNNNNNNNNNNNNNNNNNNNNNNNNNNNNNNNNNNNNNNNNNNNNNNNNNNNNNNNNNNNNNNNNNNNNNNNNNNNNNNNNNNNNNNNNNNNNNNNNNNNNNNNNNNNNNNNNNNNNNNNNNNN
>Schistosomatidae_sp__2_W402_MF598180
NNNNNNNNNNNNNNNNNNNNNNNNNNNGGATTCCCTTAGTAACTGCGAGTGAACAGGGATTAGCCCAGCACCGAAGCCTGTGGTTGTTTGACTACAAGGCAATGTGGTGTTTAGGTTTGTTCTTGGCACTACTGCTCTGCCCCAAGTCCAGCAATGAGTACGGCATTCCATTCTGGCCCAAAGAGGGTGAAAGGCCCGTGGGGGTAGAGACCAAGCATGACAGTTTTGTCCAGAGCTTACCTTGGAGTCGGGTTGTTTGAGAATGCAGCCCAAAGTGGGTGGTAAACTCCATCCAAGGCTAAATACTTACACGAGTCCGATAGTAAACAAGTACCGTGAGGGAAAGTTGAAAAGTACTTTGAAGAGAGAGTAAACAGTGCGTGAAACCGCTCAGAGGTAAACGGG-TGGAGTTGAACTGCGATCCTTGGGAATTCAGCTGATGAGCATGATTTGTGCTTGGGCATATTGGCCG-CCTTTCAGTGTCTGCT--TAACTGCGGGTACCTGCCT--C-------TGGTGGGTATGTGTGGTGCGCTTATCATGTGCTGCACGCATTGGAGG-GTGTATGGGTCTGCTTGTCAGTGCACTTTC-CGAGGTGTTCACCACGACCGGTGCTGCTGTCTGTCTGCTTTAGTCAAACTGATCAGGTTCGATTAA---CGTTGGGCTTGGTTGGGTTGGCAGGTGACTCACTGGTCCAC---------------TCTGTGGGCTATGAGTGTTACTAGCCGGCTATAGCGGATCTGTACGGTGCATCGGAGACGGCGGCTT-------AGCGTGTATGCTCTGTCCTTCAGGCGTGG-TTGAGTTTGGTCAGCTTGTTGCTAGTTTCGGCTGGCCAGTTGATGGCTTGATC-ATGTTCAGTTGGCAGCAGTGTATGTGTCTTAA--TTTGGGCCAATAGTCTGTGGTGTTGTGGTAGACTATCCACCTGACCCGTCTTGAAACACGGACCAAGGAGTTTAACATGTGCGCGAGTCATTGGGCGTTACGAAACCCAAAGGCGTAGTGAAGGTAAAGGTTCGGCTT---GTCCGGGCTAAGGTGAGATCCTGTTGT----TTTGCTC-AATAACTCCA-TGTCGCGAGCAGCAGGCG-CATCACCGGCCCGTCCCATGACGTGGACATGTGGCCTTGT-GCTATGTGCATCGTCGGGGCGGAGCAAGAGCGTACATGTTGAGACCCGAAAGATGGTGAACTATGCTTGCGAAGGTTGAAGCCAGAGGAAACTCTGGTGGAGGACCGTAGCGATTCTGACGTGCA-----------------AATCGATCGTATAACGTGAGTATAGGGGCGAAAGACTAATCGAACCATCTAGTAGCTGGTTCCCTCCGAAGTTTCCCTCAGGATAGCTNNNNNNNNNNNNNNNNNNNNNNNNNNNNNNNNNNNNNNNNNNNNNNNNNNNNNNNNNNNNNNNNNNNNNNNNNNNNNNNNNNNNNNNNNNNNNNNNNNNNNNNNNNNNNNNNNNNNNNNNNNNNNNNNNNNNNNNNNNNNNNNNNNNNNNNNNNNNNNNNNNNNNNNNNNNNNNNNNNNNNNNNNNNNNNNNNNNNNNNNNNNNNNNNNNNNNNNNNNNNNNNNNNNNNNNNNNNNNNNNNNNNNNNNNNNNNNNNNNNNNNNNNNNNNNNNNNNNNNNNNNNNNNNNNNNNNNNNNNNNN
>Avian_schistosomatid_sp__W2081_AY858887
NNNNNNNNNNNNNNNNNNNNNNNNNNNNNNNNNNNNNNNNNNNNNNNNNNNNNNNNNNNNNNNNNNNNNNNNNNNNNNNNNGGTTACTTGACTGCAAGGCAATGTGGTGTTTAGGTTAGTTCTTGGCATTACTGCTCTGCCCCAAGTCCAGCAATGAGTACGGCATACCGTTCTGGCCCAAAGAGGGTGAAAGGCCCGTGGGGGTGGAGACCAAGCATGACAGTTTTGTCCAGAGCTCACCTTGGAGTCGGGTTGTTTGAGAATGCAGCCCAAAGTGGGTGGTAAACTCCATCTAAGGCTAAATACTTACACGAGTCCGATAGTAAACAAGTACCGTGAGGGAAAGTTGAAAAGTACTTTGAAGAGAGAGTAAACAGTACGTGAAACCGCTCAGAGGTAAACGGG-TGGAGTTGAACTGCGATCCTTGGGAATTCAGCTGATGAGCATGATTTGTGCTTGGGCATATTGGCCG-CCTTTCAGTGTCTGCT--TAATTGCTGGTGTCTGCCT--C-------TGGTGGGCATATGTGGTGCGCTTATCATGTGCCGCATGCATTGGAGG-GTGTATGGGTCTGCTTGTCAGTGCACTTTCTCAGGGTGTTCACCACGACCGGCGCTGCTGTCTGTCTGCTGTAGTCAAACTGATCAGGTCTGATTAA---CGTTGGTCCTGGTTGGGTTGGCAGGTGACTCACTGGTTCAC---------------TTTGTGAGCTATGAGTGTTACTAGCCGGCTATAGTGGATCTGTGCAGTGTGTCGGAGATGGCGGCTT-------GGCATGTGCTCTCTGTCCTTCAGGCGTGG-TTGAGTCTGGTCAGCTTGTTGCTAGTTTCGGCTGGTCAGTTGATGGCTTGATC-ATGTTCAGTTGGCAGTAAAGTGTGTGTCTTAG--TTTGGGCCAATAGTCTGTGGTGTTGTGGTAGACTATCCACCTGACCCGTCTTGAAACACGGACCAAGGAGTTTAACATGTGCGCGAGTCATTGGGCGTTACGAAACCCAAAGGCGTAGTGAAGGTAAAGGTTCGGCTT---GTCCGGACTAAGGTGAGATCCTGTTGT----TTTGCTC-ATTAACTCCA-AGATGCGAGCAGCAGGCG-CATCACCGGCCCGTCCCATGACGTAGACATGTGGCCTTGT-GCTATGTGCACCGTCGGGGCGGAGCAAGAGCGTACATGTTGAGACCCGAAAGATGGTGAACTATGCTTGCGAAGGTTGAAGCCAGAGGAAACTCTGGTGGAGGACCGTAGCGATTCTGACGTGCA-----------------AATCGATCGTATAACGTGAGTATAGGGGCGAAAGACTAATCGAACCATCTAGTAGCTGGTTCCCTCCGAAGTTTCCCTCAGGATAGCTGGCATTCTGAGAAAT--AAACAGTTTTATCCGGTAAAGCGAATGATTAGAGGCATTGGGGAGAAAACATCCTCAACCTATTCTCAAACTTTAAATGGGTGAGAAGCTTAACTCGCTTAAATGGAGTTTTGCATTGAATGTGAGTGCCAAGTGGGCCATTTTTGGTAAGCAGAACTGGCGCTGTGGGATGAACCAAACGTGCGGTTAAGGTGCCTAACGCGACGCTCATGAGATACCACAAAAGGTGTTGGTTGGTCCAGACA-GCAGGACGGTGGCCATGGAAGTCGGAAACCGCTAAGGA
>Schistosomatium_douthitti_AY157247
ACTAAGCGGAGGAAAAGAAACTAACAAGGATTCCCTTAGTAACGGCGAGTGAACAGGGAGTAGCCCATCACCGAAGCCTGTGGTTGTTTGACCTCTAGGCAATGTGGTGTTTAGGTTGGTTCCTGGCATAACTGCTCTGCCCCAAGTCCAGCAATGAGTACGGCTTACCGTTCTGGCCCATAGAGGGTGAAAGGCCCGTGGGGGTAGAGATCAAGCATGACAGTTTTGCTCAGTGCCAACCTTGGAGTCGGGTTGTTTGAGAATGCAGCCCAAAGTGGGTGGTAAACTCCATCCAAGGCTAAATACTGACACGAGTCCGATAGCAAACAAGTACCGTGAGGGAAAGTTGAAAAGTACTTTGAAGAGAGAGTAAACAGTGCGTGAAACCGCTCAGAGGTAAACGGG-TGGAGTTGAACTGCAAGCCTTGGGAATTCAGCTGATGAGTATGATTTGCGCTTGGGCATACTGGCCG-CCTTTCAGTGTCCGTC--TAACAGCGGGTATCCGCCTTTT-------TGGTGGGTATGTGTGGTGCGCTTATCACGTGCCGCGTGCATTGAGAG-GTGTGTGGGTCTACTTGTCAGTGCACTTTCTCAGGGTGTTCACCACGACCGGCGCTGCCATCTATCTGCTGCGGCCAAACTGATCAGGTCTGATTAG---CGTCGGGCTTGGTTGGGTCGGCAGGTGACTCACTTGTCCAT---------------TCACTGGGCTATGAGTGTTACTAGCCGGCTGTGGCGGATGTGTGTGGTGCGTCGGAGTTGGCGGCTA-------TGCATGCGTGCTCTGTCCTTCGGGCGAGGTTTGAGTCTGGTCGACCTGTTGCTAGCTTCGGCTGGTCGGTTGATGGCTTGGTC-TTGTTCCGTTGGCGGTTGCGTGTGTGTTTTAG--TTTGGGCCGATAGTCTGTGGTGTAGTGGTAGACGATCCACCTGACCCGTCTTGAAACACGGACCAAGGAGTTTAACATGTGCGCGAGTCATTGGGTGTTACGAAACCCAAAGGCGTAGTGAAGGTAAAGGTTCGGCTT---GTCCGGGCTGAGGTGAGATCCTGTTGT----TTTGCTC-TCAATTTCCA-AGATGCGAGCAGCAGGCG-CATCACCGGCCCGTCCCATGACGTAGACATGCGGTCTTGC-ATCGTGTGCACCGTCGGGGCGGAGCAAGAGCGTACACGTTGAGACCCGAAAGATGGTGAACTATGCTTGCGAAGGTTGAAGCCAGAGGAAACTCTGGTGGAGGACCGTAGCGATTCTGACGTGCA-----------------AATCGATCGTATAACGTGAGTATAGGGGCGAAAGACTAATCGAACCATCTAGTAGCTGGTTCCCTCCGAAGTTTCCCTCAGGATAGCTGGCATTCTGAGAAAT--AAACAGTTTTATCCGGTAAAGCGAATGATTAGAGGCATTGGGGATAAAACATCCTCAACCTATTCTCAAACTTTAAATGGGTGAGAAGCTTAACTCGCTTAAATGGAGTTATGCATTGAATGTGAGTGCCAAGTGGGCCATTTTTGGTAAGCAGAACTGGCGCTGTGGGATGAACCAAACGTGCGGTTAAGGTGCCTAACGCGACGCTCATGAGATACCACAAAAGGTGTTGGTTGGTCCAGACA-GCAGGACGGTGGCCATGGAAGTCGGTAACCGCTAAGGA
>Bivitellobilharzia_nairi_AY858888
NNNNNNNNNNNNNNNNNNNNNNNNNNNNNNNNNNNNNNNNNNNNNNNNNNNNNNNNNNNNNNNNNNNNNNNNNNNNNNNNNGGTTATTTGATCGCTAGGCAATGTGGTGTTTAGGTTGGTTCATGGCACTACTGCTCTGCCCCAAGTCCAGCAATGAGTACGGCTTACTGTTCTGGCCCAAAGAGGGTGAAAGGCCCGTGGGGGTAGAGATCAAGCATGACAGTTTTGCTGTGGGCTAACCTTGGAGTCGGGTTGTTTGTGAATGCAGCCCAAAGTGGGTGGTAAACTCCATCCAAGGCTAAATACTTACACGAGTCCGATAGCAAACAAGTACCGTGAGGGAAAGTTGAAAAGTACTTTGAAGAGAGAGTAAACAGTGCGTGAAACCGCTCAGAGGTAAACGGG-TGGAGTTGAACTGCGAGCCCTGGGAATTCAGCTGATGAGTGTGATTTGTGCTTGGGCATACTGGCCG-CC-TTCGGTGTCCGTC--TAACTGCGGGTACCTGCCT-CT-------AGGTAGGTATGTGTGGTGCGCTTATCATGTGCTGCACGCATTGGAG--GTGTGAGGGTCTGCTTGTCAGTGCACTTTCTCAGGGTGTTCACCACGACCGGCACTGCTGCCTGTCTGCTGTGGCCAAACTGATCAGGCTTGATTAT---CGTCGGGCTTGGTTGGGTCGGCAGGTGACTCACTGGTCCAT---------------TCTATGGGCTATGAGTGTTACTAACCGGCTATAGTGGATCTGTGCGGTGTGTCGGAGCTGGCGGCTT-------CGCGTGCGTGCCCTGTCCTTCGGATGAGG-TTGAGTCTGGTCGGTTCGTTGCTAGCTTCGGCTGGCCGGCTGATGGCTTGATC-TTGTTCAGTTGGCGGTTGCGTGTGTGATTCTG--CTTGGGCCGATAGTCTGTGGTGTTGTGGTAGACGATCCACCTGACCCGTCTTGAAACACGGACCAAGGAGTTTAACATGTGCGCGAGTCATTGGGTGTTACGAAACCCAAAGGCGAAGTGAAGGTAAAGGTTCGGCTT---GTCCGGACTAAGGTGAGATCCCGCTGT----CTTGCCC--AAATTTCCA-AGTTGTGAGCTGTGGGCG-CATCACCGGCCCGTCCCATGACGTAGACATGTGACCTCGT-GTCGTGTGCACCGTCGGGGCGGAGCAAGAGCGTACACGTTGAGACCCGAAAGATGGTGAACTATGCTTGCGAAGGTTGAAGCCAGAGGAAACTCTGGTGGAGGACCGTAGCGATTCTGACGTGCA-----------------AATCGATCGTATAACGTGAGTATAGGGGCGAAAGACTAATCGAACCATCTAGTAGCTGGTTCCCTCCGAAGTTTCCCTCAGGATAGCTGGCATTCTGAGAAAT--AAACAGTTTTATCCGGTAAAGCGAATGATTAGAGGCATTGGGGAGAAAACTTCCTCAACCTATTCTCAAACTTTAAATGGGTGAGAAGCTTAACTCGCTTAAATGGAGTTTTGCATTGAATGTGAGTGCCAAGTGGGCCATTTTTGGTAAGCAGAACTGGCGCTGTGGGATGAACCAAACGTGCGGTTAAGGTGCCTAACGCGACGCTCATGAGATACCACAAAAGGTGTTGGTTGGTCCAGACA-GCAGGACGGTGGCCATGGAAGTCGGAAACCGCTAAGGA
>Bivitellobilharzia_loxodontae_JN579949
NNNNNNNNNNNNNNNNNNNNNNNNNNNGGATTCCCTTAGTAACTGCGAGTGAACAGGGATTAGCCCAGCACCGAAGCCTGCGGTTATTTGATCGCTAGGCAATGTGGTGTTTAGGTTGGTTCATGGCACTACTGCTCTGCCCCAAGTCCAGCAATGAGTACGGCTTACTGTTCTGGCCCAAAGAGGGTGAAAGGCCCGTGGGGGTAGAGATCAAGCATGACAGTTTTGCTGTGGGCTAACCTTGGAGTCGGGTTGTTTGTGAATGCAGCCCAAAGTGGGTGGTAAACTCCATCCAAGGCTAAATACTTACACGAGTCCGATAGCAAACAAGTACCGTGAGGGAAAGTTGAAAAGTACTTTGAAGAGAGAGTAAACAGTGCGTGAAACCGCTCAGAGGTAAACGGG-TGGAGTTGAACTGCGAGCCCTGGGAATTCAGCTGATGAGTGTGATTTGTGCTTGGGCATACTGGCCG-CC-TTCGGTGTCCGTC--TAACTGCGGGTACCTGCCT-CT-------AGGTAGGTATGTGTGGTGCGCTTATCATGTGCTGCACGCATTGGAG--GTGTGAGGGTCTGCTTGTCAGTGCACTTTCTCAGGGTGTTCACCACGACCGGCACTGCTGCCTGTCTGCTGTGGCCAAACTGATCAGGCCTGATTAT---CGTTGGGCTTGGTTGGGTCGGCAGGTGACTCACTGGTCCAT---------------TCTATGGGCTATGAGTGTTACTAACCGGCTATAGTGGATCTGTGCGGTGTGTCGGAGCTGGCGGCTT-------TGCATGCGTGCCCTGTCCTTCGGATGAGG-TTGAGTCTGGTCGGTTCGTTGCTAGCTTCGGCTGGCCGGCTGATGGCTTGATC-TTGTTCAGTTGGCGGTTGCGTGTGTGATTCTG--CTTGGGCCGATAGTCTGTGGTGTTGTGGTAGACGATCCACCTGACCCGTCTTGAAACACGGACCAAGGAGTTTAACATGTGCGCGAGTCATTGGGTGTTACGAAACCCAAAGGCGAAGTGAAGGTAAAGGTTCGGCTT---GTCCGGACTAAGGTGAGATCCCGCTGT----CTTGCCC--AAATTTCCA-AGTTGTGAGCTGTGGGCG-CATCACCGGCCCGTCCCATGACGTAGACATGTGACCTCGT-GTCGTGTGCACCGTCGGGGCGGAGCAAGAGCGTACACGTTGAGACCCGAAAGATGGTGAACTATGCTTGSGAAGGTTGAAGCCAGAGGAAACTCTGGTGGAGGACCGTAGCGATTCTGACGTGCA-----------------AATCGATCGTATAACGTGAGTATAGGGGCGAAAGACTAATCGAACCATCTAGTAGCTGGTTCCCTCCGAAGTTTCCCTCAGGATAGCTNNNNNNNNNNNNNNNNNNNNNNNNNNNNNNNNNNNNNNNNNNNNNNNNNNNNNNNNNNNNNNNNNNNNNNNNNNNNNNNNNNNNNNNNNNNNNNNNNNNNNNNNNNNNNNNNNNNNNNNNNNNNNNNNNNNNNNNNNNNNNNNNNNNNNNNNNNNNNNNNNNNNNNNNNNNNNNNNNNNNNNNNNNNNNNNNNNNNNNNNNNNNNNNNNNNNNNNNNNNNNNNNNNNNNNNNNNNNNNNNNNNNNNNNNNNNNNNNNNNNNNNNNNNNNNNNNNNNNNNNNNNNNNNNNNNNNNNNNNNNN
>Schistosoma_mattheei_AY157265
ACTAAGCGGAGGAAAAGAAACTAACAAGGATTCCCCTAGTAACTGCGAGTGAACAGGGATTAGCCCAACACCGAAGCCTGCGGTTAATTGATCGTGAGGCAATGTGGTGTTTAGGTTGGCTTCAGACATTACTGCTCTGCCCCAAGTCCAGCAATGAGTACGGCTTCCCATTCTGGCCCAGAGAGGGTGAAAGGCCCGTGGGGGTAGAGATCAAGTGTGACAGTTCTGTTCTGAGCTACCCTTGGAGTCGGGTTGTTTGTGAATGCAGCCCAAAGTGGGTGGTAGACTCCATCCAAGGCTAAATACTTACACGAGTCCGATAGCAAACAAGTACCGTGAGGGAAAGTTGAAAAGTACTTTGAAGAGAGAGTAAACAGTGCGTGAAACCGCTCAAAGGTAAACAGG-TGGAGTTGAACTGCAAGCTCTGGGAATTCAGCTGATGAGTGTGATTTGTGCTTGGGCATACTGGCCG-CC-TTTAGTGTCTGTT--TAACCGCAGGTGCCTGCCTTTT-------CGGTGGGTATGTGTGAATCGTTTA-CATACGACGCACGCACTGTTG--GTGTGAGGGTCTGCTTGTCAGTGCACTTTCTCAGAGTGTTCACCACGACCGGCACTGCTGCCTGTCTGCTATGGCCAAACTGATCAGGTCTGATTTC---CGTCAGTCTTGGTTGGGTCGGCAGGTGACTCTTTGGCTCAT----------------CTATGGGCTGTGAGTGTTACTAGCCGGCTGTAGCGGAGCTGTGCGGTGTGTCGGAGATGGCGGCTT-------TGCATGCGTGCCTAGACCTTCGGGCTTTG-TTGAGTCTGGTCGGCTCGTTACTAGCTTCGGCTGGTCGGCTGATGGCTTGATT-TTGTCACGTTGGCGGTTGCGTGTGTGATTTGC--TTTGGGCCAATAGTCTGTGGTGTAGTGGTAGACGATCCACCTGACCCGTCTTGAAACACGGACCAAGGAGTTTAACATGTGCGCGAGTCATTGGGTGTTACGAAACCCAAAGGCGAAGTGAAGGTAAAGGTTCGGCTT---GTCCGGACTGAGGTGAGATCCTGTTGT----CTTGCTC-ATACTTTCCA-AGTTGCGAGCAGCGGGCG-CATCACCGGCCCGTCCCATGACGTAGACATGTGACCTCGT-GTTATGTGCACCGTCGGGGCGGAGCAAGAGCGTACACGTTGAGACCCGAAAGATGGTGAACTATGCTTGTGAAGGTTGAAGCCAGAGGAAACTCTGGTGGAGGACCGTAGCGATTCTGACGTGCA-----------------AATCGATCGTATAACGTGAGTATAGGGGCGAAAGACTAATCGAACTATCTAGTAGCTGGTTCCCTCCGAAGTTTCCCTCAGGATAGCTGGCATTCTGAGAAAT--AAACAGTTTTATCCGGTAAAGCGAATGATTAGAGGCATTGGGGATAAATCATCCTCAACCTATTCTCAAACTTTAAATGGGTGAGAAGCTTAACTCGCTTAATTGGAGTTTTGCATTGAATGTGAGTGCCAAGTGGGCCATTTTTGGTAAGCAGAACTGGCGCTGTGGGATGAACCAAACGTTCGGTTAAGGTGCCTAACACGACGCTCATGAGATACCACAAAAGGTGTTGGTTGGTCTAGACA-GCAGGACGGTGGCCATGGAAGTCGGAAGCCGCTAAGGA
>Schistosoma_leiperi_AY157261
ACTAAGCGGAGGAAAAGAAACTAACAAGGATTCCCCTAGTAACTGCGAGTGAACAGGGATTAGCCCAACACCGAAGCCTGCGGTTAATTGATCGTGAGGCAATGTGGTGTTTAGGTTGGCTTCAGACATTACTGCTCTACCCCAAGTCCAGCAATGAGTACGGCTTCCCATTCTGGCCCAAAGAGGGTGAAAGGCCCGTGGGGGTAGAGATCAAGTGTGACAGTTCTGTTCTGAGCTACCCTTGGAGTCGGGTTGTTTGTGAATGCAGCCCAAAGTGGGTGGTAGACTCCATCCAAGGCTAAATACTTACA-GAGTCCGATAGCAAACAAGTACCGTGAGGGAAAGTTGAAAAGTACTTTGAAGAGAGAGTAAACAGTGCGTGAAACCGTTCAAAGGTAAACAGG-TGGAGTTGAACTGCAAGCTCTGGGAATTCAGCTGATGAGTGTGATTTGTGCTTGGGCATACTGGCCG-CC-ATTAGTGTCTGTT--TAACCGCAGGTGCCTGCCTTTT-------TGGTGGGTATGTGTGAATCGTTTG-CATACGACGCACGCACTGTTG--GTGTGAGGGTCTGCTTGTCAGTGCACTTTCTCAGAGTGTTCACCACGACCGGCACTGCTGCCTGTCTGCTATGGCCAAACTGATCAGGTCTGACTTC---CGTCAGTCTTGGTTGGGTCGGCAGGTGACTCTTTGGCTCAT----------------TTATGGGCTGTGAGTGTTACTAGCCGGCTGTAGCGGAGCTGTGCGGTGTGTCGGAGATGGCGGCTT-------CGCATGCGTGCCTAGACCTTCGGGCTTTG-TTGAGTCTGGTCGGCTCGTTACTAGCTTCGGCTGGTCGGCTGATGGCTTGATT-TTGTCACGTTGGCGGTTGCGTGTGTGATTTGC--GTTGGGCCAATAGTCTGTGGTGTAGTGGTAGACGATCCACCTGACCCGTCTTGAAACACGGACCAAGGAGTTTAACATGTGCGCGAGTCATTGGGTGTTACGAAACCCAAAGGCGAAGTGAAGGTAAAGGTTCGGCTT---GTCCGGACTGAGGTGAGATCCTGTTGT----CTTGCTC-ATACTTTCCA-AGTTGCGAGCAGCGGGCG-CATCACCGGCCCGTCCCATGACGTAGACATGTGACCTCGT-GTTATGTGCACCGTCGGGGCGGAGCAAGAGCGTACACGTTGAGACCCGAAAGATGGTGAACTATGCTTGTGAAGGTTGAAGCCAGAGGAAACTCTGGTGGAGGACCGTAGCGATTCTGACGTGCA-----------------AATCGATCGTATAACGTGAGTATAGGGGCGAAAGACTAATCGAACTATCTAGTAGCTGGTTCCCTCCGAAGTTTCCCTCAGGATAGCTGGCATTCTGAGAAAT--AAACAGTTTTATCCGGTAAAGCGAATGATTAGAGGCATTGGGGATAAATCATCCTCAACCTATTCTCAAACTTTAAATGGGTGAGAAGCTTAACTCGCTTAATTGGAGTTTTGCATTGAATGTGAGTGCCAAGTGGGCCATTTTTGGTAAGCAGAACTGGCGCTGTGGGATGAACCAAACGTTCGGTTAAGGTGCCTAACACGACGCTCATGAGATACCACAAAAGGTGTTGGTTGGTCTAGACA-GCAGGACGGTGGCCATGGAAGTCGGAAGCCGCTAAGGA
>Schistosoma_indicum_AY157258
ACTAAGCGAAGGATAAGAAAGTAACAAGGATTCCCCTAGTAACTGCGAGTGAACAGGGATTAGCCCAACACCGAAGCCTGCGGTTAATTGATCGTGAGGCAATGTGGTGTTTAGGTTGGCTTCAGACATTACTGCTCTACCCCAAGTCCAGCAATGAGTACGGCTTCCCATTCTGGCCCAAAGAGGGTGAAAGGCCCGTGGGGGTAGGGATCAAGTGTGACAGTTCTGTTCTGAGCTACCCTTGGAGTCGGGTTGTTTGAGAATGCAGCCCAAAGTGGGTGGTAGACTCCATCCAAGGCTAAATACTTACACGAGTCCGATAGCAAACAAGTACCGTGAGGGAAAGTTGAAAAGTACTTTGAAGAGAGAGTAAACAGTGCGTGAAACCGTTCAAAGGTAAACAGG-TGGAGTTGAACTGCAAGCCCTGGGAATTCAACTGATGAGTGTGATTTGTGCTTGGGCATACTGGCCG-CC-TTCAGTGTCTGTT--TAACTGCAGGTGCCTGCCTTTT-------TGGTGGGTATGTGTGAATCGTTTG-CATACGACGCACGCACTGTTG--GTGTGAGGGTCTGCTTGTCAGTGCACTTTCTCAGGGTGTTCACCACGACCGGCACTGCTGCCTGTCTGCTATGGCCAAACTGATCAGGTCTGATTTT---TGTCAGTCTTGGTTGGGTCGGCAGGTGACTCTTTGGCTCAT----------------CTATGGGCTGTGAGTGTTACTAGCTGGCTGTAGTGGAGCTGTGCGGTGTGTTGGAGATGGCGGCTC-------CGCATGCGTGCTTAGACCTTCGGGCATTG-TTGAGTCTGGTCGGCTCGTTACTAGCTTCGGCTGGTCGGCTGATGGCTTGATT-TTGTCACGTAGGCGGTTGCGTGTGTGGTTTGC--ATTGGGCCAATAGTCTGTGGTGTAGTGGTAGACGATCCACCTGACCCGTCTTGAAACACGGACCAAGGAGTTTAACATGTGCGCGAGTCATTGGGTGTTACGAAACCCAAAGGCGAAGTGAAGGTAAAGGTTCGGCTT---GTCCGGACTGAGGTGAGATCCTGTTGT----CTTGCTC-ATACTTTCCA-AGTTGCGAGCAGCGGGCG-CATCACCGGCCCGTCCCATGACGTAGACATGTGACCTCGT-GTTGTGTGCACCGTCGGGGCGGAGCAAGAGCGTACACGTTGAGACCCGAAAGATGGTGAACTATGCTTGTGAAGGTTGAAGCCAGAGGAAACTCTGGTGGAGGACCGTAGCGATTCTGACGTGCA-----------------AATCGATCGTATAACGTGAGTATAGGGGCGAAAGACTAATCGAACCATCTAGTAGCTGGTTCCCTCCGAAGTTTCCCTCAGGATAGCTGGCATTCTGAGAAAT--AAACAGTTTTATCCGGTAAAGCGAATGATTAGAGGCATTGGGGAGAAATCATCCTCAACCTATTCTCAAACTTTAAATGGGTGAGAAGCTTAACTCGCTTAATTGGAGTTTTGCATTGAATGTGAGTGCCAAGTGGGCCATTTTTGGTAAGCAGAACTGGCGCTGTGGGATGAACCAAACGTTCGGTTAAGGTGCCTAACACGACGCTCATGAGATACCACAAAAGGTGTTGGTTGGTCTAGACA-GCAGGACGGTGGCCATGGAAGTCGGAAGCCGCTAAGGA
>Schistosoma_incognitum_AY157255
ACTAAGCGGAGGAAAAGAAACTAACAAGGATTCCCTTAGTAACTGCGAGTGAACAGGGACTAGCCCAACACCGAAGCCTGCGGTTATTTGATCGTAAGGCAATGTGGTGTTTAGGTTGGCTTCAGGCATTACTGCTCTGCCCCAAGTCCAGCAATGAGTACGGCTTCCCATTCTGGCCCAAAGAGGGTGAAAGGCCCGTGGGGGTAGAGATCAAGTGTGTCAGTTCTGCTCTGAGCTACCCTTGGAGTCGGGTTGTTTGTGAATGCAGCCCAAAGTGGGTGGTAGACTCCATCCAAGGCTAAATACTTACACGAGTCCGATAGCAAACAAGTACCGTGAGGGAAAGTTGAAAAGTACTTTGAAGAGAGAGTAAACAGTGCGTGAAACCGTTCAAAGGTAAACGGG-TGGAGTTGAACTGCAAGCTCTGGGAATTCAGCTGATGAGTGTGATTTGTGCTTGGGCATACTGGCCG-CC-TTCAGTGTCTGTT--TAACCTCAGGTGCCTGCTTTTT--------GGTGGGTATGTGTGATTCGTTTG-TATACGACGCACGCACTGTTG--GTGTGAGGGTCTGCTTGTCAGTGCACTTTCTCAGGGTGTTCACCACGACCGGCGCTGCTGCCTGTCTGCTATGGTCAAACTGATCAGGCCTGATTTC---TGTCGGGCTTGGTTGGGTCGGCAGGTGACCCTTTGGCTCAT----------------TCGTGGGCTATGAGTGTTACTAACCGGCTGTAGTGGAGCTGTGCGGTGTGTCGGAGATGGCGGCTT-------CGCATGCGTGCTTTGACCTTCGGGCATTG-TCGAGTCTGGTCGGCTTGTTACTAGCTTCGGCTGGTCGGCTGATGGCTTGGTT-TTGTCGCGTTGGCAGTTGCGTGTGTGATTTGT--ACTGGGCCAATAGTCTGTGGTGTAGTGGTAGACGATCCACCTGACCCGTCTTGAAACACGGACCAAGGAGTTTAACATGTGCGCGAGTCATTGGGTGTTACGAAACCCAAAGGCGAAGTGAAGGTAAAGGTTCGGCTT---GTCCGGACTGAGGTGAGATCCTGTTGT----CTTGCTC-ATAATTTCCA-AGTTGCGAGCAGCGGGCG-CATCACCGGCCCGTCCCATGACGTAGACATGTGACCTCGT-GTTGCGTGCACCGTCGGGGCGGAGCAAGAGCGTACACGTTGAGACCCGAAAGATGGTGAACTATGCTTGCGAAGGTTGAAGCCAGAGGAAACTCTGGTGGAGGACCGTAGCGATTCTGACGTGCA-----------------AATCGATCGTATAACGTGAGTATAGGGGCGAAAGACTAATCGAACCATCTAGTAGCTGGTTCCCTCCGAAGTTTCCCTCAGGATAGCTGGCATTCTGAGAAAT--AAACAGTTTTATCCGGTAAAGCGAATGATTAGAGGCATTGGGGATAAATCATCCTCAACCTATTCTCAAACTTTAAATGGGTGAGAAGCTTAACTCGCTTAATTGGAGTTTTGCATTGAATGTGAGTGCCAAGTGGGCCATTTTTGGTAAGCAGAACTGGCGCTGTGGGATGAACCAAACGTTCGGTTAAGGTGCCTAACGCGACGCTCATGAGATACCACAAAAGGTGTTGGTTGGTCTAGACA-GCAGGACGGTGGCCATGGAAGTCGGAAACCGCTAAGGA
>Schistosoma_malayensis_AY157252
ACTAAGCGGAGGAAAAGAAACTAACAAGGATTCCCCTAGTAACTGCGAGTGAACAGGGATTAGCCCAACACCGAAGCCTACGGTCACTTGATCGTAAGGCAATGTGGTGTTTAGGTTGGCTTCAGGCATTACTGCTCTACCCCAAGTCCAGCATTGAGTACGGCTTACCGTCCTGGCCCATAGAGGGTGAAAGGCCCGTGGGGGTGGAGACCATGTATGACAGTTTTGCTCTGAGCTACCCTTGGAGTCGGGTTGTTTGTGAATGCAGCCCAAAGTGGGTGGTAGACTCCATCCAAGGCTAAATACTTACACGAGTCCGATAGCAAACAAGTACCGTGAGGGAAAGTTGAAAAGTACTTTGAAGAGAGAGTAAACAGTGCGTGAAACCGTTCAAAGGTAAACGGG-TGGAGTTGAACTGCAAGCTCTGGGGATTCAGCTGATGAGTATGATTTGTGCTTGGGCATACTGGCCG-CC-TTCAGTGTCTGTTTGTAATAGCAGATGCCTACCTTTTAT-AATGGGGTGGGTATGTGTAG-ACGTTTT-TATACGGCGCACGCATTGGAG--GTGTGAGGGTCTGCTTGTCAGTGCACTTTCTCAGAGTATTCACCACGACCGGCATTGCTGCCTTTCTACTATGGCCAAACTGATCAGGTTTGACTATTAATGTTGAGCTTGGTTGGGTCGGCAGGTGGCTCTTTGGTTCGTAATTAATC-------ATTATGGACCATTAGTGTTACTAACCGGCTGTAGTGGAGTTGTGTAGTGTGTCGGAGATGGCGGCTT-------TGCACGCGTACTTTGTC-TTCGGGCATTA-GTGAGTCTGGTCAGTTTGTTACTAGCTTCGGCTGGTCTGCTGATGGCTTGCTT-TTGTCACGTTGGCAGTTGCGTATGTGAGCTTTTGAATGGGCCAATAGTCTGTGGTGTAGTGGTAGACGATCCACCTGACCCGTCTTGAAACACGGACCAAGGAGTTTAACATGTGCGCGAGTCATTGGGTGCTACGAAACCCAAAGGCGAAGTGAAGGTAAAGGTTCGGCTTTCAGTCCGGACTGAGGTGAGATCCTGTTGC----CTTGCTC-ATACTTTCCA-AGTTGCGAGCAGCGGGCG-CATCACCGGCCCGTCCCATGACGTAGACATGCGACCATGT-GTTGCGTGCACCGTCGGGGCGGAGCAAGAGCGTACACGTTGAGACCCGAAAGATGGTGAACTATGCTTGCGAAGGTTGAAGCCAGAGGAAACTCTGGTGGAGGACCGTAGCGATTCTGACGTGCA-----------------AATCGATCGTATAACGTGAGTATAGGGGCGAAAGACTAATCGAACCATCTAGTAGCTGGTTCCCTCCGAAGTTTCCCTCAGGATAGCTGGCATTCTGAGAAATAAAAACAGTTTTATCCGGTAAAGCGAATGATTAGAGGCATTGGGGATAAAACATCCTCAACCTATTCTCAAACTTTAAATGGGTGAGAAGCTTAACTCGCTTAAGTGGAGTTTTGCATTGAATGTGAGTGCCAAGTGGGCCATTTTTGGTAAGCAGAACTGGCGCTGTGGGATGAACCAAACGTTCGGTTAAGGTGCCTAACGTGACGCTCATGAGATACCACAAAAGGTGTTGGTTGGTCCAGACA-GCAGGACGGTGGCCATGGAAGTCGGAAACCGCTAAGGA
>Macrobilharzia_macrobilharzia_AY858885
NNNNNNNNNNNNNNNNNNNNNNNNNNNNNNNNNNNNNNNNNNNNNNNNNNNNNNNNNNNNNNNNNNNNNNNNNNNNNNNNNGGTTATTTGACTGCAAGGCAATGTGGTGTTTAGGTTTGATCATAGCACTACTGCTCTGCCCCAAGTCCAGCAATGAGTACGGCTTACCGTTCTGGCCCAAAGAGGGTGAAAGGCCCGTGGGGGTAGAGATCAAGTATGACAGTTTTGCTCTGGTCTAACCTTGGAGTCGGGTTGTTTGTGAATGCAGCCCAAAGTGGGTGGTAAACTCCATCCAAGGCTAAATACCTACATGAGTCCGATAGTAAACAAGTACCGTGAGGGAAAGTTGAAAAGTACTTTGAAGAGAGAGTAAACAGTGCGTGAAACCGCTCAAAGGTAAACGGG-TGGAGTTGAACTGCGGGCCCTGGGGATTCAGCTGATGAGTATGATTTGTGCTCGGGCATATTGACCG-GCTTTCAGTGTCTGT---TAACGGCAGGTGCCTGCCTTCT-------GGGTAGGTACGTGTGGTGCGCTTAACATGTGCTGCACGCATTGGAGGTGTG---GGGTCTGCTTGTCAGTGCACTTTCTCAGGGTAATCACCACGACCGGCGCTGCTGCCTGTCTGCTGTGGCCAAACTGATCAGGTCTGGCAAT---CGCTAGGCTTGGTTGGGTCGGCAGGTGACTCACTGGTTCAC----------------TTGTGGACTATGAGTGTTACTAGCCGGCTGCGGTGGATCTGTGCGGTGTGTCGGAGATGGCGACTT-------TGCATGCGTGCTCTGTCCTTCGGGCGAGG-TTTGGTCTGGTCAGCTTGTTACTGGTTTCGGCTGGTCGGTTGATGGCTT-ATC-TTGTTCAGTTGGCGGTTGCGTGTGTGACTTGG--TTTGGGCCAATAGTCTGTGGTGTTGTGGTAGACGATCCTCGTGAACCGTCTTGACACACGGACCAAGGAGTTTAACATGTGCACAAGTCATTGGCCGTTACGAAACCCATAGGCGCAGTGAAGGTAAAGGTTCGGCTT---GTCCGGACTRAGGTAAGATCCCGTTGT----TTTGCTC-ATTA-TTCCG-AGATGCGATCAGCGGGCG-CATCACCGGCCCGTCCCATGACGTAGACACGCGGACTTGT-GCCGTGTGCACCGTCGGGGCGGAGCAAGAGCGTACATGTTGAGACCCGAAAGATGGTGAACTATGCTTGCGAAGGTTGAAGCCAGAGGAAACTCTGGTGGAGGACCGTAGCGATTCTGACGTGCA-----------------AATCGATCGTATAACGTGAGTATAGGGGCGAAAGACTAATCGAACCATCTAGTAGCTGGTTCCCTCCGAAGTTTCCCTCAGGATAGCTGGCATTCTGATAAAT--AAACAGTTTTATCCGGTAAAGCGAATGATTAGAGGCATTGGGGAGAAAACATCCTCAACCTATTCTCAAACTTTAAATGGGTGAGAAGCTTAGCTCGCTTAAATGGAGTTATGCATTGAATGTGAGTGCCAAGTGGGCCATTTTTGGTAAGCAGAACTGGCGCTGTGGGATGAACCAAACGTGCGGTTAAGGTGCCTAACACGACGCTCATGAGATACCACAAAAGGTGTTGGTTGGTCCAGACA-GCAGGACGGTGGCCATGGAAGTCGGAAACCGCTAAGGA
>Schistosomatidae_sp__W688_KF672860
NNNNNNNNNNNNNNNNNNNNNNNNNNNNNNNNNNNNNNNNNNNNNNNNNNNNNNNNNNNNNNNNNNNNNNNNNNNNNNNNNNNNNNNTTGACTACAAGGCAATGTGGTGTTTAGGTTGGTTCATGGCATAACTGCTCTGCCCCAAGTCCAGCAATGAGTACGGCTTACCATTCTGGCCCATAGAGGGTGAAAGGCCCGTGGGGGTGGAGATCAAGTATGACAGTTTTGCTCTGTTCCCGCCTTAGAGTCGGGTTGTTTGTGAATGCAGCCCAAAGTGGGTGGTAAACTCCATCCAAGGCTAAATACTTACACGAGTCCGATAGTAAACAAGTACCGTGAGGGAAAGTTGAAAAGTACTTTGAAGAGAGAGTAAACAGTGCGTGAAACCGCTCAGAGGTAAACGGG-TGGAGTTGAACTGCGAGCCCTGGGGATTCAGCTGATGAGTGTGATTTGTGCTCGGGCATATTGACCGCCCCCTCAGTGTCTGT---TAACTGCAGGTGCCTGCCTTTC------GGGGTGGGTATGTGTGATGCGCTTATCATGTGCTGCACGCATTGGGGT-GTG---GAGTCTGCTTGTCAGTGCACTTTCTCAGGGTAATCACCACGACCGGCGCTGCTGCCTGTCTGCTGTGGCCAAACTGATCAGGTCTGGTTAT---CACTAGGCTTGGTTGGGTCGGCAGGTGACTCACTGGTTCAC----------------TTGTGGACTATGAGTGTTACTAGCCGGCTGCGGTGGATCTGTGCGGTGTGTCGGAGATGGCGACTT-------TGCATGCGTGCTCTGTCCTTCGGGCGAGG-TTGAGTCTGGTCGGCCTGTTACTAGTTTCGGCTGGTCGGTTGATGGCTTGATC-TTGTTCAGTTGGCGGTTGCGTGTGTGACTTGG--TTTGGGCCAATAGTCTGTGGTGTC-TGGTAGACGATCCAC-TGACCCGTCTTGAAACACGGACCAAGGAGTTTAACATGTGCGCGAGTCATTGGGCGTTACGAAACCCAAAGGCGTAGTGAAGGTAAAGGTTCGGCTT---GTCCGTACTGAGGTGAGATCCCGTTGT----TTTGCTC-ATTA--ACCG-AGATGCGAGCAGCGGGCG-CATCACCGGCCCGTCCCATGACGTAGTC---SGTAGTTGTAACTATGAGCACCGTCGGGGCGGAGCAAGAGCGCACACGTTGAGACCCGAAAGATGGTGAACTATGCTTGCGAAGGTTGAAGCCAGAGGAAACTCTGGTGGAGGACCGTAGCGATTCTGACGTGCA-----------------AATCGATCGTATAACGTGAGTATAGGGGCGAAAGACTAATCGAACCATCTAGTAGCTGGTTCCCTCCGAAGTTTCCCTCAGGATAGCTGGCATTCTGATAAAT--AAACAGTTTTATCCGGTAAAGCGAATGATTAGAGGCATTGGGGAGAAAACATCCTCAACCTATTCTCAAACTTTAAATGGGTGAGAAGCTTAACTCGCTTAATTGGAGTTATSCATTGAATGTGAGTGCCAAGTGGGCCATTTTTGGTAAGCAGAACTGGCGCTGTGGGATGAACCAAACGTGCGGTTAAGGTGCCTAACGCGACGCTCATGAGATACCACAAAAGGTGTTGGTTGGTCCAGACA-GCANNNNNNNNNNNNNNNNNNNNNNNNNNNNNNNNNNN
>Austrobilharzia_sp__Kuwait_JF742195
NNNNNNNNNAGGAAAAGAAACTAACAAGGATTCCCCTAGTAACTGCGAGTGAACAGGGAAAAGCCCATCACCGAAGCCAGAGGTTATTTGACCGCAAGGCAATGTGGTGTTTAGGTTGGTTCATGGCATTACTGCTCTGCCCCAAGTCCAGCAATGAGTACGGCTTATAAATATGGCCCAGAGAGGGTGAAAGGCCCGTGGGGGTAGAGACCAAGTATGTCAGTTTTGTCCTGAGCTAACCTTGGAGTCGGGTTGTTTGTGAATGCAGCCCAAAGTGGGTGGTAAACTCCATCCAAGGCTAAATAATTACACGAGTCCGATAGCAAACAAGTACCGTGAGGGAAAGTTGAAAAGTACTTTGAAGAGAGAGTAAACAGTGCGTGAAACCGCTCAAAGGTAAACGGG-TGGAGTTGAACTGCAAGCCTTGGGAATTCAGCTGATGAGTGTGATTTGTGCTCGGGCATACTGGCCG-CCCTTCAGTGTCTGTC--GAATGGCAGGTGCCTGCTCAAA-------AGGTGGGTATGTGTGGTGCGCTTATCATGTGCTGCACGCATTGGAGGTGTGTGAGGGTCTGCTTGTCAGTGCACTTTCTCAAGGTGTTCACCACGACCGGCACTGCTGTCTGTCTGCTATGGTCAAACTGATCAGGTCCGAGTAA---TTTTGGGCTTGGTTGGGATGGCAGGTGGCTCACTGGTTCAT---------------TCTATGGGCTGTGGGGGTAACTAGCCGGCTATGGTAGATTTGTACGGTGTGTCGGAGAAGGCGGCTT-------TGCATACGTGCTCTGTCCTTCGGGCGAGG-TTGAGTCTGGTCGGCTTGTTACTAGCTTCGGCTGGTCGGTTGATGGCTTGATCTTTGTTCAGTTGGCGGTTGCGTGTGTGACTTGG--CTTGGGCCAATAGTCTGTGGTGTAGTGGTAGACGATCCACCTGACCCGTCTTGAAACACGGACCAAGGAGTTTAACATGTACGCGAGTCATTGGGCGTTACGAAACCCAAAGGCGCAGTGAAAGTAAAGGTTCGGCTT---GTCCGGACTAAGGTGAGATCCCGTTGT----TTTGCTCATACATTTCCG-AGATGCGAGCAGCGGGCG-CATCACCGGCCCGTCCCATGACGTAGATATGTAATTTTGT-GTTATGTGCACCGTCGGGGCGGAGCAAGAGCGTACACGTTGAGACCCGAAAGATGGTGAACTATGCTTGCGAAGGTTGAAGCCAGAGGAAACTCTGGTGGAGGACCGTAGCGATTCTGACGTGCA-----------------AATCGATCGTTTAACGTGAGTATAGGGGCGAAAGACTAATCGAACCATCTAGTAGCTGGTTCCCTCCGAAGTTTCCCTCAGGATAGCTGGCATTCTGAGAAAT--AAACAGTTTTATCCGGTAAAGCGAATGATTAGAGGCATTGGGGAGAAAACATCCTCAACCTATTCTCAAACTTTAAATGGGTGAGAAGCTTAACTCGCTTAAATGGAGTTATGCATTGAATGTGAGTGCCAAGTGGGCCATTTTTGGTAAGCAGAACTGGCGCTGTGGGATGAACCAAACGTGCGGTTAAGGTGCCTAACATGACGCTCATGAGATACCACAAAAGGTGTTGGTTGGTCCAGACA-GCAGGACGGTGGTCATGTATGTCGGAAACCGCTAAGGA
>Heterobilharzia_americana_AY157246
ACTAAGCGGAGGAAAAGAAACTAACAAGGATTCCCTTAGTAACGGCGAGTGAACAGGGAGTAGCCCATCACCGAAGCCTGTGGTTGTTTGACCTCTAGGCAATGTGGTGTTTAGGTTGGTTCCTGGCATAACTGCTCTGCCCCAAGTCCAGCAATGAGTACGGCTTACCGTTCTGGCCCATAGAGGGTGAAAGGCCCGTGGGGGTAGAGATCAAGCATGACAGTTTTGCTCAGTGCTAACCTTGGAGTCGGGTTGTTTGAGAATGCAGCCCAAAGTGGGTGGTAAACTCCATCCAAGGCTAAAAACTTACACGAGTCCGATAGCAAACAAGTACCGTGAGGGAAAGTTGAAAAGTACTTTGAAGAGAGAGTAAACAGTGCGTGAAACCGCTCAGAGGTAAACGGG-TGGAGTTGAACTGCAAGCCCTGGGAATTCAGCTGATGAGTATGATTTGCGCTTGGGCATACTGGCCG-CCTTTCAGTGTCCGTC--TAACAGCGGGTATCCGCCTTTT-------TGGTGGGTATGTGTGGTGCGCTTATCACGTGCTGCGTGCATTGGAAG-GTGTGTGGGTCTGCTTGTCAGTGCACTTTCTCAGGGTGTTCACCACGACCGGCGCTGCCATCTATCTGCTGCGGCCAAACTGATCAGGTCTGATTAT---CGTCGGGCTTGGTTGGGTCGGCAGGTGACTCACTTGTCCAT---------------TCACTGGGCTATGAGTGTTACTAGCCGGCTGTGGCGGATGTGTGTGGTGCGTCGGAGTTGGCGGCTA-------TGCATGCGTGCTCTGTCCTTCGGGCGAGGTTTGAGTCTGGTCGGCCTGTTGCTAGCTTCGGCTGGTCGGTTGATGGCTTGGTC-TTGTTCCGTTGGCGGTTGCGTGTGT--TTTAG--TTTGGGCCGATAGTCTGTGGTGTAGTGGTAGACGATCCACCTGACCCGTCTTGAAACACGGACCAAGGAGTTTAACATGTGCGCGAGTCATTGGGTGTTACGAAACCCAAAGGCGTAGTGAAGGTAAAGGTTCGGCTT---GTCCGGGCTGAGGTGAGATCCTGTTGT----TTTGCTC-TCAATTTCCA-AGATGCGAGCAGCAGGCG-CATCACCGGCCCGTCCCATGACGTAGACATGCGGTCTTGC-ACCGTGTGCACCGTCGGGGCGGAGCAAGAGCGTACACGTTGAGACCCGAAAGATGGTGAACTATGCTTGCGAAGGTTGAAGCCAGAGGAAACTCTGGTGGAGGACCGTAGCGATTCTGACGTGCA-----------------AATCGATCGTATAACGTGAGTATAGGGGCGAAAGACTAATCGAACCATCTAGTAGCTGGTTCCCTCCGAAGTTTCCCTCAGGATAGCTGGCATTCTGAGAAAT--AAACAGTTTTATCCGGTAAAGCGAATGATTAGAGGCATTGGGGATAAAACATCCTCAACCTATTCTCAAACTTTAAATGGGTGAGAAGCTTAACTCGCTTAAATGGAGTTGTGCATTGAATGTGAGTGCCAAGTGGGCCATTTTTGGTAAGCAGAACTGGCGCTGTGGGATGAACCAAACGTGCGGTTAAGGTGCCTAACGCGACGCTCATGAGATACCACAAAAGGTGTTGGTTGGTCCAGACA-GCAGGACGGTGGCCATGGAAGTCGGTAACCGCTAAGGA
>Schistosoma_intercalatum_AY157262
ACTAAGCGGAGGAAAAGAAACTAACAAGGATTCCCTTAGTAACTGCGAGTGAACAGGGATTAGCCCAACACCGAAGCCTGCGGTTAATTGATCGTGAGGCAATGTGGTGTTTAGGTTGGCTTCAGACATTACTGCTCTGCCCCAAGTCCAGCAATGAGTACGGCTTCCCATTCTGGCCCAAAGAGGGTGAAAGGCCCGTGGGGGTAGAGATCAAGTGTGACAGTTCTGTTCTGAGCTACCCTTGGAGTCGGGTTGTTTGTGAATGCAGCCCAAAGTGGGTGGTAGACTCCATCCAAGGCTAAATACTTACACGAGTCCGATAGCAAACAAGTACCGTGAGGGAAAGTTGAAAAGTACTTTGAAGAGAGAGTAAACAGTGCGTGAAACCGTTCAAAGGTAAACAGG-TGGAGTTGAACTGCAAGCTCTGGGAATTCAGCTGATGAGTGTGATTTGTGCTTGGGCATACTGGCCG-CC-TTTAGTGTCTGCT--TAACCGCAGGTGCCTGCCTTTT-------TGGTGGGTATGTGTGAATCGTTTA-CATACGACGCACGCACTGTTG--GTGTGAGGGTCTGCTTGTCAGTGCACTTTCTCAGGGTGTTCACCACGACCGGCACTGCTGCCTGTCTGCTATGGCCAAACTGATCAGGTCTGATTTC---CGTCAGTCTTGGTTGGGTCGGCAGGTGACTCTTTGGCTCAT----------------CTATGGGCTGTGAGTGTTACTAGCCGGCTGTAGCGGAGCTGTGCGGTGTGTCGGAGATGGCGGCTT-------CGCATGCGTGCCTAGACCTTCGGGCTTTG-TTGAGTCTGGTCGGCTCGTTACTAGCTTCGGCTGGTCGGCTGATGGCTTGATT-TTGTCACGTTGGCGGTTGCGTGTGTGATTTGC--GTTGGGCCAATAGTCTGTGGTGTAGTGGTAGACGATCCACCTGACCCGTCTTGAAACACGGACCAAGGAGTTTAACATGTGCGCGAGTCATTGGGTGTTACGAAACCCAAAGGCGAAGTGAAGGTAAAGGTTCGGCTT---GTCCGGACTGAGGTGAGATCCTGTTGT----CTTGCTC-ATACTTTCCA-AGTTGCGAGCAGCGGGCG-CATCACCGGCCCGTCCCATGACGTAGACATGTGACCTCGT-GTTATGTGCACCGTCGGGGCGGAGCAAGAGCGTACACGTTGAGACCCGAAAGATGGTGAACTATGCTTGTGAAGGTTGAAGCCAGAGGAAACTCTGGTGGAGGACCGTAGCGATTCTGACGTGCA-----------------AATCGATCGTATAACGTGAGTATAGGGGCGAAAGACTAATCGAACTATCTAGTAGCTGGTTCCCTCCGAAGTTTCCCTCAGGATAGCTGGCATTCTGAGAAAT--AAACAGTTTTATCCGGTAAAGCGAATGATTAGAGGCATTGGGGATAAATCATCCTCAACCTATTCTCAAACTTTAAATGGGTGAGAAGCTTAACTCGCTTAATTGGAGTTTTGCATTGAATGTGAGTGCCAAGTGGGCCATTTTTGGTAAGCAGAACTGGCGCTGTGGGATGAACCAAACGTTCGGTTAAGGTGCCTAACACGACGCTCATGAGATACCACAAAAGGTGTTGGTTGGTCTAGACA-GCAGGACGGTGGCCATGGAAGTCGGAAGCCGCTAAGGA
>Schistosoma_haematobium_AY157263
ACTAAGCGGAGGAAAAGAAACTAACAAGGATTCCCTTAGTAACTGCGAGTGAACAGGGATTAGCCCAACACCGAAGCCTGCGATTAATTGATCGTGAGGCAATGTGGTGTTTAGGTTGGCTTCAGACATTACTGCTCTGCCCCAAGTCCAGCAATGAGTACGGCTTCCCATTCTGGCCCAAAGAGGGTGAAAGGCCCGTGGGGGTAGAGATCAAGTGTGACAGTTCTGTTCTGAGCTACCCTTGGAGTCGGGTTGTTTGTGAATGCAGCCCAAAGTGGGTGGTAGACTCCATCCAAGGCTAAATACTTACACGAGTCCGATAGCAAACAAGTACCGTGAGGGAAAGTTGAAAAGTACTTTGAAGAGAGAGTAAACAGTGCGTGAAACCGTTCAAAGGTAAACAGG-TGGAGTTGAACTGCAAGCTCTGGGAATTCAGCTGATGAGTGTGATTTGTGCTTGGGCATACTGGCCG-CC-TTTAGTGTCTGCT--TAACCGCAGGTGCCTGCCTTTT-------TGGTGGGTATGTGTGAATCGTTTA-CATACGACGCACGCACTGTTG--GTGTGAGGGTCTGCTTGTCAGTGCACTTTCTCAGGGTGTTCACCACGACCGGCACTGCTGCCTGTCTGCTATGGCCAAACTGATCAGGTCTGATTTC---CGTCAGTCTTGGTTGGGTCGGCAGGTGACTCTTTGGCTCAT----------------CTATGGGCTGTGAGTGTTACTAGCCGGCTGTAGCGGAGCTGTGCGGTGTGTCGGAGATGGCGGCTT-------CGCATGCGTGCCTAGACCTTCGGGCGTTG-TTGAGTCTGGTCGGCTCGTTACTAGCTTCGGCTGGTCGGCTGATGGCTTGATT-TTGTCACGTTGGCGGTTGCGTGTGTGGTTTGC--GTTGGGCCAATAGTCTGTGGTGTAGTGGTAGACGATCCACCTGACCCGTCTTGAAACACGGACCAAGGAGTTTAACATGTGCGCGAGTCATTGGGTGTTACGAAACCCAAAGGCGAAGTGAAGGTAAAGGTTCGGCTT---GTCCGGACTGAGGTGAGATCCTGTTGT----CTTGCTC-ATACTTTCCA-AGTTGCGAGCAGCGGGCG-CATCACCGGCCCGTCCCATGACGTAGACATGTGACCTCGT-GTTGTGTGCACCGTCGGGGCGGAGCAAGAGCGTACACGTTGAGACCCGAAAGATGGTGAACTATGCTTGTGAAGGTTGAAGCCAGAGGAAACTCTGGTGGAGGACCGTAGCGATTCTGACGTGCA-----------------AATCGATCGTATAACGTGAGTATAGGGGCGAAAGACTAATCGAACTATCTAGTAGCTGGTTCCCTCCGAAGTTTCCCTCAGGATAGCTGGCATTCTGAGAAAT--AAACAGTTTTATCCGGTAAAGCGAATGATTAGAGGCATTGGGGATAAATCATCCTCAACCTATTCTCAAACTTTAAATGGGTGAGAAGCTTAACTCGCTTAATTGGAGTTTTGCATTGAATGTGAGTGCCAAGTGGGCCATTTTTGGTAAGCAGAACTGGCGCTGTGGGATGAACCAAACGTTCGGTTAAGGTGCCTAACACGACGCTCATGAGATACCACAAAAGGTGTTGGTTGGTCTAGACA-GCAGGACGGTGGCCATGGAAGTCGGAAGCCGCTAAGGA
>Schistosoma_spindale_AY157257
ACTAAGCGGAGGATAAGAAACTAACAAGGATTCCCCTAGTAACTGCGAGTGAACAGGGATTAGCCCAACACCGAAGCCTGCGGCTAATTGACCGTGAGGCAATGTGGTGTTTAGGTTGGCTTCAGGCATTACTGCTCTACCCCAAGTCCAGCAATGAGTACGGCTTCCCATTCTGGCCCAAAGAGGGTGAAAGGCCCGTGGGGGTAGGGATCAAGTGTGACAGTTCTGTTCTGAGCTACCCTTGGAGTCGGGTTGTTTGAGAATGCAGCCCAAAGTGGGTGGTAGACTCCATCCAAGGCTAAATACTTACACGAGTCCGATAGCAAACAAGTACCGTGAGGGAAAGTTGAAAAGTACTTTGAAGAGAGAGTAAACAGTGCGTGAAACCGTTCAAAGGTAAACAGG-TGGAGTTGAACTGCAAGCCCTGGGAATTCAACTGATGAGTGTGATTTGTGCTTGGGCATACTGGCCG-CC-TTCAGTGTCTGTT--TAATTGCAGGTGCCTGCCTTTT-------TGGTGGGTATGTGTGAATCGTTTG-CATACGACGCACGCACTGTTG--GTGTGAGGGTCTGCTTGTCAGTGCACTTTCTCAGGGTGTTCACCACGACCGGCACTGCTGCCTGTCTGCTATGGCCAAACTGATCAGGTCTGATTTT---TGTCAGTCTTGGTTGGGTCGGCAGGTGACTCTTTGGCTCAT----------------CTATGGGCTGTGAGTGTTACTAGCTGGCTGTAGTGGAGCTGTGCGGTGTGTTGGAGATGGCGGCTT-------CGCATGCGTGCCTAGACCTTCGGGCATTG-TTGAGTCTGGTCGGCTCGTTACTAGCTTCGGCTGGTCGGCCGATGGCTTGATT-TTGTCACGTAGGCGGTTGCGTGTGTGGTTTGC--ATTGGGCCAATAGTCTGTGGTGTAGTGGTAGACGATCCACCTGACCCGTCTTGAAACACGGACCAAGGAGTTTAACATGTGCGCGAGTCATTGGGTGTTACGAAACCCAAAGGCGAAGTGAAGGTAAAGGTTCGGCTT---GTCCGGACTGAGGTGAGATCCTGTTGT----CTTGCTC-ATACTTTCCA-AGTTGCGAGCAGCGGGCG-CATCACCGGCCCGTCCCATGACGTAGACATGTGACCTCGT-GTTGTGTGCACCGTCGGGGCGGAGCAAGAGCGTACACGTTGAGACCCGAAAGATGGTGAACTATGCTTGTGAAGGTTGAAGCCAGAGGAAACTCTGGTGGAGGACCGTAGCGATTCTGACGTGCA-----------------AATCGATCGTATAACGTGAGTATAGGGGCGAAAGACTAATCGAACCATCTAGTAGCTGGTTCCCTCCGAAGTTTCCCTCAGGATAGCTGGCATTCTGAGAAAT--AAACAGTTTTATCCGGTAAAGCGAATGATTAGAGGCATTGGGGAGAAATCATCCTCAACCTATTCTCAAACTTTAAATGGGTGAGAAGCTTAACTCGCTTAATTGGAGTTTTGCATTGAATGTGAGTGCCAAGTGGGCCATTTTTGGTAAGCAGAACTGGCGCTGTGGGATGAACCAAACGTTCGGTTAAGGTGCCTAACACGACGCTCATGAGATACCACAAAAGGTGTTGGTTGGTCTAGACA-GCAGGACGGTGGCCATGGAAGTCGGAAGCCGCTAAGGA
>Schistosoma_nasale_AY157259
ACTAAGCGGAGGAAAAGAAACTAACAAGGATTCCCCTAGTAACTGCGAGTGAACAGGGATTAGCCCAACACCGAAGCCTGCGGTCAATTGATCGTGAGGCAATGTGGTGTTTAGGTTGGCTTCAGGCATTACTGCTTTACCCCAAGTCCAGCAATGAGTACGGCTTCCCATTCTGGCCCAAAGAGGGTGAAAGGCCCGTGGGGGTAGAGATCAAGTGTGACAGTTTTGCTCTGAGCTACCCTTGGAGTCGGGTTGTTTGTGAATGCAGCCCAAAGTGGGTGGTAGACTCCATCCAAGGCTAAATACTTACACGAGTCCGATAGCAAACAAGTACCGTGAGGGAAAGTTGAAAAGTACTTTGAAGAGAGAGTAAACAGTGCGTGAAACCGTTCAAAGGTAAACGGG-TGGAGTTGAACTGCAGGCTCTGGGAATTCAGCTGATGAGTGTGATTTGTGCTTGGGCATACCGGCCG-CC-TTCAGTGTCTGTA--TAACTGCAGGTGCCTGCCTTTT--------GGTGGGTATGTGTGAATCGTTTG-CATACGACGCACGCGCTGTTG--GTGTGAGGGTCTGCTTGTCAGTGCACTTTCTCAGGGTGTTCACCACGACCGGCACTGCTGCCTGTCTGCTATGGCCAAACTGATCAGGTCTGATTTT---CGTCAGTCTTGGTTGGGTCGGCAGGTGACTCTTTGGCTCAT----------------CTATGGGCTGTGAGCGTTACTAACCGGCTGTAGTGGAGCTGTGCGGTGTGTCGGAGATGGCGGCTT-------CGCATGCGTGCCTAGACCTTCGGGCATGG-TTGAGTCTGGTCGGTTTGTTACTAGCTTCGGCTGGTCGGCCGATGGCTTGATT-TTGTCACGTAGGCGGTCGCGTGTGTAGTTTGC--ATTGGGCCAATAGTCTGTGGTGTAGTGGTAGACGATCCACCTGACCCGTCTTGAAACACGGACCAAGGAGTTTAACATGTGCGCGAGTCATTGGGTGTTACGAAACCCAAAGGCGAAGTGAAGGTAAAGGTTCGGCTT---GTCCGGACTGAGGTGAGATCCTGTTGT----CTTGCTC-ATACTTTCCA-AGTTGCGAGCAGCGGGCG-CATCACCGGCCCGTCCCATGACGTAGACATGTGACCTCGT-GTTGTGTGCACCGTCGGGGCGGAGCAAGAGCGTACACGTTGAGACCCGAAAGATGGTGAACTATGCTTGTGAAGGTTGAAGCCAGAGGAAACTCTGGTGGAGGACCGTAGCGATTCTGACGTGCA-----------------AATCGATCGTATAACGTGAGTATAGGGGCGAAAGACTAATCGAACTATCTAGTAGCTGGTTCCCTCCGAAGTTTCCCTCAGGATAGCTGGCATTCTGAGAAAT--AAACAGTTTTATCCGGTAAAGCGAATGATTAGAGGCATTGGGGAGAAATCATCCTCAACCTATTCTCAAACTTTAAATGGGTGAGAAGCTTAACTCGCTTAATTGGAGTTTTGCATTGAATGTGAGTGCCAAGTGGGCCATTTTTGGTAAGCAGAACTGGCGCTGTGGGATGAACCAAACGTTCGGTTAAGGTGCCTAACACGACGCTCATGAGATACCACAAAAGGTGTTGGTTGGTCTAGACA-GCAGGACGGTGGCCATGGAAGTCGGAAGCCGCTAAGGA
>Schistosoma_turkestanicum_AY157254
ACTAAGCGGAGGAAAAGAAACTAACAAGGATTCCCTTAGTAACTGCGAGTGAACAGGGATTAGCCCAACACCGAAGCCTGCGGTTGTTTGATCGTGAGGCAATGTGGTGTTTAGGTTGGCTTCTGGCATTACTGCTCTTCCCCAAGTCCAGCAATGAGTACGGCTTCCCATTCTGGCCCATAGAGGGTGAAAGGCCCGTGGGGGTAGAGACCAAGTGTGACAGTTCTGCTCAGAGCTCCCCTTAGAGTCGGGTTGTTTGTGAATGCAGCCCAAAGTGGGTGGTAGACTCCATCCAAGGCTAAATACTTACACGAGTCCGATAGCAAACAAGTACCGTGAGGGAAAGTTGAAAAGTACTTTGAAGAGAGAGTAAACAGTGCGTGAAACCGCTCAAAGGTAAACGGG-TGGAGTTGAACTGCAAGCCCTGGGAATTCAGCTGATGAGTGTGATTTGTGCTTGGGCATACTGGCCG-CC-TTCAGTGTCCGTT--TAACCGCGGGTGCCTGCCTTAT-------CGGTGGGTGTGTGTGAATCGTTTG-CAAGCGACGCACGCACTGTTG--GTGTGAGGGTCTGCTTGTCAGTGCACTTTCTCAGGGTGTTCACCACGACCGGCGCTGCTGCCTGTCTGCTATGATCAAACTGGTCGAGTCTGGCAT----TGTTGGGCTTGGCTGGGTCGGCAGGTGACTCTTTGGCTCAT----------------TCGTGGGCCGTGAGTGTTACTAGCTGGTTGTAGTGGATCTGTGCGGTGTGTCGGAGATGGCGGCTT-------CGCATGCGTGCTTAGACCTGCGGACATTG-TTGAGTCTGGTCGGTTTGTTACTGGCTTCGGCTGGTCGGCTGATGGCTTGATT-TTGTTGCGTTGGCAGTTGCGTGTGTGAACGGC---TTGGGCCCATAGTCTGTGGTGTAGTGGTAGACGATCCACCTGACCCGTCTTGAAACACGGACCAAGGAGTTTAACATGTGCGCGAGTCATTGGGTGTTACGAAACCCAAAGGCGAAGTGAAGGTAAAGGTTCGGCTT---GTCCGGGCTGAGGTGAGATCCTGCTGT----CTTGCTC-ATACTTTCCA-AGTTGCGAGCAGTGGGCG-CATCACCGGCCCGTCCCATGACGTAGACATGTGACCTTGC-GTTGCGTGCACCGTCGGGGCGGAGCAAGAGCGTACACGTTGAGACCCGAAAGATGGTGAACTATGCTTGCGAAGGTTGAAGCCAGAGGAAACTCTGGTGGAGGACCGTAGCGATTCTGACGTGCA-----------------AATCGATCGTATAACGTGAGTATAGGGGCGAAAGACTAATCGAACCATCTAGTAGCTGGTTCCCTCCGAAGTTTCCCTCAGGATAGCTGGCATTCTGAGAAAT--AAACAGTTTTATCCGGTAAAGCGAATGATTAGAGGCATTGGGGATAAATCATCCTCAACCTATTCTCAAACTTTAAATGGGTGAGAAGCTTAACTCGCTTAATTGGAGTTTTGCATTGAATGTGAGTGCCAAGTGGGCCATTTTTGGTAAGCAGAACTGGCGCTGTGGGATGAACCAAACGTTCGGTTAAGGTGCCTAACGCGACGCTCATGAGATACCACAAAAGGTGTTGGTTGGTCTAGACA-GCAGGACGGTGGCCATGGAAGTCGGAAGCCGCTAAGGA
>Austrobilharzia_variglandis_AY157250
ACTAAGCGGAGGAAAAGAAACTAACAAGGATTCCCCTAGTAACTGCGAGTGAACAGGGAAAAGCCCATCACCGAAGCCTGTGGTTATTTGACCGCAAGGCAATGTGGTGTTTAGGTTGGTTCATGGCACTACTGCTCTGCCCCAAGTCCAGCAATGAGTACGGCTTATAAATTTGGCCCAGAGAGGGTGAAAGGCCCGTGGGGGTAGAGACCAAGTATGTCAGTTTTGTCCTGAGCTAACCTTGGAGTCGGGTTGTTTGTGAATGCAGCCCAAAGTGGGTGGTAAACTCCATCCAAGGCTAAATAATTGCACGAGTCCGATAGCAAACAAGTACCGTGAGGGAAAGTTGAAAAGTACTTTGAAGAGAGAGTAAACAGTGCGTGAAACCGCTCAAAGGTAAACGGG-TGGAGTTGAACTGCAAGCCTTGGGAATTCAGCTGATGAGTGTGATTTGTGCTCGGGCATACTGGCCG-CCCTTCAGTGTCTGTC--AAATGGCAGGTGCCTACTC-AA-------ACGTGGGTATGTGTGGTGCGCTTATCATGTGCTGCACGCATTGGAGGTGTGTGAGGGTCTGCTTGTCAGTGCACTTTCTCAAGGTGTTCACCACGACCGGCACTGCTGTCTGTCTGCTATGGTCAAACTGATCAGGTCCGAATAA---TGTTGGGCTTGGTTGGGATGGCAGGTGGCTCACTGGTTCAT---------------TCTATGGACCGTGGGTGTAACTAGCCGGCTATGGTAGATTTGTACGGTGTGTCGGAGAAGGCGGCTT-------TGCATACGTGCTCTGTCCTTCGGGCGAGG-TTGAGTCTGGTCGGCTTGTTACTAGCTTCGGCTGGTCGGTTGATGGCTTGATC-TTGTTCAGTTGGCGGTTGCGTGTGTGACTTGG--CTTGGGCCAATAGTCTGTGGTGTAGTGGTAGACGATCCACCTGACCCGTCTTGAAACACGGACCAAGGAGTTTAACATGTACGCGAGTCATTGGGCGTTACGAAACCCAAAGGCGCAGTGAAAGTAAAGGTTCGGCTT---GTCCGGACTAAGGTGAGATCCCGTTGT----TTTGCTCATAAATTTCCG-AGATGCGAGCAGCGGGCG-CATCACCGGCCCGTCCCATGACGTAGATATGTAATTTTGT-GTTATGTGCACCGTCGGGGCGGAGCAAGAGCGTACACGTTGAGACCCGAAAGATGGTGAACTATGCTTGCGAAGGTTGAAGCCAGAGGAAACTCTGGTGGAGGACCGTAGCGATTCTGACGTGCA-----------------AATCGATCGTTTAACGTGAGTATAGGGGCGAAAGACTAATCGAACCATCTAGTAGCTGGTTCCCTCCGAAGTTTCCCTCAGGATAGCTGGCATTCTGAGAAAT--AAACAGTTTTATCCGGTAAAGCGAATGATTAGAGGCATTGGGGAGAAAACATCCTCAACCTATTCTCAAACTTTAAATGGGTGAGAAGCTTAACTCGCTTAAATGGAGTTATGCATTGAATGTGAGTGCCAAGTGGGCCATTTTTGGTAAGCAGAACTGGCGCTGTGGGATGAACCAAACGTGCGGTTAAGGTGCCTAACATGACGCTCATGAGATACCACAAAAGGTGTTGGTTGGTCCAGACA-GCAGGACGGTGGCCATGGAAGTCGGAAACCGCTAAGGA
>Austrobilharzia_terrigalensis_AY157249
ACTAAGCGGAGGAAAAGAAACTAACAAGGATTCCCCTAGTAACTGCGAGTGAACAGGGAAAAGCCCATCACCGAAGCCTGTGGTTATTTGACCGCAAGGCAATGTGGTGTTTAGGTTGGTTCATGGCATTACTGCTCTGCCCCAAGTCCAGCAATGAGTACGGCTTATAAATATGGCCCGGAGAGGGTGAAAGGCCCGTGGGGGTAGAGACCAAGTATGTCAGTTTTGTCCTGAGCTAACCTTGGAGTCGGGTTGTTTGTGAATGCAGCCCAAAGTGGGTGGTAAACTCCATCCAAGGCTAAATAATTACACGAGTCCGATAGCAAACAAGTACCGTGAGGGAAAGTTGAAAAGTACTTTGAAGAGAGAGTAAACAGTGCGTGAAACCGCTCAAAGGTAAACGGG-TGGAGTTGAACTGCAAGCCTTGGGAATTCAGCTGATGAGTATGATTTGTGCTCGGGCATACTGGCCG-CCCTTCAGTGTCTGTC--GAATGGCAGGTGCCTACTCAAA-------AGGTGGGTATGTGTGGTGCGCTTATCATGTGCTGCACGCATTGGAGGTGTGTGAGGGTCTGCTTGTCAGTGCACTTTCTCAAGGTGTTCACCACGACCGGCACTGCTGTCTGTCTGCTATGGTCAAACTGATCAGGTCCGAATAA---TGTTGGGCTTGGTTGGGATGGCAGGTGGCTCACTGGTTCAT---------------TCTATGGGCTGTGGGTGTAACTAGCCGGCTATGGTAGATTTGTACGGTGTGTCGGAGAAGGCGGCTT-------TGCATACGTGCTCTGTCCTTCGGGCGAGG-TTGAGTCTGGTTGACTTGTTACTAGCTTCGGCTGGTCGGTTGATGGCTTGATC-TTGTTCAGTTGGCGGTTGCGTGTGTGACTTGG--CTTGGGCCAATAGTCTGTGGTGTAGTGGTAGACGATCCACCTGACCCGTCTTGAAACACGGACCAAGGAGTTTAACATGTACGCGAGTCATTGGGCGTTACGAAACCCAAAGGCGCAGTGAAAGTAAAGGTTCGGCTT---GTCCGGACTAAGGTGAGATCCCGTTGT----TTTGCTCATAAATTTCCG-AGATGCGAGCAGCGGGCG-CATCACCGGCCCGTCCCATGACGTAGATATGTAATTTCGT-GTTATATGCACCGTCGGGGCGGAGCAAGAGCGTACACGTTGAGACCCGAAAGATGGTGAACTATGCTTGCGAAGGTTGAAGCCAGAGGAAACTCTGGTGGAGGACCGTAGCGATTCTGACGTGCA-----------------AATCGATCGTTTAACGTGAGTATAGGGGCGAAAGACTAATCGAACCATCTAGTAGCTGGTTCCCTCCGAAGTTTCCCTCAGGATAGCTGGCATTCTGAGAAAT--AAACAGTTTTATCCGGTAAAGCGAATGATTAGAGGCATTGGGGAGAAAACATCCTCAACCTATTCTCAAACTTTAAATGGGTGAGAAGCTTAACTCGCTTAAATGGAGTTATGCATTGAATGTGAGTGCCAAGTGGGCCATTTTTGGTAAGCAGAACTGGCGCTGTGGGATGAACCAAACGTGCGGTTAAGGTGCCTAACATGACGCTCATGAGATACCACAAAAGGTGTTGGTTGGTCCAGACA-GCAGGACGGTGGCCATGGAAGTCGGAAACCGCTAAGGA
>Ornithobilharzia_canaliculata_AY157248
ACTAAGCGGAGGAAAAGAAACTAACAAGGATTCCCCCAGTAACTGCGAGTGAACAGGGAAAAGCCCATCACCGAAGCCTGTGGTTATTTGACCGCAAGGCAATGTGGTGTTTAGGTTGGTTCATGGCATTACTGCTCTGCCCCAAGTCCAGCAATGAGTACGGCTTATAAATCTGGCCCAAAGAGGGTGAAAGGCCCGTGGGGGTAGAGACCAAGCATGTCAGTTTTGTCCTGAGCTAACCTTGGAGTCGGGTTGTTTGTGAATGCAGCCCAAAGTGGGTGGTAAACTCCATCCAAGGCTAAATATTTACACGAGTCCGATAGCAAACAAGTACCGTGAGGGAAAGTTGAAAAGTACTTTGAAGAGAGAGTAAACAGTGCGTGAAACCGCTCAAAGGTAAACGGG-TGGAGTTGAACTGCAAGCCCTGGGAATTCAGCTGATGAGTGTGATTTGTGCTCGGGCATACTGGCCG-CCCTTCAGTGTCTGTC--TAATGGCAGGTGCCTACTCTAA-------AGGTGGGTATGTGTGGTGCGCTTATCATGTGCTGCACGCATTGGAGGTGTGTGAGGGTCTGCTTGTCAGTGCACTTTCTCAGGGTGTTCACCACGACCGGCACCGCTGTCTGTCTGCTATGGTCAAACTGATCAGGTCCGAATAT---CCTTGGGCTTGGTTGGGATGGCAGGTGACTCACTGGTTCAT---------------TTTATGGGCTGTGGGTGTAACTAGCCGGCTATGGTAGATTTGTACGGTGTGTCGGAGAAGGCGGCTT-------TGCATACGTGCTCTGTCCTTCGGGCGAGG-TTGAGTCTGGTCGGCTTGTTACTAGCTTCGGCTGGTCGGTTGATGGCTTGATC-TTGTTCAGTTGGCGGTTGCGTGTGTGACTTGG--CTTGGGCCAATAGTCTGTGGTGTAGTGGTAGACGATCCACCTGACCCGTCTTGAAACACGGACCAAGGAGTTTAACATGTACGCGAGTCATTGGGCGATACGAAACCCAAAGGCGCAGTGAAAGTAAAGGTTCGGCTT---GTCCGGACTAAGGTGAGATCCCGTTGT----TTTGCTCATAAATTTCCG-AGATGCGAGCAGCGGGCG-CATCACCGGCCCGTCCCATGACGTAGATATGTAATTTTGT-GTTATGTACACCGTCGGGGCGGAGCAAGAGCGTACACGTTGAGACCCGAAAGATGGTGAACTATGCTTGCGAAGGTTGAAGCCAGAGGAAACTCTGGTGGAGGACCGTAGCGATTCTGACGTGCA-----------------AATCGATCGTTTAACGTGAGTATAGGGGCGAAAGACTAATCGAACCATCTAGTAGCTGGTTCCCTCCGAAGTTTCCCTCAGGATAGCTGGCATTCGGAGAAAT--AAACAGTTTTATCCGGTAAAGCGAATGATTAGAGGCATTGGGGATAAAACATCCTCAACCTATTCTCAAACTTTAAATGGGTGAGAAGCTTAACTCGCTTAAATGGAGTTATGCATTGAATGTGAGTGCCAAGTGGGCCATTTTTGGTAAGCAGAACTGGCGCTGTGGGATGAACCAAACGTGCGGTTAAGGTGCCTAACATGACGCTCATGAGATACCACAAAAGGTGTTGGTTGGTCCAGACA-GCAGGACGGTGGCCATGGAAGTCGGAAACCGCTAAGGA
>Schistosoma_mansoni_AY157173
ACTAAGCGGAGGAAAAGAAACTAACAAGGATTCCCCTAGTAACTGCGAGTGAACAGGGATTAGCCCAACACCGAAGCCTGCGGTTATTTGATCGTAAGGCAATGTGGTGTTTAGGGTGGCTTCAGGCATTACTGCTCTGTCCCAAGTCCAGCAATGAGTACGGCTTCCCATTCTGGCCCAAAGAGGGTGAAAGGCCCGTGGGGGCAGAGATCAAGTGTGACAGTTTTGCTCTGAGCTACCCTTGGAGTCGGGTTGTTTGTGAATGCAGCCCAAAGTGGGTGGTAAACTCCATCCAAGGCTAAATACTTACACGAGTCCGATAGCAAACAAGTACCGTGAGGGAAAGTTGAAAAGTACTTTGAAGAGAGAGTAAACAGTGCGTGAAACCGCTCAAAGGTAAACGGG-TGGAGTTGAACTGCAAGCTCTGGGAATTCAGCTGATGAGTGTGATTTGTACTTGGGCATACTGGCCG-CC-TTCAGTGTCTGTT--TAACCGCAGGTGCCTTCCTTTT-------TGGTGGGTATGTGTGAATCGTTTG-CTTACGACGCGCGCACTGTTG--GTGTGAGGGTCTGCTTGTCAGTGCACTTTCTCAGGGTGTTCACCACGACCGGCACTGCTGCCTGTCTGCTATGGTCAAACTGATCAGGTCTGATTTC---TGTCAGTCTTGGTTGGGTCGGTAGGTGGCTCTTTGGCTCAT----------------TTATGGGCCGTGAGTGTTACTAACTGGCTGTAGTGGATCTGTGCGGTGTGTCGGAGATGGCGGCTT-------CGCATGCGTGCTTAGACCTTCGGGCATTG-CTGAGTGTGGTCGGTTTGTTACTAGCTTCGGCTGGTCGGCTGATGGCTTGGTT-TTGTCACGTCGGCGGTTGCGTGTGTGGTTTGC--ATTGGGCCAATAGTCTGTGGTGTAGTGGTAGACGATCCACCTGACCCGTCTTGAAACACGGACCAAGGAGTTTAACATGTGCGCGAGTCATTGGGTGTTACGAAACCCAAAGGCGAAGTGAAGGTAAAGGTTCGGCTT---GTCCGGACTAAGGTGAGATCCTGTTGT----CTTGCTC-ATACTTTCCA-AGTTGCGAGCAGCGGGCG-CATCACCGGCCCGTCCCATGACGTAGACATGTGACCTCGT-GTTGTGTGCACCGTCGGGGCGGAGCAAGAGCGTACACGTTGAGACCCGAAAGATGGTGAACTATGCTTGTGAAGGTTGAAGCCAGAGGAAACTCTGGTGGAGGACCGTAGCGATTCTGACGTGCA-----------------AATCGATCGTATAACGTGAGTATAGGGGCGAAAGACTAATCGAACTATCTAGTAGCTGGTTCCCTCCGAAGTTTCCCTCAGGATAGCTGGCATTCTGAGAAAT--AAACAGTTTTATCCGGTAAAGCGAATGATTAGAGGCATTGGGGAGGAATCATCCTCAACCTATTCTCAAACTTTAAATGGGTGAGAAGCTTAACTCGCTTGATTGGAGTTTTGCATTGAATGTGAGTGCCAAGTGGGCCATTTTTGGTAAGCAGAACTGGCGCTGTGGGATGAACCAAACGTTCGGTTAAGGTGCCTAACACGACGCTCATGAGATACCACAAAAGGTGTTGGTTGGTCTAGACA-GCAGGACGGTGGCCATGGAAGTCGGAAGCCGCTAAGGA
>FJ711768_1_Trichobilharzia_franki
NNNNNNNNNNNNNNNNNNNNNNNNNNNGGATTCCCCTAGTAACTGCGAGTGAACAGGGATTAGCCCAGCACCGAAGCCTGTGGTTATTTGACTGCAAGGCAATGTGGTGTTTAGGTTTGTTCTTGGCATTACTGCTCTGCCCCAAGTCCAGCAATGAGTACGGCATACCGTTCTGGCCCATAGAGGGTGAAAGGCCCGTGGGGGTAGAGACCAAGCATGACAGTTTTGTCCAGAGCTTACCTTGGAGTCGGGTTGTTTGAGAATGCAGCCCAAAGTGGGTGGTAAACTCCATCCAAGGCTAAATACTTGCACGAGTCCGATAGTAAACAAGTACCGTGAGGGAAAGTTGAAAAGTACTTTGAAGAGAGAGTAAACAGTGCGTGAAACCGCTCAGAGGTAAACGGG-TGGAGTTGAACTGCGATCCTTGGGAATTCAGCTGATGAGCATGATTTGTGCTTGGGCATATTGACCG-CCTTTCAGTGTCTGCT--TAGCTGCGGGTGCCTGCCT--C-------TGGTGGGTATGTGTGGTGCGCTTATCATGTGCCGCACGCATTGGAGG-GTGTATGAGTCTGCTTGTCGGTGCACTTTCTCAGGGTGTTCACCACGACCGGCACTGCTGTCTGTCTGCTTTGGTCAAACTGATCAGGTCTGATTAA---CGTTGGGCTTGGTTGGGTTGGCAGGTGACTCACTGGTCCAT---------------TCTGTGGGCTATGAGTGTTACTAGCCGGCCTTAGTGGATCTGTACGGTGTGTCGGAGACGGCGGCTT-------TGCATATGCGCTCTGTTCTTCAGGCGTGG-TTGAGTCTGGTCGACTTGTTGCTAGTTTCGGCTGGTCAGTTGATGGCTTGATC-ATGTTCAGTTGGCAGTGGTGTGTGTGTCTTAG--TTTGGGCCAATAGTCTGTGGTGTTGTGGTAGACTATCCACCTGACCCGTCTTGAAACACGGACCAAGGAGTTTAACATGTGCGCGAGTCATTGGGCTTTACGAAACCCAAAGGCGCAGTGAAGGTAAAGGTTTGGCTT---GTCCAGGCTGAGGTGAGATCCTGTTGT----TTTGCTC-ATTTATTCCA-AGCTGCGAGCAGCAGGCG-CATCACCGGCCCGTCCCATGACGTAGACATGTGGCCTTGT-GCTATGTGCACCGTCGGGGCGGAGCAAGAGCGTACATGTTGAGACCCGAAAGATGGTGAACTATGCTTGCGAAGGTTGAAGCCAGAGGAAACTCTGGTGGAGGACCGTAGCGATTCTGACGTGC------------------AATCGATCGTAT-ACGTGAGTATAGGGGCGAAAGACTAATCGAACCATCTAGTAGCTGGTTCCCTCCGAAGTTTCCCTCAGGATAGCNNNNNNNNNNNNNNNNNNNNNNNNNNNNNNNNNNNNNNNNNNNNNNNNNNNNNNNNNNNNNNNNNNNNNNNNNNNNNNNNNNNNNNNNNNNNNNNNNNNNNNNNNNNNNNNNNNNNNNNNNNNNNNNNNNNNNNNNNNNNNNNNNNNNNNNNNNNNNNNNNNNNNNNNNNNNNNNNNNNNNNNNNNNNNNNNNNNNNNNNNNNNNNNNNNNNNNNNNNNNNNNNNNNNNNNNNNNNNNNNNNNNNNNNNNNNNNNNNNNNNNNNNNNNNNNNNNNNNNNNNNNNNNNNNNNNNNNNNNNNNN
>consC294_19furco
NNNNNNNNNAGGAAAAGAAACTAACAAGGATTCCCCTAGTAACTGCGAGTGAACAGGGATTAGCCCAGCACCGAAGCCTGTGGTTATTTGACTGCAAGGCAATGTGGTGTTTAGGTTTGTTCTTGGCACTACTGCTCTGCCCCAAGTCCAGCAATGAGTACGGCATACCGTTCTGGCCCAAAGAGGGTGAAAGGCCCGTGGGGGTAGAGACCAAGCATGACAGTTTTGTCCAGAGCTTACCTTGGAGTCGGGTTGTTTGAGAATGCAGCCCAAAGTGGGTGGTAAACTCCATCCAAGGCTAAATACTTGCACGAGTCCGATAGTAAACAAGTACCGTGAGGGAAAGTTGAAAAGTACTTTGAAGAGAGAGTAAACAGTGCGTGAAACCGCTCAGAGGTAAACGGG-TGGAGTTGAACTGCGATCCCTGGGAATTCAGCTGGTGAGCATGATTTGTGCTTGGGCATATTGGCCG-CCTTTCAGTGTCTGCT--TAACTGCGGGTGCCTACCT--C-------TGGTGGGTATGTGTGGTGCGCTTATCATGTGCCGCACGCATTGGAGG-GTGTATGGGTCTGCTTGCCAGTGCACTTTCTCAGGGTGTTCACCACGACCGGCGCTGCTGTCTGTCTGCTGTGGTCAAACTGGTCAGGTCTGATTAA---CGTTGGGCTTGGTTGGGTTGGCAGGTGACTCACTGGTCCAC---------------TCTGTGGGCTATGAGTGTTACTAGCCGGCTATAGTGGATCTGTACGGTGCGTCGGAGACGGCGGCTT-------GGCGTATGCGCTCTGTCCTTCAGGCGTGG-TTGAGTCTGGTCAGCTTGTTGCTAGCTTCGGCTGGTCAGTTGATGGCTTGATC-ATGTTCAGTTGGCAGTTGTGTGTGTGTCTTAG--TTTGGGCCAATAGTCTGTGGTGTTGTGGTAGACTATCCACCTGACCCGTCTTGAAACACGGACCAAGGAGTTTAACATGTGCGCGAGTCATTGGGCGTTACGAAACCCAAAGGCGTAGTGAAGGTAAAGGTTCGGCTT---GTCCGGGCTAAGGTGAGATCCTGTTGT----TTTGCTC-ATTAACTCCA-AGATGCGAGCAGCAGGCG-CATCACCGGCCCGTCCCATGGCGTAGACATGTGGCCTTGT-GCTATGTGCACCGTCGGGGCGGAGCAAGAGCGTGCATGTTGAGACCCGAAAGATGGTGAACTATGCTTGCGAAGGTTGAAGCCAGAGGAAACTCTGGTGGAGGACCGTAGCGATTCTGACGTGCA-----------------AATCGATCGTATAACGTGAGTATAGGGGCGAAAGACTAATCGAACCATCTAGTAGCTGGTTCCCTCCGAAGTTTCCCTCAGGATAGCTGGCATTCTGAGAGAT--AAACAGTTTTATCCGGTAAAGCGAATGATTAGAGGCATTGGGGAGAAAACTTCCTCAACCTATTCTCAAACTTTAAATGGGTGAGAAGCTTAACTCGCTTAAGTGGAGTTTTGCATTGAATGTGAGTGCCAAGTGGGCCATTTTTGGTAAGCAGAACTGGCGCTGTGGGATGAACCAAACGTGCGGTTAAGGTGCCTAACGCGACGCTCATGAGATACCACAAAAGGTGTTGGNNNNNNNNNNNNNNNNNNNNNNNNNNNNNNNNNNNNNNNNNNNNNNNNNNN
>consC662_19furco
NNCTAGCGGAGGAAAAGAAACTAACAAGGATTCCCCTAGTAACTGCGAGTGAACAGGGATTAGCCCAGCACCGAAGCCTGTGGTTATTTGACTGCAAGGCAATGTGGTGTTTAGGTTTGTTCTTGGCACTACTGCTCTGCCCCAAGTCCAGCAATGAGTACGGCATACCGTTCTGGCCCAAAGAGGGTGAAAGGCCCGTGGGGGTAGAGACCAAGCATGACAGTTTTGTCCAGAGCTTACCTTGGAGTCGGGTTGTTTGAGAATGCAGCCCAAAGTGGGTGGTAAACTCCATCCAAGGCTAAATACTTGCACGAGTCCGATAGTAAACAAGTACCGTGAGGGAAAGTTGAAAAGTACTTTGAAGAGAGAGTAAACAGTGCGTGAAACCGCTCAGAGGTAAACGGG-TGGAGTTGAACTGCGATCCCTGGGAATTCAGCTGGTGAGCATGATTTGTGCTTGGGCATATTGGCCG-CCTTTCAGTGTCTGCT--TAACTGCGGGTGCCTACCT--C-------TGGTGGGTATGTGTGGTGCGCTTATCATGTGCCGCACGCATTGGAGG-GTGTATGGGTCTGCTTGCCAGTGCACTTTCTCAGGGTGTTCACCACGACCGGCGCTGCTGTCTGTCTGCTGTGGTCAAACTGGTCAGGTCTGATTAA---CGTTGGGCTTGGTTGGGTTGGCAGGTGACTCACTGGTCCAC---------------TCTGTGGGCTATGAGTGTTACTAGCCGGCTATAGTGGATCTGTACGGTGCGTCGGAGACGGCGGCTT-------GGCGTATGCGCTCTGTCCTTCAGGCGTGG-TTGAGTCTGGTCAGCTTGTTGCTAGCTTCGGCTGGTCAGTTGATGGCTTGATC-ATGTTCAGTTGGCAGTTGTGTGTGTGTCTTAG--TTTGGGCCAATAGTCTGTGGTGTTGTGGTAGACTATCCACCTGACCCGTCTTGAAACACGGACCAAGGAGTTTAACATGTGCGCGAGTCATTGGGCGTTACGAAACCCAAAGGCGTAGTGAAGGTAAAGGTTCGGCTT---GTCCGGGCTAAGGTGAGATCCTGTTGT----TTTGCTC-ATTAACTCCA-AGATGCGAGCAGCAGGCG-CATCACCGGCCCGTCCCATGGCGTAGACATGTGGCCTTGT-GCTATGTGCACCGTCGGGGCGGAGCAAGAGCGTGCATGTTGAGACCCGAAAGATGGTGAACTATGCTTGCGAAGGTTGAAGCCAGAGGAAACTCTGGTGGAGGACCGTAGCGATTCTGACGTGCA-----------------AATCGATCGTATAACGTGAGTATAGGGGCGAAAGACTAATCGAACCATCTAGTAGCTGGTTCCCTCCGAAGTTTCCCTCAGGATAGCTGGCATTCTGAGAGAT--AAACAGTTTTATCCGGTAAAGCGAATGATTAGAGGCATTGGGGAGAAAACTTCCTCAACCTATTCTCAAACTTTAAATGGGTGAGAAGCTTAACTCGCTTAAGTGGAGTTTTGCATTGAATGTGAGTGCCAAGTGGGCCATTTTTGGTAAGCAGAACTGGCGCTGTGGGATGAACCAAACGTGCGGTTAAGGTGCCTAACGCGACGCTCATGAGATACCACAAAAGGTGTTGGNNNNNNNNNNNNNNNNNNNNNNNNNNNNNNNNNNNNNNNNNNNNNNNNNNN
>consC762_19espor50ng
NNNNNNNNNNNNAAAAGAAACTAACAAGGATTCCCCTAGTAACTGCGAGTGAACAGGGATTAGCCCAGCACCGAAGCCTGTGGTTATTTGACTGCAAGGCAATGTGGTGTTTAGGTTTGTTCTTGGCACTACTGCTCTGCCCCAAGTCCAGCAATGAGTACGGCATACCGTTCTGGCCCAAAGAGGGTGAAAGGCCCGTGGGGGTAGAGACCAAGCATGACAGTTTTGTCCAGAGCTTACCTTGGAGTCGGGTTGTTTGAGAATGCAGCCCAAAGTGGGTGGTAAACTCCATCCAAGGCTAAATACTTGCACGAGTCCGATAGTAAACAAGTACCGTGAGGGAAAGTTGAAAAGTACTTTGAAGAGAGAGTAAACAGTGCGTGAAACCGCTCAGAGGTAAACGGG-TGGAGTTGAACTGCGATCCCTGGGAATTCAGCTGGTGAGCATGATTTGTGCTTGGGCATATTGGCCG-CCTTTCAGTGTCTGCT--TAACTGCGGGTGCCTACCT--C-------TGGTGGGTATGTGTGGTGCGCTTATCATGTGCCGCACGCATTGGAGG-GTGTATGGGTCTGCTTGCCAGTGCACTTTCTCAGGGTGTTCACCACGACCGGCGCTGCTGTCTGTCTGCTGTGGTCAAACTGGTCAGGTCTGATTAA---CGTTGGGCTTGGTTGGGTTGGCAGGTGACTCACTGGTCCAC---------------TCTGTGGGCTATGAGTGTTACTAGCCGGCTATAGTGGATCTGTACGGTGCGTCGGAGACGGCGGCTT-------GGCGTATGCGCTCTGTCCTTCAGGCGTGG-TTGAGTCTGGTCAGCTTGTTGCTAGCTTCGGCTGGTCAGTTGATGGCTTGATC-ATGTTCAGTTGGCAGTTGTGTGTGTGTCTTAG--TTTGGGCCAATAGTCTGTGGTGTTGTGGTAGACTATCCACCTGACCCGTCTTGAAACACGGACCAAGGAGTTTAACATGTGCGCGAGTCATTGGGCGTTACGAAACCCAAAGGCGTAGTGAAGGTAAAGGTTCGGCTT---GTCCGGGCTAAGGTGAGATCCTGTTGT----TTTGCTC-ATTAACTCCA-AGATGCGAGCAGCAGGCG-CATCACCGGCCCGTCCCATGGCGTAGACATGTGGCCTTGT-GCTATGTGCACCGTCGGGGCGGAGCAAGAGCGTGCATGTTGAGACCCGAAAGATGGTGAACTATGCTTGCGAAGGTTGAAGCCAGAGGAAACTCTGGTGGAGGACCGTAGCGATTCTGACGTGCA-----------------AATCGATCGTATAACGTGAGTATAGGGGCGAAAGACTAATCGAACCATCTAGTAGCTGGTTCCCTCCGAAGTTTCCCTCAGGATAGCTGGCATTCTGAGAGAT--AAACAGTTTTATCCGGTAAAGCGAATGATTAGAGGCATTGGGGAGAAAACTTCCTCAACCTATTCTCAAACTTTAAATGGGTGAGAAGCTTAACTCGCTTAAGTGGAGTTTTGCATTGAATGTGAGTGCCAAGTGGGCCATTTTTGGTAAGCAGAACTGGCGCTGTGGGATGAACCAAACGTGCGGTTAAGGTGCCTAACGCGACGCTCATGAGATACCACAAAAGGTGTTGGTTGGTCCAGACNNNNNNNNNNNNNNNNNNNNNNNNNNNNNNNNNNNNNNNN
>consC282_19espor
NNNNNNNNNNNNNNNNNNNNNNNNNNNNNNNNNNNNNNGTAACTGCGAGTGAACAGGGATTAGCCCAGCACCGAAGCCTGTGGTTATTTGACTGCAAGGCAATGTGGTGTTTAGGTTTGTTCTTGGCACTACTGCTCTGCCCCAAGTCCAGCAATGAGTACGGCATACCGTTCTGGCCCAAAGAGGGTGAAAGGCCCGTGGGGGTAGAGACCAAGCATGACAGTTTTGTCCAGAGCTTACCTTGGAGTCGGGTTGTTTGAGAATGCAGCCCAAAGTGGGTGGTAAACTCCATCCAAGGCTAAATACTTGCACGAGTCCGATAGTAAACAAGTACCGTGAGGGAAAGTTGAAAAGTACTTTGAAGAGAGAGTAAACAGTGCGTGAAACCGCTCAGAGGTAAACGGG-TGGAGTTGAACTGCGATCCCTGGGAATTCAGCTGGTGAGCATGATTTGTGCTTGGGCATATTGGCCG-CCTTTCAGTGTCTGCT--TAACTGCGGGTGCCTACCT--C-------TGGTGGGTATGTGTGGTGCGCTTATCATGTGCCGCACGCATTGGAGG-GTGTATGGGTCTGCTTGCCAGTGCACTTTCTCAGGGTGTTCACCACGACCGGCGCTGCTGTCTGTCTGCTGTGGTCAAACTGGTCAGGTCTGATTAA---CGTTGGGCTTGGTTGGGTTGGCAGGTGACTCACTGGTCCAC---------------TCTGTGGGCTATGAGTGTTACTAGCCGGCTATAGTGAATCTGTACGGTGCGTCGGAGACGGCGGCTT-------GGCGTATGCGCTCTGTCCTTCAGGCGTGG-TTGAGTCTGGTCAGCTTGTTGCTAGCTTCGGCTGGTCAGTTGATGGCTTGATC-ATGTTCAGTTGGCAGTTGTGTGTGTGTCTTAG--TTTGGGCCAATAGTCTGTGGTGTTGTGGTAGACTATCCAACTGACCCGTCTTTGAACACGGACCAAGGAGTTTAACATGTGCGCGAGTCATTGGGCGTTACGAAACCCAAAGGCGTAGTGAAGGTAAAGGTTCGGCTT---GTCCGGGCTAAGGTGAGATCCTGTTGT----TTTGCTC-ATTAACTCCA-AGATGCGAGCAGCAGGCG-CATCACCGGCCCGTCCCATGGCGTAGACATGTGGCCTTCT-GCTATGTGCACCGTCGGGGCGGAGCAAGAGCGTGCATGTTGAGACCCGAAAGATGGTGAACTATGCTTGCGAAGGTTGAAGCCAGAGGAAACTCTGGTGGAGGACCGTAGCGATTCTGACGTGCA-----------------AATCGATCGTATAACGTGAGTATAGGGGCGAAAGACTAATCGAACCATCTAGTAGCTGGTTCCCTCCGAAGTTTCCCTCAGGATAGCTGGCATTCTGAGAGAT--AAACAGTTTTATCCGGTAAAGCGAATGATTAGAGGCATTGGGGAGAAAACTTCCTCAACCTATTCTCAAACTTTAAATGGGTGAGAAGCTTAACTCGCTTAAGTGGAGTTTTGCATTGAATGTGAGTGCCAAGTGGGCCATTTTTGGTAAGCAGAACGGGCGCTGTGGGATGAACCAAACGTGCGGTTAAGGTGCCTAACGCGACGCTCATGAGATACCACAAAAGGTGTTGGTTNNNNNNNNNNNNNNNNNNNNNNNNNNNNNNNNNNNNNNNNNNNNNNNNN
>C280_19espor
NNNNNNNNNNNNNAAAGAAACTAACAAGGATTCCCCTAGTAACTGCGAGTGAACAGGGATTAGCCCAGCACCGAAGCCTGTGGTTATTTGACTGCAAGGCAATGTGGTGTTTAGGTTTGTTCTTGGCACTACTGCTCTGCCCCAAGTCCAGCAATGAGTACGGCATACCGTTCTGGCCCAAAGAGGGTGAAAGGCCCGTGGGGGTAGAGACCAAGCATGACAGTTTTGTCCAGAGCTTACCTTGGAGTCGGGTTGTTTGAGAATGCAGCCCAAAGTGGGTGGTAAACTCCATCCAAGGCTAAATACTTGCACGAGTCCGATAGTAAACAAGTACCGTGAGGGAAAGTTGAAAAGTACTTTGAAGAGAGAGTAAACAGTGCGTGAAACCGCTCAGAGGTAAACGGG-TGGAGTTGAACTGCGATCCCTGGGAATTCAGCTGGTGAGCATGATTTGTGCTTGGGCATATTGGCCG-CCTTTCAGTGTCTGCT--TAACTGCGGGTGCCTACCT--C-------TGGTGGGTATGTGTGGTGCGCTTATCATGTGCCGCACGCATTGGAGG-GTGTATGGGTCTGCTTGCCAGTGCACTTTCTCAGGGTGTTCACCACGACCGGCGCTGCTGTCTGTCTGCTGTGGTCAAACTGGTCAGGTCTGATTAA---CGTTGGGCTTGGTTGGGTTGGCAGGTGACTCACTGGTCCAC---------------TCTGTGGGCTATGAGTGTTACTAGCCGGCTATAGTGGATCTGTACGGTGCGTCGGAGACGGCGGCTT-------GGCGTATGCGCTCTGTCCTTCAGGCGTGG-TTGAGTCTGGTCAGCTTGTTGCTAGCTTCGGCTGGTCAGTTGATGGCTTGATC-ATGTTCAGTTGGCAGTTGTGTGTGTGTCTTAG--TTTGGGCCAATAGTCTGTGGTGTTGTGGTAGACTATCCACCTGACCCGTCTTGAAACACGGACCAAGGAGTTTAACATGTGCGCGAGTCATTGGGCGTTACGAAACCCAAAGGCGTAGTGAAGGTAAAGGTTCGGCTT---GTCCGGGCTAAGGTGAGATCCTGWTGT----TTTGCTC-ATTAACTCCA-AGATGCGAGCAGCAGGCG-CATCACCGGCCCGTCCCATGGCGTAGACATGTGGCCTTCT-GTTATGTGCACCGTCGGGGCGGAGCAAGAGCGTGCATGTTGAGACCCGAAAGATGGTGAACTATGCTTGCGAAGGTTGAAGCCAGAGGAAACTCTGGTGGAGGACCGTAGCGATTCTGACGTGCA-----------------AATCGATCGTATAACGTGAGTATAGGGGCGAAAGACTAATCGAACCATCTAGTAGCTGGTTCCCTCCGAAGTTTCCCTCAGGATAGCTGGCATTCTGAGAGAT--AAACAGTTTTATCCGGTAAAGCGAATGATTAGAGGCATTGGGGAGAAAACTTCCTCAACCTATTCTCAAACTTTAAATGGGTGAGAAGCTTAACTCGCTTAAGTGGAGTTTTGCATTGAATGTGAGTGCCAAGTGGGCCATTTTTGGTAAGCAGAACGGGCGCTGTGGGATGAACCAAACGTGCGGTTAAGGTGCCTAACGCGACGCTCATGAGATACCACAAAAGGTGTTGGTTNNNNNNNNNNNNNNNNNNNNNNNNNNNNNNNNNNNNNNNNNNNNNNNNN
>consC303_19espor_50ng
NNNNNNNNNNNNNNNNNNNNNNNNNNNNNNNNNNNNNAGTAACTGCGAGTGAACAGGGATTAGCCCAGCACCGAAGCCTGTGGTTATTTGACTGCAAGGCAATGTGGTGTTTAGGTTTGTTCTTGGCACTACTGCTCTGCCCCAAGTCCAGCAATGAGTACGGCATACCGTTCTGGCCCAAAGAGGGTGAAAGGCCCGTGGGGGTAGAGACCAAGCATGACAGTTTTGTCCAGAGCTTACCTTGGAGTCGGGTTGTTTGAGAATGCAGCCCAAAGTGGGTGGTAAACTCCATCCAAGGCTAAATACTTGCACGAGTCCGATAGTAAACAAGTACCGTGAGGGAAAGTTGAAAAGTACTTTGAAGAGAGAGTAAACAGTGCGTGAAACCGCTCAGAGGTAAACGGG-TGGAGTTGAACTGCGATCCCTGGGAATTCAGCTGGTGAGCATGATTTGTGCTTGGGCATATTGGCCG-CCTTTCAGTGTCTGCT--TAACTGCGGGTGCCTACCT--C-------TGGTGGGTATGTGTGGTGCGCTTATCATGTGCCGCACGCATTGGAGG-GTGTATGGGTCTGCTTGCCAGTGCACTTTCTCAGGGTGTTCACCACGACCGGCGCTGCTGTCTGTCTGCTGTGGTCAAACTGGTCAGGTCTGATTAA---CGTTGGGCTTGGTTGGGTTGGCAGGTGACTCACTGGTCCAC---------------TCTGTGGGCTATGAGTGTTACTAGCCGGCTATAGTGGATCTGTACGGTGCGTCGGAGACGGCGGCTT-------GGCGTATGCGCTCTGTCCTTCAGGCGTGG-TTGAGTCTGGTCAGCTTGTTGCTAGCTTCGGCTGGTCAGTTGATGGCTTGATC-ATGTTCAGTTGGCAGTTGTGTGTGTGTCTTAG--TTTGGGCCAATAGTCTGTGGTGTTGTGGTAGACTATCCACCTGACCCGTCTTGAAACACGGACCAAGGAGTTTAACATGTGCGCGAGTCATTGGGCGTTACGAAACCCAAAGGCGTAGTGAAGGTAAAGGTTCGGCTT---GTCCGGGCTAAGGTGAGATCCTGTTGT----TTTGCTC-ATTAACTCCA-AGATGCGAGCAGCAGGCG-CATCACCGGCCCGTCCCATGGCGTAGACATGTGGCCTTGT-GCTATGTGCACCGTCGGGGCGGAGCAAGAGCGTGCATGTTGAGACCCGAAAGATGGTGAACTATGCTTGCGAAGGTTGAAGCCAGAGGAAACTCTGGTGGAGGACCGTAGCGATTCTGACGTGCA-----------------AATCGATCGTATAACGTGAGTATAGGGGCGAAAGACTAATCGAACCATCTAGTAGCTGGTTCCCTCCGAAGTTTCCCTCAGGATAGCTGGCATTCTGAGAGAT--AAACAGTTTTATCCGGTAAAGCGAATGATTAGAGGCATTGGGGAGAAAACTTCCTCAACCTATTCTCAAACTTTAAATGGGTGAGAAGCTTAACTCGCTTAAGTGGAGTTTTGCATTGAATGTGAGTGCCAAGTGGGCCATTTTTGGTAAGCAGAACGGGCGCTGTGGGATGAACCAAACGTGCGGTTAAGGTGCCTAACGCGACGCTCATGAGATACCACAAAAGGTGTTGGTTNNNNNNNNNNNNNNNNNNNNNNNNNNNNNNNNNNNNNNNNNNNNNNNNN
>consC1069_20espor_28S_interno
NNNNNNNNNNNNNNNNGAAACTAACAAGGATTCCCCTAGTAACTGCGAGTGAACAGGGATTAGCCCAGCACCGAAGCCTGTGGTTATTTGACTGCAAGGCAATGTGGTGTTTAGGTTTGTTCTTGGCACTACTGCTCTGCCCCAAGTCCAGCAATGAGTACGGCATACCGTTCTGGCCCAAAGAGGGTGAAAGGCCCGTGGGGGTAGAGACCAAGCATGACAGTTTTGTCCAGAGCTTACCTTGGAGTCGGGTTGTTTGAGAATGCAGCCCAAAGTGGGTGGTAAACTCCATCCAAGGCTAAATACTTGCACGAGTCCGATAGTAAACAAGTACCGTGAGGGAAAGTTGAAAAGTACTTTGAAGAGAGAGTAAACAGTGCGTGAAACCGCTCAGAGGTAAACGGG-TGGAGTTGAACTGCGATCCCTGGGAATTCAGCTGGTGAGCATGATTTGTGCTTGGGCATATTGGCCG-CCTTTCAGTGTCTGCT--TAACTGCGGGTGCCTACCT--C-------TGGTGGGTATGTGTGGTGCGCTTATCATGTGCCGCACGCATTGGAGG-GTGTATGGGTCTGCTTGCCAGTGCACTTTCTCAGGGTGTTCACCACGACCGGCGCTGCTGTCTGTCTGCTGTGGTCAAACTGGTCAGGTCTGATTAA---CGTTGGGCTTGGTTGGGTTGGCAGGTGACTCACTGGTCCAC---------------TCTGTGGGCTATGAGTGTTACTAGCCGGCTATAGTGGATCTGTACGGTGCGTCGGAGACGGCGGCTT-------GGCGTATGCGCTCTGTCCTTCAGGCGTGG-TTGAGTCTGGTCAGCTTGTTGCTAGCTTCGGCTGGTCAGTTGATGGCTTGATC-ATGTTCAGTTGGCAGTTGTGTGTGTGTCTTAG--TTTGGGCCAATAGTCTGTGGTGTTGTGGTAGACTATCCACCTGACCCGTCTGNNNNNNNNNNNNNNNNNNNNNNNNNNNNNNNNNNNNNNNNNNNNNNNNNNNNNNNNNNNNNNNNNNNNNNNNNNNNNNNNNNNNNNNNNNNNNNNNNNNNNNNNNNNNNNNNNNNNNNNNNNNNNNNNNNNNNNNNNNNNNNNNNNNNNNNNNNNNNNNNNNNNNNNNNNNNNNNNNNNNNNNNNNNNNNNNNNNNNNNNNNNNNNNNNNNNNNNNNNNNNNNNNNNNNNNNNNNNNNNNNNNNNNNNNNNNNNNNNNNNNNNNNNNNNNNNNNNNNNNNNNNNNNNNNNNNNNNNNNNNNNNNNNNNNNNNNNNNNNNNNNNNNNNNNNNNNNNNNNNNNNNNNNNNNNNNNNNNNNNNNNNNNNNNNNNNNNNNNNNNNNNNNNNNNNNNNNNNNNNNNNNNNNNNNNNNNNNNNNNNNNNNNNNNNNNNNNNNNNNNNNNNNNNNNNNNNNNNNNNNNNNNNNNNNNNNNNNNNNNNNNNNNNNNNNNNNNNNNNNNNNNNNNNNNNNNNNNNNNNNNNNNNNNNNNNNNNNNNNNNNNNNNNNNNNNNNNNNNNNNNNNNNNNNNNNNNNNNNNNNNNNNNNNNNNNNNNNNNNNNNNNNNNNNNNNNNNNNNNNNNNNNNNNNNNNNNNNNNNNNNNNNNNNNNNNNNNNNNNNNNNNNNNNNNNNNNNNNNNNNNNNNNNNNNNNNNNNNNNNNNNNNNNNNNNNNNNNNNNNNNNNNNNNNNN
>consC791_20furco
NNNNNNNNNNNAGAAAGAAACTAACAAGGATTCCCTTAGTAACTGCGAGTGAACAGGGATCAGCCCAGCACCGAAGCCTGTGGTTATTTGACTGCAAGGCAATGTGGTGTTTAGGTTTGTTCTTGGCATTACTGCTCTGCCCCAAGTCCAGCAATGAGTACGGCTTACCGTTCTGGCCCATAGAGGGTGAAAGGCCCGTGGGGGTAGAGACCAAGCATGACAGTTTTGTCCAGAGCTTACCTTGGAGTCGGGTTGTTTGAGAATGCAGCCCAAAGCGGGTGGTAAACTCCATCCAAGGCTAAATACTTACACGAGTCCGATAGTAAACAAGTACCGTGAGGGAAAGTTGAAAAGTACTTTGAAGAGAGAGTAAACAGTGCGTGAAACCGCTCAGAGGTAAACGGG-TGGAGTTGAACTGCGATCCTTGGGAATTCAGCTGATGAGCATGATTTGTGCTTGAGCATATTGGCCG-CCTTTCAGTGTCTGTC--TAATAACAGGTACCTGCCT--C-------AGGTGGGTATGTGTGGTGCGCTTATCATGTGCCGCACGCATTGGAGG-GTGTATGGGTCTGCTTGTCAGTGCACTTTCTCAGGGTGTTCACCACGACCGGCACTGCTGTCTGTCTGCTGTAGTCGAACTGATCAGGTCTGACTCA---CGTTGGGCTTGGTTGGGTTGGCAGGTGACTCACTGGTCCAT---------------TCTGTGGGCTATGAGTGTTACTAGCCGGCTATGGTGGATCTGTACGGTGTGTCGGAGACGGCGGATT-------GGCGTGCGCGCTCTGTCCTTCAGGCGTGG-TTGAGTCTGGTCGACTTGTTGCTAGTTTCGGCTGGTCAGTTGATGGCTTGATC-ATGTTCAGTTGGCAGCTGTGTGTGTGTCTTAT-------ACCGACAGTCTGTGGTGTTGTGGTAGACTATCCACCTGACCCGYTGTGAAACACGGACCAAGGAGTTTAACATGTGCGCGAGTCATTGGGCGTTACGAAACCCAAAGGCGCAGTGAAGGTAAAGGTTCGGCTT---GTCCGGGCTAAGGTGAGATCCTGTTGT----TTTGCTC-ATTAAATCCA-AGTTGCGATCAGCGGGCG-CATCACCGGCCCGTCCCATGACGTAGACATGTGGCCTTGT-GCTATGTGCACCGTCGGGGCGGAGCAAGAGCGTACATGTTGAGACCCGAAAGATGGTGAACTATGCTTGCGAAGGTTGAAGCCAGAGGAAACTCTGGTGGAGGACCGTAGCGATTCTGACGTGCA-----------------AATCGATCGTATAACGTGAGTATAGGGGCGAAAGACTAATCGAACCATCTAGTAGCTGGTTCCCTCCGAAGTTTCCCTCAGGATAGCTGGCATTCTGATAAAT--AAACAGTTTTATCCGGTAAAGCGAATGATTAGAGGCATTGGGGAGAAAACGTCCTCAACCTATTCTCAAACTATAAATGGGTGAGAAGCTTAACTCGCTTAAATGGAGTTTTGCATTGAATGTGAGTGCCAAGTGGGCCATTTTTGGTAAGCAGAACTGGCGCTGTGGGATGAACCAAACGTGCGGTTAAGGTGCCTAACGCGACGCTCATGAGATACCACAAAAGGTGTTGGTTGGTCTAGACATGCAGGACGGTGGCCANNNNNNNNNNNNNNNNNNNNNNN
>consC293_19furco
NNNNNNNNNNNNGAAAGAAACTAACAAGGATTCCCTTAGTTACTGCGAGTGAACAGGGATCAGCCCAGCACCGAAGCCTGTGGTTATTTGACTGCAAGGCAATGTGGTGTTTAGGTTTGTTCTTGGCATTACTGCTCTGCCCCAAGTCCAGCAATGAGTACGGCTTACCGTTCTGGCCCATAGAGGGTGAAAGGCCCGTGGGGGTAGAGACCAAGCATGACAGTTTTGTCCAGAGCTTACCTTGGAGTCGGGTTGTTTGAGAATGCAGCCCAAAGCGGGTGGTAAACTCCATCCAAGGCTAAATACTTACACGAGTCCGATAGTAAACAAGTACCGTGAGGGAAAGTTGAAAAGTACTTTGAAGAGAGAGTAAACAGTGCGTGAAACCGCTCAGAGGTAAACGGG-TGGAGTTGAACTGCGATCCTTGGGAATTCAGCTGATGAGCATGATTTGTGCTTGAGCATATTGGCCG-CCTTTCAGTGTCTGTC--TAATAACAGGTACCTGCCT--C-------AGGTGGGTATGTGTGGTGCGCTTATCATGTGCCGCACGCATTGGAGG-GTGTATGGGTCTGCTTGTCAGTGCACTTTCTCAGGGTGTTCACCACGACCGGCACTGCTGTCTGTCTGCTGTAGTCGAACTGATCAGGTCTGACTCA---CGTTGGGCTTGGTTGGGTTGGCAGGTGACTCACTGGTCCAT---------------TCTGTGGGCTATGAGTGTTACTAGCCGGCTATGGTGGATCTGTACGGTGTGTCGGAGACGGCGGATT-------GGCGTGCGCGCTCTGTCCTTCAGGCGTGG-TTGAGTCTGGTCGACTTGTTGCTAGTTTCGGCTGGTCAGTTGATGGCTTGATC-ATGTTCAGTTGGCAGCTGTGTGTGTGTCTTAT-------ACCGACAGTCTGTGGTGTTGTGGTAGACTATCCACCTGACCCGTCTTGAAACACGGACCAAGGAGTTTAACATGTGCGCGAGTCATTGGGCGTTACGAAACCCAAAGGCGCAGTGAAGGTAAAGGTTCGGCTT---GTCCGGGCTAAGGTGAGATCCTGTTGT----TTTGCTC-ATTAAATCCA-AGTTGCGATCAGCGGGCG-CATCACCGGCCCGTCCCATGACGTAGACATGTGGCCTTGT-GCTATGTGCACCGTCGGGGCGGAGCAAGAGCGTACATGTTGAGACCCGAAAGATGGTGAACTATGCTTGCGAAGGTTGAAGCCAGAGGAAACTCTGGTGGAGGACCGTAGCGATTCTGACGTGCA-----------------AATCGATCGTATAACGTGAGTATAGGGGCGAAAGACTAATCGAACCATCTAGTAGCTGGTTCCCTCCGAAGTTTCCCTCAGGATAGCTGGCATTCTGATAAAT--AAACAGTTTTATCCGGTAAAGCGAATGATTAGAGGCATTGGGGAGAAAACGTCCTCAACCTATTCTCAAACTATAAATGGGTGAGAAGCTTAACTCGCTTAAATGGAGTTTTGCATTGAATGTGAGTGCCAAGTGGGCCATTTTTGGTAAGCAGAACTGGCGCTGTGGGATGAACCAAACGTGCGGTTAAGGTGCCTAACGCGACGCTCATGAGATACCACAAAAGGTGTTGGTTGGTCTAGACATGCACNNNNNNNNNNNNNNNNNNNNNNNNNNNNNNNNNN
>consC297_19espor
NNNTAGCGGAGGAAAAGAAACTAACAAGGATTCCCTTAGTWACTGCGAGTGAACAGGGATCAGCCCAGCACCGAAGCCTGTGGTTATTTGACTGCAAGGCAATGTGGTGTTTAGGTTTGTTCTTGGCATTACTGCTCTGCCCCAAGTCCAGCAATGAGTACGGCTTACCGTTCTGGCCCATAGAGGGTGAAAGGCCCGTGGGGGTAGAGACCAAGCATGACAGTTTTGTCCAGAGCTTACCTTGGAGTCGGGTTGTTTGAGAATGCAGCCCAAAGCGGGTGGTAAACTCCATCCAAGGCTAAATACTTACACGAGTCCGATAGTAAACAAGTACCGTGAGGGAAAGTTGAAAAGTACTTTGAAGAGAGAGTAAACAGTGCGTGAAACCGCTCAGAGGTAAACGGG-TGGAGTTGAACTGCGATCCTTGGGAATTCAGCTGATGAGCATGATTTGTGCTTGAGCATATTGGCCG-CCTTTCAGTGTCTGTC--TAATAACAGGTACCTGCCT--C-------AGGTGGGTATGTGTGGTGCGCTTATCATGTGCCGCACGCATTGGAGG-GTGTATGGGTCTGCTTGTCAGTGCACTTTCTCAGGGTGTTCACCACGACCGGCACTGCTGTCTGTCTGCTGTAGTCGAACTGATCAGGTCTGACTCA---CGTTGGGCTTGGTTGGGTTGGCAGGTGACTCACTGGTCCAT---------------TCTGTGGGCTATGAGTGTTACTAGCCGGCTATGGTGGATCTGTACGGTGTGTCGGAGACGGCGGATT-------GGCGTGCGCGCTCTGTCCTTCAGGCGTGG-TTGAGTCTGGTCGACTTGTTGCTAGTTTCGGCTGGTCAGTTGATGGCTTGATC-ATGTTCAGTTGGCAGCTGTGTGTGTGTCTTAT-------ACCGACAGTCTGNNNNNNNNNNNNNNNNNNNNNNNNNNNNNNNNNNNNNNNNNNNNNNNNNNNNNNNNNNNNNNNNNNNNNNNNNNNNNNNNNNNNNNNNNNNNNNNNNNNNNNNNNNNNNNNNNNNNNNNNNNNNNNNNNNNNNNNNNNNNNNNNNNNNNNNNNNNNNNNNNNNNNNNNNNNNNNNNNNNNNNNNNNNNNNNNNNNNNNNNNNNNNNNNNNNNNNNNNNNNNNNNNNNNNNNNNNNNNNNNNNNNNNNNNNNNNNNNNNNNNNNNNNNNNNNNNNNNNNNNNNNNNNNNNNNNNNNNNNNNNNNNNNNNNNNNNNNNNNNNNNNNNNNNNNNNNNNNNNNNNNNNNNNNNNNNNNNNNNNNNNNNNNNNNNNNNNNNNNNNNNNNNNNNNNNNNNNNNNNNNNNNNNNNNNNNNNNNNNNNNNNNNNNNNNNNNNNNNNNNNNNNNNNNNNNNNNNNNNNNNNNNNNNNNNNNNNNNNNNNNNNNNNNNNNNNNNNNNNNNNNNNNNNNNNNNNNNNNNNNNNNNNNNNNNNNNNNNNNNNNNNNNNNNNNNNNNNNNNNNNNNNNNNNNNNNNNNNNNNNNNNNNNNNNNNNNNNNNNNNNNNNNNNNNNNNNNNNNNNNNNNNNNNNNNNNNNNNNNNNNNNNNNNNNNNNNNNNNNNNNNNNNNNNNNNNNNNNNNNNNNNNNNNNNNNNNNNNNNNNNNNNNNNNNNNNNNNNNNNNNNNNNNNNNNNNNNNNNNNNNNNNNNNNNNNNNNNNNNNNNNNNN
>Dendritobilharzia_pulverulenta_AY157241
ACTAAGCGGAGGAAAAGAAACTAACAAGGATTCCCTTAGTAACTGCGAGTGAACAGGGATTAGCCCAGCACCGAAGCCTGTGGTTATTTGACTGCAAGGCAATGTGGTGTTTAGGTTTGTTCTTGGCATTACTGCTCTGCCCCAAGTCCAGCAATGAGTACGGCATACCGTTCTGGCCCAAAGAGGGTGAAAGGCCCGTGGGGGTAGAGACCAAGCATGACAGTTTTGTCCAGAGCTTACCTTGGAGTCGGGTTGTTTGAGAATGCAGCCCAAAGTGGGTGGTAAACTCCATCCAAGGCTAAATACCTACACGAGTCCGATAGCAAACAAGTACCGTGAGGGAAAGTTGAAAAGTACTTTGAAGAGAGAGTAAACAGTGCGTGAAACCGCTCAAAGGTAAACGGG-TGGAGTTGAACTGCGATCCTTGGGAATTCAGCTGATGAGCATGACTTGTGCTTGGGCATATTGGCCG-CCCTTCAGTGTCTGCT--TAATTGCGGGTGCCTGCCT--C-------TGGTGGGTATGTGTGATGCGCTTATCATGTGCTGCACGCATTGGAGG-GTCTATGGGTCTGCTTGTCAGTGCACTTTCTCAGGGTGTTCACCACGACCGGCGCTGCCGTCTGTCTGCTGTGGTCAAACTGATCAGGTCTGATTAA---CGTTGGGCTTGGTTGGGTTGGCAGGTGACTCACTGGTCCAC---------------TCTGTGGGCTATGAGTGTTACTAGCCGGCCATAGTGGATCTGTACGGTGTGTCGGAGATGGCGGCTT-------GGCATGTGCGCTCTGTCCTTCAGGCGTGG-TTGAGTCTGGTCAGCTTGTTGCTAGTTTCGGCTGGTCAGTTGATGGCTTGATC-ATGTTCAGTTGGCAGCAGTGTGTGTGTCTTAG--TTTGGGCCAATAGTCTGTGGTGTTGTGGTAGACTATCCACCTGACCCGTCTTGAAACACGGACCAAGGAGTTTAACATGTGCGCGAGTCATTGGGCGTTACGAAACCCAAAGGCGTAGTGAAGGTAAAGGTTCGGCTT---GTCCGGGCTGAGGTGAGATCCTGTTGT----TTTGCTC-ATTAACTCCA-AGATGCGAGCAGCAGGCG-CATCACCGGCCCGTCCCATGACGTAGACATGTGGCCTCGT-GCTATGTGCACCGTCGGGGCGGAGCAAGAGCGTACACGTTGAGACCCGAAAGATGGTGAACTATGCTTGCGAAGGTTGAAGCCAGAGGAAACTCTGGTGGAGGACCGTAGCGATTCTGACGTGCA-----------------AATCGATCGTATAACGTGAGTATAGGGGCGAAAGACTAATCGAACCATCTAGTAGCTGGTTCCCTCCGAAGTTTCCCTCAGGATAGCTGGCATTCTGAGAAAT--AAACAGTTTTATCCGGTAAAGCGAATGATTAGAGGCATTGGGGAGAAAACATCCTCAACCTATTCTCAAACTTTAAATGGGTGAGAAGCTTAACTCGCTTAAATGGAGTTTTGCATTGAATGTGAGTGCCAAGTGGGCCATTTTTGGTAAGCAGAACTGGCGCTGTGGGATGAACCAAACGTGCGGTTAAGGTGCCTAACGCGACGCTCATGAGATACCACAAAAGGTGTTGGTTGGTCCAGACA-GCAGGACGGTGGCCATGGAAGTCGGAAACCGCTAAGGA
>Bilharziella_polonica_AY157240
ACTAAGCGGAGGAAAAGAAACTAACAAGGATTCCCTTAGTAACTGCGAGTGAACAGGGAATAGCCCAGCACCGAAGCCTGCGGTTATTTGACTGCAAGGCAATGTGGTGTTTAGGTTGGTTCCTGGCATTACTGCTCTGCCCCAAGTCCAGCAATGAGTACGGCATACCGTTCTGGCCCAAAGAGGGTGAAAGGCCCGTGGGGGTAGAGACCAAGCATGACAGTTCTGTCCAGAGCTAACCTTGGAGTCGGGTTGTTTGAGAATGCAGCCCAAAGTGGGTGGTAAACTCCATCCAAGGCTAAATACTTACACGAGTCCGATAGTAAACAAGTACCGTGAGGGAAAGTTGAAAAGTACTTTTAAGAGAGAGTAAACAGTGCGTGAAACCGCTCAGAGGTAAACGGG-TGGAGTTGAACTGCGATCCTTGGGAATTCAGCTGATGAGCATGATTTGTGCTTGGGCATATTGGCCG-CCTTTCAGTGTCTGTC--TAATTACAGGTGCCTGCCT-AT-------AGGTAGGTATGTGTGGTGCGCTTATCATGTGCTGCACGCATTGGAGG-GTGTATGGGTCTGCTTGTCAGTGCACTTTCTCAGGGTGTTCACCACGACCGGCACTGCTGTCTGTCTGCTGTAGTCAAACTGATCAGGCCTGATTAA---CGTTGGGCTTGGTTGGGTTGGTAGTTGA--------------------------------------------ATTTCTGGCCGACTATAGTGGATCTGTACGGTGTGTCGGAGACTGCGGCTA-------TATATATGTGCTCTGTCCTTCAGGCGGGG-TTGAGTCTGGTCGACTTGTTGCTGGTTTCGGCCGGTCAGTTGATGGCTTGATC-CTGTTCAGCTGGCAGTTGCTTGTGT--TTTAA--TTTTGGCCAACAGTCTGTGGTGTTGTGGTAGACTATCCACCTGACCCGTCTTGAAACACGGACCAAGGAGTTTAACATGTGCGCGAGTCATTGGGTATTACGAATCCCAAAGGCGTAGTGAAGGTAAAGGTTCGGCTT---GTCCGGACTAAGGTGAGATCCTGTTGT----TTTGCTC-TTTAACTCCA-AGTCGCGAGCAGCAGGCG-CATCACCGGCCCGTCCCATGACGTAGACATGTGGCCTTGT-GCTATGTGCACCGTCGGGGCGGAGCAAGAGCGTACATGTTGAGACCCGAAAGATGGTGAACTATGCTTGCGAAGGTTGAAGCCAGAGGAAACTCTGGTGGAGGACCGTAGCGATTCTGACGTGCA-----------------AATCGATCGTATAACGTGAGTATAGGGGCGAAAGACTAATCGAACCATCTAGTAGCTGGTTCCCTCCGAAGTTTCCCTCAGGATAGCTGGCATTCTGAGAAAT--AAACAGTTTTATCCGGTAAAGCGAATGATTAGAGGAATTGGGAATAAAACATTTTCAACCTATTCTCAAACTTTAAATGGGTGAGAAGCTTAACTCGCTTAAATGGAGTTTTGCATTGAATGTGAGTGCCAAGTGGGCCATTTTTGGTAAGCAGAACTGGCGCTGTGGGATGAACCAAACGTGCGGTTAAGGTGCCAAACGCGACGCTCATGAGATACCACAAAAGGTGTTAGTTGGTCCAGACA-GCAGGACGGTGGCCATGGAAGTCGGAAACCGCTAAGGA
>Gigantobilharzia_huronensis_AY157242
ACTAAGCGGAGGAAAAGAAACTAACAAGGATTCCCTTAGTAACTGCGAGTGAACAGGGATTAGCCCAGCACCGAAGCCTGTGGTTATTTGACTGCAAGGCAATGTGGTGTTTAGGTTTGCTCTTGGCACTACTGCTCTGCCCCAAGTCCAGCAATGAGTACGGCATACCGTTCTGGCCCAAAGAGGGTGAAAGGCCCGTGGGGGTAGAGACCAAGCATGACAGTTTTGTCCAGAGCTCACCTTGGAGTCGGGTTGTTTGTGAATGCAGCCCAAAGTGGGTGGTAAACTCCATCCAAGGCTAAATACTTGCACGAGTCCGATAGTAAACAAGTACCGTGAGGGAAAGTTGAAAAGTACTTTGAAGAGAGAGTAAACAGTGCGTGAAACCGCTCAGAGGTAAACGGG-TGGAGTTGAACTGCGATCTTTGGGAATTCAGCTGATGAGCATGATTTGTGCTTGGGCATA-TGGCCG-CCTTTCAGTGTCTGCT--TAACTGCGGGTGCCTGCCT--C-------TGGTGGGTATGTGTGGTGCGCTTATCATGTGCTGCACGCATTGGAGG-GTGTATGGGTCTGCTTGTCAGTGCACTTTCTCAAGGTGTTCACCACGACCGGCGCTGCTGTCTGTCTGCTGTAGTCAAACTGATCAGGTCTGATTAA---CGTCGGGCTTGGTTGGGTTGGCAGGTGACTCACTGGTCCAC---------------TTTGTGGGCTATGAGTGTTACTAGCCGGCTATAGTGGATCTGTACAGTGTGTCGGAGATGGCGGCTT-------GGCATGTACGCTCTGTCCTTCAGGCGTGG-TTGAGTCTGGTCAGCTTGTTGCTAGTTTCGGCTGGTCAGTTGATGGCTTAATC-ATGTTCAGTTGGCAGCAGTGTGTTTGTCTTAG--TTTGGGCCAATAGTCTGTGGTGTTGTGGTAGACTATCCACCTGACCCGTCTTGAAACACGGACCAAGGAGTTTAACATGTGCGCGAGTCATTGGGCGTTACGAAACCCAAAGGCGCAGTGAAGGTAAAGGTTCGGCTT---GTCCGGGCTGAGGTGAGATCCTGTTGT----TTTGCTC-TTTAACTCCA-AGATGCGAGCAGCAGGCG-CATCACCGGCCCGTCCCATGACGTAGACATGTGGCCTTGT-GCTATGTGCACCGTCGGGGCGGAGCAAGAGCGTACATGTTGAGACCCGAAAGATGGTGAACTATGCTTGCGAAGGTTGAAGCCAGAGGAAACTCTGGTGGAGGACCGTAGCGATTCTGACGTGCA-----------------AATCGATCGTATAACGTGAGTATAGGGGCGAAAGACTAATCGAACCATCTAGTAGCTGGTTCCCTCCGAAGTTTCCCTCAGGATAGCTGGCATTCTGAGAAAC--AAACAGTTTTATCCGGTAAAGCGAATGATTAGAGGCATTGGGGATAAAACATCCTCAACCTATTCTCAAACTTTAAATGGGTGAGAAGCTTAACTCGCTTAAATGGAGTTTTGCATTGAATGTGAGTGCCAAGTGGGCCATTTTTGGTAAGCAGAACTGGCGCTGTGGGATGAACCAAACGTGCGGTTAAGGTGCCTAACGCGACGCTCATGAGATACCACAAAAGGTGTTGGTTGGTCTAGACA-GCAGGACGGTGGCCATGGAAGTCGGAAACCGCTAAGGA
>Gigantobilharzia_melanoidis_JX875068
ACTAAGCGGAGGAAAAGAAACTAACAAGGATTCCCCTAGTAACGGCGAGTGAACAGGGATTAGCCCATCACCGAAGCCTGTGGTTATTTGACTGCAAGGCAATGTGGTGTTTAGGTTTGTTCTTGGCACTACTGCTCTGCCCCAAGTCCAGCAATGAGTGCGGCGTACCATTCTGGCCCAAAGAGGGTGAAAGGCCCGTGGGGGTAGAGACCAAGCATGACAGTTTTGTCCAGAGCTTACCTTGGAGTCGGGTTGTTTGTGAATGCAGCCCAAAGTGGGTGGTAAACTCCATCCAAGGCTAAATACTTGCACGAGTCCGATAGTAAACAAGTACCGTGAGGGAAAGTTGAAAAGTACTTTGAAGAGAGAGTAAACAGTGCGTGAAACCGCTCAGAGGTAAACGGG-TGGAGTTGAACTGCGATCCTTGGGAATTCAGCTGATGAGCATGATTTGTGCTTGGGCATATTGGCCG-CCTTTCAGTGTCTGCT--TAACTGCGGGTACTTATCA------------TCCGGTATGTGTGGTGCGCTTATCATGTGCCGCACGCATTGGAAG-GTGTATGGGTCTGCTTGTCAGTGCACTTTCTCAGGGTGTTCACCACGACCGGCGCTGCTGTCTGTCTGCTGTGGTC-AACTGATCAGGTTTGACTAA---GGTTGAGCCTGGTTGGGTTGGCAGGTGACTCACTGGTCCAC---------------TCTGTGGGCTATGAGTGTTACTAGCCGACCATAGTGGATCTGTACGGTGTGTCGGAGATGGCGGCTT-------GGCATGTGCGCTCTGTCCTTCAGGCGTGG-TTGAGTCTGGTCGGCTTGTTGCTAGTTTCGGCTGGCCAGTTGATGGCTTGATC-ATGTTCAGTTGGCAGTAGTGTATGTGTCCTAG--TTTGGGCCAATAGTCTGTGGTGTTGTGGTAGACTATCCACCTGACCCGTCTTGAAACACGGACCAAGGAGTTTAACATGTGCGCGAGTCATTGGGCGTTACGAAACCCAAAGGCGTAGTGAAGGTAAAGGTTCGGCTT---GTCCGGGCTGAGGTGAGATCCTGTTGT----TTTGCTC-ATTAACTCCA-AGATGCGAGCAGCAGGCG-CACCACCGGCCCGTCCCATGACGTAGACATGTGGCCTTGT-GCTATGTGCACCGTCGGGGCGGAGCAAGAGCGTACACGTTGAGACCCGAAAGATGGTGAACTATGCTTGCGAAGGTTGAAGCCAGAGGAAACTCTGGTGGAGGACCGTAGCGATTCTGACGTGCA-----------------AATCGATCGTATAACGTGAGTATAGGGGCGAAAGACTAATCGAACCGTCTAGTAGCTGGTTCCCTCNNNNNNNNNNNNNNNNNNNNNNNNNNNNNNNNNNNNNNNNNNNNNNNNNNNNNNNNNNNNNNNNNNNNNNNNNNNNNNNNNNNNNNNNNNNNNNNNNNNNNNNNNNNNNNNNNNNNNNNNNNNNNNNNNNNNNNNNNNNNNNNNNNNNNNNNNNNNNNNNNNNNNNNNNNNNNNNNNNNNNNNNNNNNNNNNNNNNNNNNNNNNNNNNNNNNNNNNNNNNNNNNNNNNNNNNNNNNNNNNNNNNNNNNNNNNNNNNNNNNNNNNNNNNNNNNNNNNNNNNNNNNNNNNNNNNNNNNNNNNNNNNNNNNNNNNNNNNNNNNNNN
>Allobilharzia_visceralis_EF114223
ACTAAGCGGAGGAAAAGAAACTAACAAGGATTCCCCTAGTAACTGCGAGTGAACAGGGATCAGCCCAGCACCGAAGCCTGTGGTTATTTGACTGCAAGGCAATGTGGTGTTTAGGTTTGTTCTTGGCATTACTGCTCTGCCCCAAGTCCAGCAATGAGTACGGCATACCGTTCTGGCCCAAAGAGGGTGAAAGGCCCGTGGGGGTAGAGACCAAGCATGACAGTTTTGTCCAGAGCTAACCTTGGAGTCGGGTTGTTTGAGAATGCAGCCCAAAGTGGGTGGTAAACTCCATCCAAGGCTAAATACTTACACGAGTCCGATAGTAAACAAGTACCGTGAGGGAAAGTTGAAAAGTACTTTGAAGAGAGAGTAAACAGTGCGTGAAACCGCTCAGAGGTAAACGGG-TGGAGTTGAACTGCGATCCTTGGGAATTCAGCTGATGAGCATGATTTGTGCTTGGGCATATTGGCCG-CCTTACTGTGTCTGCT--TAAATGCGGGTACCTGCCT--C-------TGGTAGGTATGTGTGGTGCACTTATCATGTGCCGCACGCATGGAGAG-GTGTATGGGTCTGCTTGTCAGTGCACTTTCTCAGGGTGTTCACCACGACCGGCGCTGCTGTCTGTCTGCTGTAGTCAAACTGATCAGGTCTGATTAA---CGTTGGGCTTGGTTGGGTTGGCAGGTGACTCACTGGTCCAT---------------TCTGTGGGCTATGAGTGTTACTAGCCGGCTATAGTGGATCTGTACAGTGTGTCGGAGACGGCGGCT------------TATGCGCTCTGTCCTTCGGGCGTGG-TTGAGTCTGGTCGACTTGTTGCTAGTTTCGGCTGGCCAGTTGATGGCTTGATC-ATGTTCGGTTGGCAGTAGTGTGTGT-----------TTGGCCAACAGTCTGTGGTGTTGTGGTAGACTATCCACCTGACCCGTCTTGAAACACGGACCAAGGAGTTTAACATGTGCGCGAGTCATTGGGCGTTACGAAACCCAAAGGCGTAGTGAAGGTAAAGGTTTGGCTT---GTCCAGACTAAGGTGAGATCCTGTTGT----TTTGCTC-ATATATTCCA-AGTTGCGAGCAGCAGGCG-CATCACCGGCCCGTCCCATGACGTAGACATGTGGCCTTGC-GCTATGTGCACCGTCGGGGCGGAGCAAGAGCGTACACGTTGAGACCCGAAAGATGGTGAACTATGCTTGCGAAGGTTGAAGCCAGAGGAAACTCTGGTGGAGGACCGTAGCGATTCTGACGTGCA-----------------AATCGATCGTATAACGTGAGTATAGGGGCGAAAGACTAATCGAACCATCTAGTAGCTGGTTCCCTCCGAAGTTTCCCTCAGGATAGCTGGCATTCTGAGAAAT--AAACAGTTTTATCCGGTAAAGCGAATGATTAGAGGCATTGGGGAGAAAACATCCTCAACCTATTCTCAAACTTTAAATGGGTGAGAAGCTTAACTCGCTTAAATGGAGTTTTGCATTGAATGTGAGTGCCAAGTGGGCCATTTTTGGTAAGCAGAACTGGCGCTGTGGGATGAACCAAACGTGCGGTTAAGGTGCCTAACGCGACGCTCATGAGATACCACAAAAGGTGTTGGTTGGTCCAGACA-GCAGGACGGTGGCCATGGAAGTCGGAAACCGCTAAGGA
>Anserobilharzia_brantae_FJ174466
NNNNNNNNNNNNNNNNNNNNNNNNNNNGGATTCCCCTAGTAACTGCGAGTGAACAGGGATTAGCCCAGCACCGAAGCCTGTGGTTATTTGACTGCAAGGCAATGTGGTGTTTAGGTTTGTTCTTGGCATTACTGCTCTGCCCCAAGTCCAGCAATGAGTACGGCATACCGTTCTGGCCCAAAGAGGGTGAAAGGCCCGTGGGGGTAGAGACCAAGCATGACAGTTTTGTCCAGAGCTTACCTTGGAGTCGGGTTGTTTGAGAATGCAGCCCAAAGTGGGTGGTAAACTCCATCCAAGGCTAAATACTTGCACGAGTCCGATAGTAAACAAGTACCGTGAGGGAAAGTTGAAAAGTACTTTGAAGAGAGAGTAAACAGTGCGTGAAACCGCTCAGAGGTAAACGGG-TGGAGTTGAACTGCGATCCTTGGGAATTCAGCTGGCGAGTGTGACTTGTGCTTGGGCATATTGACCG-CCCTACTGTGTCTGCT--TA--TGCGGGTACCTGCCT--C-------TGGTAGGTATGTGTGGTGCACTTATCATGTGCCGCACGCATGGAGGG-GTGTGTGGGTCTGCTTGTCAGTGCACTTTCTCAGGGTGTTCACCACGACCGGCACTGCCGTCTGTCTGCTGTAGTCAAACTGATCAGGTCTGATTAA---CGTTGGGCTTGGTTGGGTTGGCAGGTGACTCACTGGTCCAT---------------TCTGTGGGCTATGAGTGTTACTAGCCGGCTATAGTGGATCTGTACGGTGTGTCGGAGATGGCGGCTT-------TGCATACGTGCTCTGTCCTTCAGGCGTGG-TCGAGTCTGGTCGACTTGTTGCCAGTTTCGGCTGGTCAGTTGATGGCTTGGTC-ATGTTCAGTTGGCAGTGGTGTGTGTGTCTTAG--TTTGGGCCAATAGTCTGTGGTGTTGTGGTAGACTATCCACCTGACCCGTCTTGAAACACGGACCAAGGAGTTTAACATGTGCGCGAGTCATTGGGTGTTACGAAACCCAAAGGCGTAGTGAAGGTAAAGGTTTGGCTT---GTCCAGACTAAGGTGAGATCCTGTTGT----TTTGCTC-ATAAATTCCA-AGATGCGAGCAGCAGGCG-CATCACCGGCCCGTCCCATGACGTAGACATGTAGCCTTGC-GCTATGTGCACCGTCGGGGCGGAGCAAGAGCGTACATGTTGAGACCCGAAAGATGGTGAACTATGCTTGCGAAGGTTGAAGCCAGAGGAAACTCTGGTGGAGGACCGTAGCGATTCTGACGTGCA-----------------AATCGATCGTATAACGTGAGTATAGGGGCGAAAGACTAATCGAACCATCTAGTAGCTGGTTCCCTCCGAAGTTTCCCTCAGGATAGCNNNNNNNNNNNNNNNNNNNNNNNNNNNNNNNNNNNNNNNNNNNNNNNNNNNNNNNNNNNNNNNNNNNNNNNNNNNNNNNNNNNNNNNNNNNNNNNNNNNNNNNNNNNNNNNNNNNNNNNNNNNNNNNNNNNNNNNNNNNNNNNNNNNNNNNNNNNNNNNNNNNNNNNNNNNNNNNNNNNNNNNNNNNNNNNNNNNNNNNNNNNNNNNNNNNNNNNNNNNNNNNNNNNNNNNNNNNNNNNNNNNNNNNNNNNNNNNNNNNNNNNNNNNNNNNNNNNNNNNNNNNNNNNNNNNNNNNNNNNNNN
>Trichobilharzia_stagnicolae_FJ174478
NNNNNNNNNNNNNNNNNNNNNNNNNNNGGATTCCCCTAGTAACTGCGAGTGAACAGGGATTAGCCCAGCACCGAAGCCTGTGGTTATTTGACTGCAAGGCAATGTGGTGTTTAGGTTTGTTCTTGGCATTACTGCTCTGCCCCAAGTCCAGCAATGAGTACGGCATACCGTTCTGGCCCAAAGAGGGTGAAAGGCCCGTGGGGGTAGAGACCAAGCATGACAGTTTTGTCCAGAGCTTACCTTGGAGTCGGGTTGTTTGAGAATGCAGCCCAAAGTGGGTGGTAAACTCCATCCAAGGCTAAATACTTGCACGAGTCCGATAGTAAACAAGTACCGTGAGGGAAAGTTGAAAAGTACTTTGAAGAGAGAGTAAACAGTGCGTGAAACCGCTCAGAGGTAAACGGG-TGGAGTTGAACTGCGATCCTTGGGAATTCAGCTGATGAGCATGATTTGTGCTTGGGCATATTGACCG-CCTATCTGTGTCTGCT--TAAATGCGGGTACCTGCCT--C-------TGGTAGGTATGTGTGGTGCACTTATCATGTGCCGCACGCATGGGACG-GTG---GAGTCTGCTTGTCAGTGCACTTTCTCAGGGTGTTCACCACGACCGGCACTGCTGTCTGTCTGCTGTAGTCAAACTGATCAGGTCTGATTAA---CGTTGGGCTTGGTTGGGTTGGCAGGTGACTCACTGGTCCAT---------------TCTGTGGGCTATGAGTGTTACTAGCCGGCTATAGTGGATCTGTACGGTGTGTCGGAGACGGCGGCTT-------TGCATGTGCGCTCTGTCCTTCAGGCGTGG-TTGAGTCTGGTCGACTTGTTGCTAGTTTCGGCTGGTCAGTTGATGGCTTGATC-ATGTTCAGTTGGCAGCGGTGTGTGTGTCTTAG--TTTGGGCCAATAGTCTGTGGTGTTGTGGTAGACTATCCACCTGACCCGTCTTGAAACACGGACCAAGGAGTTTAACATGTGCGCGAGTCATTGGGCTTTACGAAACCCAAAGGCGCAGTGAAGGTAAAGGTTTGGCTT---GTCCAGGCTGAGGTGAGATCCTGTTGT----TTTGCTC-ATTAATTCCA-AGCTGCGAGCAGCAGGCG-CATCACCGGCCCGTCCCATGACGTAGACATGTGGCCTTGT-GCTATGTGCACCGTCGGGGCGGAGCAAGAGCGTACATGTTGAGACCCGAAAGATGGTGAACTATGCTTGCGAAGGTTGAAGCCAGAGGAAACTCTGGTGGAGGACCGTAGCGATTCTGACGTGCA-----------------AATCGATCGTATAACGTGAGTATAGGGGCGAAAGACTAATCGAACCATCTAGTAGCTGGTTCCCTCCGAAGTTTCCCTCAGGATAGCNNNNNNNNNNNNNNNNNNNNNNNNNNNNNNNNNNNNNNNNNNNNNNNNNNNNNNNNNNNNNNNNNNNNNNNNNNNNNNNNNNNNNNNNNNNNNNNNNNNNNNNNNNNNNNNNNNNNNNNNNNNNNNNNNNNNNNNNNNNNNNNNNNNNNNNNNNNNNNNNNNNNNNNNNNNNNNNNNNNNNNNNNNNNNNNNNNNNNNNNNNNNNNNNNNNNNNNNNNNNNNNNNNNNNNNNNNNNNNNNNNNNNNNNNNNNNNNNNNNNNNNNNNNNNNNNNNNNNNNNNNNNNNNNNNNNNNNNNNNNNN
>Trichobilharzia_szidati_AY157245
ACTAAGCGGAGGAAAAGAAACTAACAAGGATTCCCCTAGTAACTGCGAGTGAACAGGGATTAGCCCAGCACCGAAGCCTGTGGTTATTTGACTGCAAGGCAATGTGGTGTTTAGGTTTGTTCTTGGCATTACTGCTCTGCCCCAAGTCCAGCAATGAGTACGGCATACCGTTCTGGCCCAAAGAGGGTGAAAGGCCCGTGGGGGTAGAGACCAAGCATGACAGTTTTGTCCTGAGCTTACCTTGGAGTCGGGTTGTTTGAGAATGCAGCCCAAAGTGGGTGGTAAACTCCATCCAAGGCTAAATACTTGCACGAGTCCGATAGTAAACAAGTACCGTGAGGGAAAGTTGAAAAGTACTTTGAAGAGAGAGTAAACAGTGCGTGAAACCGCTCAGAGGTAAACGGG-TGGAGTTGAACTGCGATCCTTGGGAATTCAGCTGATGAGCATGATTTGTGCTTGGGCATATTGACCG-CCTTTCAGTGTCTGCT--TAACTGCGGGTGCCTGCCT--C-------TGGTGGGTATGTGTGGTGCGCTTATCATGTGCCGCACGCATTGGAGG-GTGTATGAGTCTGCTTGTCAGTGCACTTTCTCAGGGTGTTCACCACGACCGGCACTGCTGTCTGTCTGCTGTAGTCAAACTGATCAGGTCTGATTAA---CGTTGGGCTTGGTTGGGTTGGCAGGTGACTCACTGGTCCAT---------------TCTGTGGGCTATGAGTGTTACTAGCCGGCTATAGTGGATCTGTACGGTGTGTCGGAGACGGCGGCTT-------TGCATATGCGCTCTGTCCTTCAGGCGTGG-TTGAGTCTGGTCGACTTGTTGCTAGTTTCGGCTGGTCAGTTGATGGCTTGATC-ATGTTCAGTTGGCAGTGGTGTGTGTGTCTTAG--TTTGGGCCAATAGTCTGTGGTGTTGTGGTAGACTATCCACCTGACCCGTCTTGAAACACGGACCAAGGAGTTTAACATGTGCGCGAGTCATTGGGCTTTACGAAACCCAAAGGCGCAGTGAAGGTAAAGGTTTGGCTT---GTCCAGGCTGAGGTGAGATCCTGTTGT----TTTGCTC-ATTAATTCCA-AGCTGCGAGCAGCAGGCG-CATCACCGGCCCGTCCCATGACGTAGACATGTGGCCTTGT-GCTATGTGCACCGTCGGGGCGGAGCAAGAGCGTACATGTTGAGACCCGAAAGATGGTGAACTATGCTTGCGAAGGTTGAAGCCAGAGGAAACTCTGGTGGAGGACCGTAGCGATTCTGACGTGCA-----------------AATCGATCGTATAACGTGAGTATAGGGGCGAAAGACTAATCGAACCATCTAGTAGCTGGTTCCCTCCGAAGTTTCCCTCAGGATAGCTGGCATTCTGAGATAT--AAACAGTTTTATCCGGTAAAGCGAATGATTAGAGGCATTGGGGAGAAAACATCCTCAACCTATTCTCAAACTTTAAATGGGTGAGAAGCTTAACTCGCTTAAATGGAGTTTTGCATTGAATGTGAGTGCCAAGTGGGCCATTTTTGGTAAGCAGAACTGGCGCTGTGGGATGAACCAAACGTGCGGTTAAGGTGCCTAACGCGACGCTCATGAGATACCACAAAAGGTGTTGGTTGGTCCAGACA-GCAGGACGGTGGCCATGGAAGTCGGAAACCGCTAAGGA
>Trichobilharzia_regenti_AY157244
ACTAAGCGGAGGAAAAGAAACTAACAAGGATTCCCCTAGTAACTGCGAGTGAACAGGGATTAGCCCAGCACCGAAGCCTGTGGTTATTTGACTGCAAGGCAATGTGGTGTTTAGGTTTGTTCTTGGCATTACTGCTCTGCCCCAAGTCCAGCAATGAGTACGGCATACCGTTCTGGCCCAAAGAGGGTGAAAGGCCCGTGGGGGTAGAGACCAAGCATGACAGTTTTGTCCAGAGCTTACCTTGGAGTCGGGTTGTTTGAGAATGCAGCCCAAAGTGGGTGGTAAACTCCATCCAAGGCTAAATACTTGCACGAGTCCGATAGTAAACAAGTACCGTGAGGGAAAGTTGAAAAGTACTTTGAAGAGAGAGTAAACAGTGCGTGAAACCGCTCAGAGGTAAACGGG-TGGAGTTGAACTGCGATCCTTGGGAATTCAGCTGATGAGCATGATTTGTGCTTGGGCATATTGACCG-CCTTTCAGTGTCTGCT--TAACTGCGGGTGCCTGCCT--C-------TGGTGGGTATGTGTGGTGCGCTTATCATGTGCCGCACGCATTGGAGG-GTGTATGAGTCTGCTTGTCGGTGCACTTTCTCAGGGTGTTCACCACGACCGGCACTGCTGTCTGTCTGCTTTGGTCAAACTGATCAGGTCTGATTAA---CGTTGGGCTTGGTTGGGTTGGCAGGTGACTCACTGGTCCAC---------------TCTGTGGGCTATGAGTGTTACTAGCCGGCTATTGTGGATCTGTACGGTGTGTCGGAGACGGCGGCTT-------TGCATATGCGCTCTGTCCTTCAGGCGTGG-TTGAGTCTGGTCGACTTGTTGCTAGTTTCGGCTGGTCAGTTGATGGCTTGATC-ATGTTCAGTTGGCAGTGGTGCGTGTGTCTTAG--TTTGGGCCAATAGTCTGTGGTGTTGTGGTAGACTATCCACCTGACCCGTCTTGAAACACGGACCAAGGAGTTTAACATGTGCGCGAGTCATTGGGCTTTACGAAACCCAAAGGCGCAGTGAAGGTAAAGGTTTGGCTT---GTCCAGGCTGAGGTGAGATCCTGTTGT----TTTGCTC-ATTAATTCCA-AGCTGCGAGCAGCAGGCG-CATCACCGGCCCGTCCCATGACGTAGACATGTGGCCTTGT-GCTATGTGCACCGTCGGGGCGGAGCAAGAGCGTACATGTTGAGACCCGAAAGATGGTGAACTATGCTTGCGAAGGTTGAAGCCAGAGGAAACTCTGGTGGAGGACCGTAGCGATTCTGACGTGCA-----------------AATCGATCGTATAACGTGAGTATAGGGGCGAAAGACTAATCGAACCATCTAGTAGCTGGTTCCCTCCGAAGTTTCCCTCAGGATAGCTGGCATTCTGAGATAT--AAACAGTTTTATCCGGTAAAGCGAATGATTAGAGGCATTGGGGAGAAAACATCCTCAACCTATTCTCAAACTTTAAATGGGTGAGAAGCTTAACTCGCTTAAATGGAGTTTTGCATTGAATGTGAGTGCCAAGTGGGCCATTTTTGGTAAGCAGAACTGGCGCTGTGGGATGAACCAAACGTGCGGTTAAGGTGCCTAACGCGACGCTCATGAGATACCACAAAAGGTGTTGGTTGGTCCAGACA-GCAGGACGGTGGCCATGGAAGTCGGAAACCGCTAAGGA
>Trichobilharzia_querquedulae_FJ174470
NNNNNNNNNNNNNNNNNNNNNNNNNNNGGATTCCCCTAGTAACTGCGAGTGAACAGGGATTAGCCCAGCACCGAAGCCTGTGGTTATTTGACTGCAAGGCAATGTGGTGTTTAGGTTTGTTCTTGGCATTACTGCTCTGCCCCAAGTCCAGCAATGAGTACGGCATACCGTTCTGGCCCATAGAGGGTGAAAGGCCCGTGGGGGTAGAGACCAAGCATGACAGTTTTGTCCAGAGCTTACCTTGGAGTCGGGTTGTTTGAGAATGCAGCCCAAAGTGGGTGGTAAACTCCATCCAAGGCTAAATACTTGCACGAGTCCGATAGTAAACAAGTACCGTGAGGGAAAGTTGAAAAGTACTTTGAAGAGAGAGTAAACAGTGCGTGAAACCGCTCAGAGGTAAACGGG-TGGAGTTGAACTGCGATCCTTGGGAATTCAGCTGATGAGCATGATTTGTGCTTGGGCATATTGACCG-CCTTTCAGTGTCTGCT--TAGCTGCGGGTGCCTGCCT--C-------TGGTGGGTATGTGTGGTGCGCTTATCATGTGCCGCACGCATTGGAGG-GTGTATGAGTCTGCTTGTCGGTGCACTTTCTCAGGGTGTTCACCACGACCGGCACTGCTGTCTGTCTGCTTTGGTCAAACTGATCAGGTCTGATTAA---CGTTGGGCTTGGTTGGGTTGGCAGGTGACTCACTGGTCCAT---------------TCTGTGGGCTATGAGTGTTACTAGCCGGCCTTAGTGGATCTGTACGGTGTGTCGGAGACGGCGGCTT-------TGCATATGCGCTCTGTCCTTCAGGCGTGG-TTGAGTCTGGTCGACTTGTTGCTAGTTTCGGCTGGTCAGTTGATGGCTTGATC-ATGTTCAGTTGGCAGTGGTGTGTGTGTCTTAG--TTTGGGCCAATAGTCTGTGGTGTTGTGGTAGACTATCCACCTGACCCGTCTTGAAACACGGACCAAGGAGTTTAACATGTGCGCGAGTCATTGGGCTTTACGAAACCCAAAGGCGCAGTGAAGGTAAAGGCTTGGCTT---GTCCAGGCTGAGGTGAGATCCTGTTGT----TTTGCTC-ATTCATTCCA-AGCTGCGAGCAGCAGGCG-CATCACCGGCCCGTCCCATGACGTAGACATGTGGCCTTGT-GCTATGTGCACCGTCGGGGCGGAGCAAGAGCGTACATGTTGAGACCCGAAAGATGGTGAACTATGCTTGCGAAGGTTGAAGCCAGAGGAAACTCTGGTGGAGGACCGTAGCGATTCTGACGTGCA-----------------AATCGATCGTATAACGTGAGTATAGGGGCGAAAGACTAATCGAACCATCTAGTAGCTGGTTCCCTCCGAAGTTTCCCTCAGGATAGCNNNNNNNNNNNNNNNNNNNNNNNNNNNNNNNNNNNNNNNNNNNNNNNNNNNNNNNNNNNNNNNNNNNNNNNNNNNNNNNNNNNNNNNNNNNNNNNNNNNNNNNNNNNNNNNNNNNNNNNNNNNNNNNNNNNNNNNNNNNNNNNNNNNNNNNNNNNNNNNNNNNNNNNNNNNNNNNNNNNNNNNNNNNNNNNNNNNNNNNNNNNNNNNNNNNNNNNNNNNNNNNNNNNNNNNNNNNNNNNNNNNNNNNNNNNNNNNNNNNNNNNNNNNNNNNNNNNNNNNNNNNNNNNNNNNNNNNNNNNNNN
>Trichobilharzia_physellae_FJ174474
NNNNNNNNNNNNNNNNNNNNNNNNNNNGGATTTCCCTAGT-ACTGCGAGTGAACAGGGATTAGCCCAGCACCGAAGCCTGTGGTTATTTGACTGCAAGGCAATGTGGTGTTTAGGTTTGTTCTTGGCATTACTGCTCTGCCCCAAGTCCAGCAATGAGTACGGCATACCGTTCTGGCCCATAGAGGGTGAAAGGCCCGTGGGGGTAGAGACCAAGCATGACAGTTTTGTCCAGAGCTTACCTTGGAGTCGGGTTGTTTGAGAATGCAGCCCAAAGTGGGTGGTAAACTCCATCCAAGGCTAAATACTTGCACGAGTCCGATAGTAAACAAGTACCGTGAGGGAAAGTTGAAAAGTACTTTGAAGAGAGAGTAAACAGTGCGTGAAACCGCTCAGAGGTAAACGGG-TGGAGTTGAACTGCGATCCTTGGGAATTCAGCTGATGAGCATGATTTGTGCTTGGGCATATTGACCG-CCTTTCAGTGTCTGCT--TAGCTGCGGGTGCCTGCCT--C-------TGGTGGGTATGTGTGGTGCGCTTATCATGTGCCGCACGCATTGGAGG-GTGTATGAGTCTGCTTGTCGGTGCACTTTCTCAGGGTGTTCACCACGACCGGCACTGCTGTCTGTCTGCTTTGGTCAAACTGATCAGGTCTGATTAA---CGTTGGGCTTGGTTGGGGTGGCAGGTGACTCACTGGTCCAT---------------TCTGTGGGCTATGAGTGTTACTAGCCGGCTTTAGTGGATCTGTACGGTGTGTCGGAGACGGCGGCTT-------TGCATATGCGCTCTGTCCTTCAGGCGTGG-TTGAGTCTGGTCGACTTGTTGCTAGTTTCGGCTGGTCAGTTGATGGCTTGATC-ATGTTCAGTTGGCAGTGGTGTGTGTGTCTTAG--TTTGGGCCAATAGTCTGTGGTGTTGTGGTAGACTATCCACCTGACCCGTCTTGAAACACGGACCAAGGAGTTTAACATGTGCGCGAGTCATTGGGCTTTACGAAACCCAAAGGCGCAGTGAAGGTAAAGGCTTGGCTT---GTCCAGGCTGAGGTGAGATCCTGTTGT----TTTGCTC-ATTCATTCCA-AGCTGCGAGCAGCAGGCG-CATCACCGGCCCGTCCCATGACGTAGACATGTGGCCTTGT-GCTATGTGCACCGTCGGGGCGGAGCAAGAGCGTACATGTTGAGACCCGAAAGATGGTGAACTATGCTTGCGAAGGTTGAAGCCAGAGGAAACTCTGGTGGAGGACCGTAGCGATTCTGACGTGCA-----------------AATCGATCGTATAACGTGAGTATAGGGGCGAAAGACTAATCGAACCATCTAGTAGCTGGTTCCCTCCGAAGTTTCCCTCAGGATAGCNNNNNNNNNNNNNNNNNNNNNNNNNNNNNNNNNNNNNNNNNNNNNNNNNNNNNNNNNNNNNNNNNNNNNNNNNNNNNNNNNNNNNNNNNNNNNNNNNNNNNNNNNNNNNNNNNNNNNNNNNNNNNNNNNNNNNNNNNNNNNNNNNNNNNNNNNNNNNNNNNNNNNNNNNNNNNNNNNNNNNNNNNNNNNNNNNNNNNNNNNNNNNNNNNNNNNNNNNNNNNNNNNNNNNNNNNNNNNNNNNNNNNNNNNNNNNNNNNNNNNNNNNNNNNNNNNNNNNNNNNNNNNNNNNNNNNNNNNNNNNN
>Schistosomatidae_sp__MSB_Para_7952_KC113049
NNNNNNNNNNNNNNNNNNNNNNNNNNNGGATTCCCTTAGTAACTGCGAGTGAACAGGGATTAGCCCAGCACCGAAGCCTGTGGTTATTTGACTGCAAGGCAATGTGGTGTTTAGGTTTGTTCTTGGCATTACTGCTCTGCCCCAAGTCCAGCAATGAGTACGGCTTACCGTTCTGGCCCATAGAGGGTGAAAGGCCCGTGGGGGTAGAGACCAAGCATGACAGTTTTGTCCAGAGCTTACCTTGGAGTCGGGTTGTTTGAGAATGCAGCCCAAAGTGGGTGGTAAACTCCATCCAAGGCTAAATACTTACACGAGTCCGATAGTAAACAAGTACCGTGAGGGAAAGTTGAAAAGTACTTTGAAGAGAGAGTAAACAGTGCGTGAAACCGCTCAGAGGTAAACGGG-TGGAGTTGAACTGCGATCCTTGGGAATTCAGCTGATGAGCATGATTTGTGCTTGGGCATATTGGCCG-CCTTTCAGTGTCTGTC--TAATAACAGGTACCTGCCT-AT-------AGGTGGGTATGTGTGGTGCGCTTATCATGTGCCGCACGCATTGGAGG-GTGTATGGGTCTGCTTGTCAGTGCACTTTCTCAGGGTGTTCACCACGACCGGCACTGCTGTCTGTCTGCTGTAGTCGAACTGATCAGGTCTGACTCA---CGTTGGGCTTGGTTGGGTTGGCAGGTGACTCACTGGTCCAT---------------TCTGTGGGCTATGAGTGTTACTAGCCGGCTATGGTGGATCTGTACGGTGTGTCGGAGACGGCGGATT-------GGCGTGCGCGCTCTGTCCTTCAGGCGTGG-TTGAGTCTGGTCGACTTGTTGCTAGTTTCGGCTGGTCAGTTGATGGCTTGATC-ATGTTCAGTTGGCAGCAGTGTGTGTGTCTTAT-------ACCGACAGTCTGTGGTGTTGTGGTAGACTATCCACCTGACCCGTCTTGAAACACGGACCAAGGAGTTTAACATGTGCGCGAGTCATTGGGCGTTACGAAACCCAAAGGCGCAGTGAAGGTAAAGGTTCGGCTT---GTCCGGGCTAAGGTGAGATCCTGTTGT----TTTGCTC-ATTAAATCCA-AGTTGCGAGCAGCGGGCG-CATCACCGGCCCGTCCCATGACGTAGACATGTGGCCTTGT-GCCGTGTGCACCGTCGGGGCGGAGCAAGAGCGTACATGTTGAGACCCGAAAGATGGTGAACTATGCTTGCGAAGGTTGAAGCCAGAGGAAACTCTGGTGGAGGACCGTAGCGATTCTGACGTGCA-----------------AATCGATCGTATAACGTGAGTATAGGGGCGAAAGACTAATCGAACCATCTAGTAGCTGGTTCCCTCCGAAGTTTCCCTCAGGATAGCTNNNNNNNNNNNNNNNNNNNNNNNNNNNNNNNNNNNNNNNNNNNNNNNNNNNNNNNNNNNNNNNNNNNNNNNNNNNNNNNNNNNNNNNNNNNNNNNNNNNNNNNNNNNNNNNNNNNNNNNNNNNNNNNNNNNNNNNNNNNNNNNNNNNNNNNNNNNNNNNNNNNNNNNNNNNNNNNNNNNNNNNNNNNNNNNNNNNNNNNNNNNNNNNNNNNNNNNNNNNNNNNNNNNNNNNNNNNNNNNNNNNNNNNNNNNNNNNNNNNNNNNNNNNNNNNNNNNNNNNNNNNNNNNNNNNNNNNNNNNNN
>Schistosomatidae_sp__MSB_Para_7954_KC113051
NNNNNNNNNNNNNNNNNNNNNNNNNNNGGATTCCCTTAGTAACTGCGAGTGAACAGGGATTAGCCCAGCACCGAAGCCTGTGGTTATTTGACTGCAAGGCAATGTGGTGTTTAGGTTTGTTCTTGGCATTACTGCTCTGCCCCAAGTCCAGCAATGAGTACGGCTTACCGTTCTGGCCCATAGAGGGTGAAAGGCCCGTGGGGGTAGAGACCAAGCATGACAGTTTTGTCCAGAGCTTACCTTGGAGTCGGGTTGTTTGAGAATGCAGCCCAAAGCGGGTGGTAAACTCCATCCAAGGCTAAATACTTACACGAGTCCGATAGTAAACAAGTACCGTGAGGGAAAGTTGAAAAGTACTTTGAAGAGAGAGTAAACAGTGCGTGAAACCGCTCAGAGGTAAACGGG-TGGAGTTGAACTGCGATCCTTGGGAATTCAGCTGATGAGCATGATTTGTGCTTGAGCATATTGGCCG-CCTTTCAGTGTCTGTC--TAATAACAGGTACCTGCCT-AC-------AGGTGGGTATGTGTGGTGCGCTTATCATGTGCCGCACGCATTGGAGG-GTGTATGGGTCTGCTTGTCAGTGCACTTTCTCAGGGTGTTCACCACGACCGGCACTGCTGTCTGTCTGCTGTAGTCGAACTGATCAGGTCTGACTCA---CGTTGGGCTTGGTTGGGTTGGCAGGTGACTCACTGGTCCAT---------------TCTGTGGGCTATGAGTGTTACTAGCCGGCTATGGTGGATCTGTACGGTGTGTCGGAGACGGCGGATT-------GGCGTGCGCGCTCTGTCCTTCAGGCGTGG-TTGAGTCTGGTCGACTTGTTGCTAGTTTCGGCTGGTCAGTTGATGGCTTGATC-ATGTTCAGTTGGCAGCTGTGTGTGTGTCTTAT-------ACCGACAGTCTGTGGTGTTGTGGTAGACTATCCACCTGACCCGTCTTGAAACACGGACCAAGGAGTTTAACATGTGCGCGAGTCATTGGGCGTTACGAAACCCAAAGGCGCAGTGAAGGTAAAGGTTCGGCTT---GTCCGGGCTAAGGTGAGATCCTGTTGT----TTTGCTC-ATTAAATCCA-AGTTGCGATCAGCGGGCG-CATCACCGGCCCGTCCCATGACGTAGACATGTGGCCTTGT-GCTATGTGCACCGTCGGGGCGGAGCAAGAGCGTACATGTTGAGACCCGAAAGATGGTGAACTATGCTTGCGAAGGTTGAAGCCAGAGGAAACTCTGGTGGAGGACCGTAGCGATTCTGACGTGCA-----------------AATCGATCGTATAACGTGAGTATAGGGGCGAAAGACTAATCGAACCCTCTAGTAGCTGGTTCCCTCCGAAGTTTCCCTCAGGATAGCTNNNNNNNNNNNNNNNNNNNNNNNNNNNNNNNNNNNNNNNNNNNNNNNNNNNNNNNNNNNNNNNNNNNNNNNNNNNNNNNNNNNNNNNNNNNNNNNNNNNNNNNNNNNNNNNNNNNNNNNNNNNNNNNNNNNNNNNNNNNNNNNNNNNNNNNNNNNNNNNNNNNNNNNNNNNNNNNNNNNNNNNNNNNNNNNNNNNNNNNNNNNNNNNNNNNNNNNNNNNNNNNNNNNNNNNNNNNNNNNNNNNNNNNNNNNNNNNNNNNNNNNNNNNNNNNNNNNNNNNNNNNNNNNNNNNNNNNNNNNNN
>Schistosomatidae_sp__MSB_Para_7959_KC113065
NNNNNNNNNNNNNNNNNNNNNNNNNNNGGATTCCCCTAGTAACTGCGAGTGAACAGGGATTAGCCCAGCACCGAAGCCTGTGGTTATTTGACTGCAAGGCAATGTGGTGTTTAGGTTTGTTCTTGGCACTACTGCTCTGCCCCAAGTCCAGCAATGAGTACGGCATACCGTTCTGGCCCAAAGAGGGTGAAAGGCCCGTGGGGGTAGAGACCAAGCATGACAGTTTTGTCCAGAGCTTACCTTGGAGTCGGGTTGTTTGAGAATGCAGCCCAAAGTGGGTGGTAAACTCCATCCAAGGCTAAATACTTGCACGAGTCCGATAGTAAACAAGTACCGTGAGGGAAAGTTGAAAAGTACTTTGAAGAGAGAGTAAACAGTGCGTGAAACCGCTCAGAGGTAAACGGG-TGGAGTTGAACTGCGATCCCTGGGAATTCAGCTGGTGAGCATGATTTGTGCTTGGGCATATTGGCCG-CCTTTCAGTGTCTGCT--TAACTGCGGGTGCCTACCT--C-------TGGTGGGTATGTGTGGTGCGCTTATCATGTGCCGCACGCATTGGAGG-GTGTATGGGTCTGCTTGCCAGTGCACTTTCTCAAGGTGTTCACCACGACCGGCGCTGCTGTCTGTCTGCTGTGGTCAAACTGGTCAGGTCTGATTAA---CGTTGGGCTTGGTTGGGTTGGCAGGTGACTCACTGGTCCAC---------------TCTGTGGGCTATGAGTGTTACTAGCCGGCTATAGTGGATCTGTACGGTGCGTCGGAGACGGCGGCTT-------GGCGTATGCGCTCTGTCCTTCAGGCGTGG-TTGAGTCTGGTCAGCTTGTTGCTAGCTTCGGCTGGTCAGTTGATGGCTTGATC-ATGTTCAGTTGGCAGTTGTGTGTGTGTCTTAG--TTTGGGCCAATAGTCTGTGGTGTTGTGGTAGACTATCCACCTGACCCGTCTTGAAACACGGACCAAGGAGTTTAACATGTGCGCGAGTCATTGGGCGTTACGAAACCCAAAGGCGTAGTGAAGGTAAAGGTTCGGCTT---GTCCGGGCTAAGGTGAGATCCTGTTGT----TTTGCTC-ATTAACTCCA-AGATGCGAGCAGCAGGCG-CATCACCGGCCCGTCCCATGGCGTAGACATGTGGCCTTGT-GCTATGTGCACCGTCGGGGCGGAGCAAGAGCGTGCATGTTGAGACCCGAAAGATGGTGAACTATGCTTGCGAAGGTTGAAGCCAGAGGAAACTCTGGTGGAGGACCGTAGCGATTCTGACGTGCA-----------------AATCGATCGTATAACGTGAGTATAGGGGCGAAAGACTAATCGAACCATCTAGTAGCTGGTTCCCTCCGAAGTTTCCCTCAGGATAGCTNNNNNNNNNNNNNNNNNNNNNNNNNNNNNNNNNNNNNNNNNNNNNNNNNNNNNNNNNNNNNNNNNNNNNNNNNNNNNNNNNNNNNNNNNNNNNNNNNNNNNNNNNNNNNNNNNNNNNNNNNNNNNNNNNNNNNNNNNNNNNNNNNNNNNNNNNNNNNNNNNNNNNNNNNNNNNNNNNNNNNNNNNNNNNNNNNNNNNNNNNNNNNNNNNNNNNNNNNNNNNNNNNNNNNNNNNNNNNNNNNNNNNNNNNNNNNNNNNNNNNNNNNNNNNNNNNNNNNNNNNNNNNNNNNNNNNNNNNNNNN
>Schistosomatidae_sp__MSB_Para_7969_KC113071
NNNNNNNNNNNNNNNNNNNNNNNNNNNGGATTCCCTTAGTAACTGCGAGTGAACAGGGATTAGCCCAGCACCGAAGCCTGTGGTTATTTGACTGCAAGGCAATGTGGTGTTTAGGTTTGTTCTTGGCACTACTGCTCTGCCCCAAGTCCAGCAATGAGTACGGCATACCGTTCTGGCCCAAAGAGGGTGAAAGGCCCGTGGGGGTAGAGACCAAGCATGACAGTTTTGTCCAGAGCTTACCTTGGAGTCGGGTTGTTTGAGAATGCAGCCCAAAGTGGGTGGTAAACTCCATCCAAGGCTAAATACTTGCACGAGTCCGATAGTAAACAAGTACCGTGAGGGAAAGTTGAAAAGTACTTTGAAGAGAGAGTAAACAGTGCGTGAAACCGCTCAGAGGTAAACGGG-TGGAGTTGAACTGCGATCCCTGGGAATTCAGCTGGTGAGCATGATTTGTGCTTGGGCATATTGGCCG-CCTTTCAGTGTCTGCT--TAACTGCGGGTGCCTACCT--C-------TGGTGGGTATGTGTGGTGCGCTTATCATGTGCCGCACGCATTGGAGG-GTGTATGGGTCTGCTTGCCAGTGCACTTTCTCAGGGTGTTCACCACGACCGGCGCTGCTGTCTGTCTGCTGTGGTCAAACTGGTCAGGTCTGATTAA---CGTTGGGCTTGGTTGGGTTGGCAGGTGACTCACTGGTCCAC---------------TCTGTGGGCTATGAGTGTTACTAGCCGGCTATAGTGGATCTGTACGGTGCGTCGGAGACGGCGGCTT-------GGCGTATGCGCTCTGTCCTTCAGGCGTGG-TTGAGTCTGGTCAGCTTGTTGCTAGCTTCGGCTGGTCAGTTGATGGCTTGATC-ATGTTCAGTTGGCAGTTGTGTGTGTGTCTTAG--TTTGGGCCAATAGTCTGTGGTGTTGTGGTAGACTATCCACCTGACCCGTCTTGAAACACGGACCAAGGAGTTTAACATGTGCGCGAGTCATTGGGCGTTACGAAACCCAAAGGCGTAGTGAAGGTAAAGGTTCGGCTT---GTCCGGGCTAAGGTGAGATCCTGTTGT----TTTGCTC-ATTAACTCCA-AGATGCGAGCAGCAGGCG-CATCACCGGCCCGTCCCATGGCGTAGACATGTGGCCTTGT-GCTATGTGCACCGTCGGGGCGGAGCAAGAGCGTGCATGTTGAGACCCGAAAGATGGTGAACTATGCTTGCGAAGGTTGAAGCCAGAGGAAACTCTGGTGGAGGGCCGTAGCGATTCTGACGTGCA-----------------AATCGATCGTATAACGTGAGTATAGGGGCGAAAGACTAATCGAACCATCTAGTAGCTGGTTCCCTCCGAAGTTTCCCTCAGGATAGCTNNNNNNNNNNNNNNNNNNNNNNNNNNNNNNNNNNNNNNNNNNNNNNNNNNNNNNNNNNNNNNNNNNNNNNNNNNNNNNNNNNNNNNNNNNNNNNNNNNNNNNNNNNNNNNNNNNNNNNNNNNNNNNNNNNNNNNNNNNNNNNNNNNNNNNNNNNNNNNNNNNNNNNNNNNNNNNNNNNNNNNNNNNNNNNNNNNNNNNNNNNNNNNNNNNNNNNNNNNNNNNNNNNNNNNNNNNNNNNNNNNNNNNNNNNNNNNNNNNNNNNNNNNNNNNNNNNNNNNNNNNNNNNNNNNNNNNNNNNNNN
>Schistosomatidae_sp__MSB_Para_7973_KC113055
NNNNNNNNNNNNNNNNNNNNNNNNNNNGGATTCCCTTAGTAACTGCGAGTGAACAGGGATTAGCCCAGCACCGAAGCCTGTGGTTATTTGACTGCAAGGCAATGTGGTGTTTAGGTTTGTTCTTGGCACTACTGCTCTGCCCCAAGTCCAGCAATGAGTACGGCATACCGTTCTGGCCCAAAGAGGGTGAAAGGCCCGTGGGGGTAGAGACCAAGCATGACAGTTTTGTCCAGAGCTTACCTTGGAGTCGGGTTGTTTGAGAATGCAGCCCAAAGTGGGTGGTAAACTCCATCTAAGGCTAAATACTTGCACGAGTCCGATAGTAAACAAGTACCGTGAGGGAAAGTTGAAAAGTACTTTGAAGAGAGAGTAAACAGTGCGTGAAACCGCTCAGAGGTAAACGGG-TGGAGTTGAACTGCGATCCTTGGGAATTCAGCTGATGAGCATGATTTGTGCTTGGGCATATTGACCG-CTTTACTGTGTCTGCT--TAAATGCGGGTACCTACCT--C-------CGGTGGGTATGCGTGGTGCACTCATCATGTGCCGCGCGCATAGAAGA-GTGTGTGGGTCTGCTTGTCAGTGCACTTTCTCAGGGTGTTCACCACGACCGGCGCTGCTGTCTGTCTGCTGTGGTCAAACTGATCAGGTCTGATTAA---CGTTGGGCTTGGTTGGGTTGGCAGGTGACTCACTGGTCCAT---------------TGTGTGGGCTATGAGTGTTACTATCCGGCCATAGTAGATCTGTACAGTGTGTCGGAGATGTCGGCTT-------GGCATGAGCACTTTGTCCTTCAGGCGTGG-TTGAGTCTGGTCAGCTTGTTACTAGTTTCGGCTGGTCGGTTGATGGCTTGATC-ATGTTCAGTTGGCAGTAGTGTGTGTGTCCTAG--TTTGGGCCAATAGTCTGTGGTGTTGTGGTAGACTATCCACCTGACCCGTCTTGAAACACGGACCAAGGAGTTTAACATGTGCGCGAGTCATTGGGCGTTACGAAACCCAAAGGCGCAGTGAAGGTAAAGGTTCGGCTT---GTCCGGACTAAGGTGAGATCCTGTTGT----TTTGCTC-TTTAACTCCA-AGATGCGAGCAGCAGGCG-CATCACCGGCCCGTCCCATGACGTAGACACGTGGCCTTGT-GCCGTGTGCACCGTCGGGGCGGAGCAAGAGCGTACACGTTGAGACCCGAAAGATGGTGAACTATGCTTGCGAAGGTTGAAGCCAGAGGAAACTCTGGTGGAGGACCGTAGCGATTCTGACGTGCA-----------------AATCGATCGTATAACGTGAGTATAGGGGCGAAAGACTAATCGAACCATCTAGTAGCTGGTTCCCTCCGAAGTTTCCCTCAGGATAGCTNNNNNNNNNNNNNNNNNNNNNNNNNNNNNNNNNNNNNNNNNNNNNNNNNNNNNNNNNNNNNNNNNNNNNNNNNNNNNNNNNNNNNNNNNNNNNNNNNNNNNNNNNNNNNNNNNNNNNNNNNNNNNNNNNNNNNNNNNNNNNNNNNNNNNNNNNNNNNNNNNNNNNNNNNNNNNNNNNNNNNNNNNNNNNNNNNNNNNNNNNNNNNNNNNNNNNNNNNNNNNNNNNNNNNNNNNNNNNNNNNNNNNNNNNNNNNNNNNNNNNNNNNNNNNNNNNNNNNNNNNNNNNNNNNNNNNNNNNNNNN
>Schistosomatidae_sp__MSB_Para_7977_KC113059
NNNNNNNNNNNNNNNNNNNNNNNNNNNGGATTCCCTTAGTAACTGCGAGTGAACAGGGATTAGCCCAGCACCGAAGCCTGTGGTTATTTGACTGCAAGGCAATGTGGTGTTTAGGTTTGTTCTTGGCACTACTGCTCTGCCCCAAGTCCAGCAATGAGTACGGCATACCGTTCTGGCCCAAAGAGGGTGAAAGGCCCGTGGGGGTAGAGACCAAGCATGACAGTTTTGTCCAGAGCTTACCTTGGAGTCGGGTTGTTTGAGAATGCAGCCCAAAGTGGGTGGTAAACTCCAT-TAAGGCTAAATACTTGCACGAGTCCGATAGTAAACAAGTACCGTGAGGGAAAGTTGAAAAGTACTTTGAAGAGAGAGTAAACAGTGCGTGAAACCGCTCAGAGGTAAACGGG-TGGAGTTGAACTGCGATCCTTGGGAATTCAGCTGATGAGCATGATTTGTGCTTGGGCATATTGACCG-CTTTACTGTGTCTGCT--TAAATGCGGGTACCTACCT--C-------CGGTGGGTATGCGTGGTGCACTCATCATGTGCCGCGCGCATAGAAGA-GTGTGTGGGTCTGCTTGTCAGTGCACTTTCTCAGGGTGTTCACCACGACCGGCGCTGCTGTCTGTCTGCTGTGGTCAAACTGATCAGGTCTGATTAA---CGTTGGGCTTGGTTGGGTTGGCAGGTGACTCACTGGTCCAT---------------TGTGTGGGCTATGAGTGTTACTAGCCGGCCATAGTAGATCTGTACAGTGTGTCGGAGATGTCGGCTT-------GGCATGAGCACTTTGTCCTTCAGGCGTGG-TTGAGTCTGGTCAGCTTGTTACTAGTTTCGGCTGGTCGGTTGATGGCTTGATC-ATGTTCAGTTGGCAGTAGTGTGTGTGTCCTAG--TTTGGGCCAATAGTCTGTGGTGTTGTGGTAGACTATCCACCTGACCCGTCTTGAAACACGGACCAAGGAGTTTAACATGTGCGCGAGTCATTGGGCGTTACGAAACCCAAAGGCGCAGTGAAGGTAAAGGTTCGGCTT---GTCCGGACTAAGGTGAGATCCTGTTGT----TTTGCTC-TTTAACTCCA-AGATGCGAGCAGCAGGCG-CATCACCGGCCCGTCCCATGACGTAGACACGTGGCCTTGT-GCCGTGTGCACCGTCGGGGCGGAGCAAGAGCGTACACGTTGAGACCCGAAAGATGGTGAACTGTGCTTGCGAAGGTTGAAGCCAGAGGAAACTCTGGTGGAGGACCGTAGCGATTCTGACGTGCA-----------------AATCGATCGTATAACGTGAGTATAGGGGCGAAAGACTAATCGAACCATCTAGTAGCTGGTTCCCTCCGAAGTTTCCCTCAGGATAGCTNNNNNNNNNNNNNNNNNNNNNNNNNNNNNNNNNNNNNNNNNNNNNNNNNNNNNNNNNNNNNNNNNNNNNNNNNNNNNNNNNNNNNNNNNNNNNNNNNNNNNNNNNNNNNNNNNNNNNNNNNNNNNNNNNNNNNNNNNNNNNNNNNNNNNNNNNNNNNNNNNNNNNNNNNNNNNNNNNNNNNNNNNNNNNNNNNNNNNNNNNNNNNNNNNNNNNNNNNNNNNNNNNNNNNNNNNNNNNNNNNNNNNNNNNNNNNNNNNNNNNNNNNNNNNNNNNNNNNNNNNNNNNNNNNNNNNNNNNNNNN
>Schistosomatidae_sp__MSB_Para_7970_KC113053
NNNNNNNNNNNNNNNNNNNNNNNNNNNGGATTCCCTTAGTAACTGCGAGTGAACAGGGATTAGCCCAGCACCGAAGCCTGTGGTTATTTGACTGCAAGGCAATGTGGTGTTTAGGTTTGTTCTTGGCACTACTGCTCTGCCCCAAGTCCAGCAATGAGTACGGCATACCGTTCTGGCCCAAAGAGGGTGAAAGGCCCGTGGGGGTAGAGACCAAGCATGACAGTTTTGTCCAGAGCTTACCTTGGAGTCGGGTTGTTTGAGAATGCAGCCCAAAGTGGGTGGTAAACTCCATCTAAGGCTAAATACTTGCACGAGTCCGATAGTAAACAAGTACCGTGAGGGAAAGTTGAAAAGTACTTTGAAGAGAGAGTAAACAGTGCGTGAAACCGCTCAGAGGTAAACGGG-TGGAGTTGAACTGCGATCCTTGGGAATTCAGCTGATGAGCATGATTTGTGCTTGGGCATATTGACCG-CTTTACTGTGTCTGCT--TAAATGCGGGTACCTACCT--C-------CGGTGGGTATGCGTGGTGCACTCATCATGTGCCGCGCGCATAGAAGA-GTGTGTGGGTCTGCTTGTCAGTGCACTTTCTCAGGGTGTTCACCACGACCGGCGCTGCTGTCTGTCTGCTGTGGTCAAACTGATCAGGTCTGATTAA---CGTTGGGCTTGGTTGGGTTGGCAGGTGACTCACTGGTCCAT---------------TGTGTGGGCTATGAGTGTTACTAGCCGGCCATAGTAGATCTGTACAGTGTGTCGGAGATGTCGGCTT-------GGCATGAGCACTTTGTCCTTCAGGCGTGG-TTGAGTCTGGTCAGCTTGTTACTAGTTTCGGCTGGTCGGTTGATGGCTTGATC-ATGTTCAGTTGGCAGTAGTGTGTGTGTCCTAG--TTTGGGCCAATAGTCTGTGGTGTTGTGGTAGACTATCCACCTGACCCGTCTTGAAACACGGACCAAGGAGTTTAACATGTGCGCGAGTCATTGGGCGTTACGAAACCCAAAGGCGCAGTGAAGGTAAAGGTTCGGCTT---GTCCGGACTAAGGTGAGATCCTGTTGT----TTTGCTC-TTTAACTCCA-AGATGCGAGCAGCAGGCG-CATCACCGGCCCGTCCCATGACGTAGACACGTGGCCTTGT-GCCGTGTGCACCGTCGGGGCGGAGCAAGAGCGTACACGTTGAGACCCGAAAGATGGTGAACTATGCTTGCGAAGGTTGAAGCCAGAGGAAACTCTGGTGGAGGACCGTAGCGATTCTGACGTGCA-----------------AATCGATCGTATAACGTGAGTATAGGGGCGAAAGACTAATCGAACCATCTAGTAGCTGGTTCCCTCCGAAGTTTCCCTCAGGATAGCTNNNNNNNNNNNNNNNNNNNNNNNNNNNNNNNNNNNNNNNNNNNNNNNNNNNNNNNNNNNNNNNNNNNNNNNNNNNNNNNNNNNNNNNNNNNNNNNNNNNNNNNNNNNNNNNNNNNNNNNNNNNNNNNNNNNNNNNNNNNNNNNNNNNNNNNNNNNNNNNNNNNNNNNNNNNNNNNNNNNNNNNNNNNNNNNNNNNNNNNNNNNNNNNNNNNNNNNNNNNNNNNNNNNNNNNNNNNNNNNNNNNNNNNNNNNNNNNNNNNNNNNNNNNNNNNNNNNNNNNNNNNNNNNNNNNNNNNNNNNNN
>Schistosomatidae_gen__n__sp__n__SB_2020_MW000331
NNNNNNNNNNNNNNNNNNNNNNNNNNNGGATTCCCTTAGTAACTGCGAGTGAACAGGGATCAGCCCAGCACCGAAGCCTGTGGTTATTTGACTGCAAGGCAATGTGGTGTTTAGGTTTGTTCTTGGCATTACTGCTCTGCCCCAAGTCCAGCAATGAGTACGGCTTACCGTTCTGGCCCATAGAGGGTGAAAGGCCCGTGGGGGTAGAGACCAAGCATGACAGTTTTGTCCAGAGCTTACCTTGGAGTCGGGTTGTTTGAGAATGCAGCCCAAAGCGGGTGGTAAACTCCATCCAAGGCTAAATACTTACACGAGTCCGATAGTAAACAAGTACCGTGAGGGAAAGTTGAAAAGTACTTTGAAGAGAGAGTAAACAGTGCGTGAAACCGCTCAGAGGTAAACGGG-TGGAGTTGAACTGCGATCCTTGGGAATTCAGCTGATGAGCATGATTTGTGCTTGAGCATATTGGCCG-CCTTTCAGTGTCTGTC--TAATAACAGGTACCTGCCT-AC-------AGGTGGGTATGTGTGGTGCGCTTATCATGTGCCGCACGCATTGGAGG-GTGTATGGGTCTGCTTGTCAGTGCACTTTCTCAGGGTGTTCACCACGACCGGCACTGCTGTCTGTCTGCTGTAGTCGAACTGATCAGGTCTGACTCA---CGTTGGGCTTGGTTGGGTTGGCAGGTGACTCACTGGTCCAT---------------TCTGTGGGCTATGAGTGTTACTAGCCGGCTATGGTGGATCTGTACGGTGTGTCGGAGACGGCGGATT-------GGCGTGCGCGCTCTGTCCTTCAGGCGTGG-TTGAGTCTGGTCGACTTGTTGCTAGTTTCGGCTGGTCAGTTGATGGCTTGATC-ATGTTCAGTTGGCAGCTGTGTGTGTGTCTTAT-------ACCGACAGTCTGTGGTGTTGTGGTAGACTATCCACCTGACCCGTCTTGAAACACGGACCAAGGAGTTTAACATGTGCGCGAGTCATTGGGCGTTACGAAACCCAAAGGCGCAGTGAAGGTAAAGGTTCGGCTT---GTCCGGGCTAAGGTGAGATCCTGTTGT----TTTGCTC-ATTAAATCCA-AGTTGCGATCAGCGGGCG-CATCACCGGCCCGTCCCATGACGTAGACATGTGGCCTTGT-GCTATGTGCACCGTCGGGGCGGAGCAAGAGCGTACATGTTGAGACCCGAAAGATGGTGAACTATGCTTGCGAAGGTTGAAGCCAGAGGAAACTCTGGTGGAGGACCGTAGCGATTCTGACGTGCA-----------------AATCGATCGTATAACGTGAGTATAGGGGCGAAAGACTAATCGAACCATCTAGTAGCTGGTTCCCTCCGAAGTTTCCCTCAGGATAGCTGGCATTCTGATAAAT--AAACAGTTTTATCCGGTAAAGCGAATGATTAGAGGCATTGGGGAGAAAACGTCCTCAACCTATTCTCAAACTATAAATGGGTGAGAAGCTTAACTCGCTTAAATGGAGTTTTGCATTGAATGTGAGTGCCAAGTGGGCCATTTTTGGTAAGCAGAACTGGCGCTGTGGGATGAACCAAACGTGCGGTTAAGGTGCCTAACGCGACGCTCATGAGATACCACAAAAGGTGTTGGTTGGTCTAGACA-GCAGGACGGTGGCCATGGAAGTCGGAAACCGCTAAGGA
>Schistosomatidae_sp__W640_KX302890
ACTAAGCGGAGGAAAAGAAACTAACAAGGATTCCCTTAGTAACTGCGAGTGAACAGGGATTAGCCCAGCACCGAAGCCTGTGGTTATTTGACTGCAAGGCAATGTGGTGTTTAGGTTTGTTCTTGGCACTACTGCTCTGCCCCAAGTCCAGCAATGAGTACGGCATACCGTTCTGGCCCAAAGAGGGTGAAAGGCCCGTGGGGGTAGGGACCAAGCATGACAGTTTTGTCCAGAGCTTACCTTGGAGTCGGGTTGTTTGAGAATGCAGCCCAAAGTGGGTGGTAAACTCCATCCAAGGCTAAATACTTGCACGAGTCCGATAGTAAACAAGTACCGTGAGGGAAAGTTGAAAAGTACTTTGAAGAGAGAGTAAACAGTGCGTGAAACCGCTCAGAGGTAAACGGG-TGGAGTTGAACTGCGATCCTTGGGAATTCAGCTGATGAGCATGATTTGTGCTTGGGCATATTGGCCG-CCCTTCATTGTCTGCT--TAACTGCGGGTGCCTGCCT--C-------TGGTGGGTATGTGTGGTGCGCTTATCATGTGCCGCACGCATTGGAGG-TTGTATGGGTCTGCTTGTCAGTGCACTTTCTCAGGGTGTTCACCACGACCGGCACTGCTGTCTGTCTGCTGTGGTCAAACTAATCAGGTCTGATTAA---CGTTGGGCTTGGTTGGGTTGGCAGGTGACTCACTGGTTCAC---------------TCTGTGGGCCATGAGTGTTACTAGCTGGCTACAGTGGATCTGTGCAGTGTGTCGGAGATGGCGGCTT-------GGCATGTACGCTCTGTCCTTCAGGCGTGG-TTGAGTCTGGTCAGCTTGTTGCTAGCTTCGGCTGGTCGGTTGGTGGCTTGATC-ATGTTCAGTTGGCGGCAGTGTGTGTGTCCTAG--TTTGGGCCAATAGTCTGTGGTGTTGTGGTAGACTATCCACCTGACCCGTCTTGAAACACGGACCAAGGAGTTTAACATGTGCGCGAGTCATTGGGCGTTACGAAACCCAAAGGCGTAGTGAAGGTAAAGGTTCGGCTT---GTCCGAGCTAAGGTGAGATCCTGTTGT----TTTGCCC-ATTAACTCCA-AGATGCGAGCAGCAGGCG-CATCACCGGCCCGTCCCATGACGTAGACATGTGGCCTTGT-GCTATGTGCACCGTCGGGGCGGAGCAAGAGCGTACATGTTGAGACCCGAAAGATGGTGAACTATGCTTGCGAAGGTTGAAGCCAGAGGAAACTCTGGTGGAGGACCTTAGCGATTCTGACGTGCA-----------------AATCGATCGTATAACGTGGGTATNNNNNNNNNNNNNNNNNNNNNNNNNNNNNNNNNNNNNNNNNNNNNNNNNNNNNNNNNNNNNNNNNNNNNNNNNNNNNNNNNNNNNNNNNNNNNNNNNNNNNNNNNNNNNNNNNNNNNNNNNNNNNNNNNNNNNNNNNNNNNNNNNNNNNNNNNNNNNNNNNNNNNNNNNNNNNNNNNNNNNNNNNNNNNNNNNNNNNNNNNNNNNNNNNNNNNNNNNNNNNNNNNNNNNNNNNNNNNNNNNNNNNNNNNNNNNNNNNNNNNNNNNNNNNNNNNNNNNNNNNNNNNNNNNNNNNNNNNNNNNNNNNNNNNNNNNNNNNNNNNNNNNNNNNNNNNNNNNNNNNNNNNNNNNNNNNNNNNNNNNNNNNN
>Schistosomatidae_sp__W829_KX302891
ACTAAGCGGAGGAAAAGAAACTAACAAGGATTCCCTTAGTAACTGCGAGTGAACAGGGATTAGCCCAGCACCGAAGCCTGTGGTTATTTGACTGCAAGGCAATGTGGTGTTTAGGTTTGTTCTTGGCACTACTGCTCTGCCCCAAGTCCAGCAATGAGTACGGCATACCGTTCTGGCCCAAAGAGGGTGAAAGGCCCGTGGGGGTAGGGACCAAGCATGACAGTTTTGTCCAGAGCTTACCTTGGAGTCGGGTTGTTTGAGAATGCAGCCCAAAGTGGGTGGTAAACTCCATCCAAGGCTAAATACTTGCACGAGTCCGATAGTAAACAAGTACCGTGAGGGAAAGTTGAAAAGTACTTTGAAGAGAGAGTAAACAGTGCGTGAAACCGCTCAGAGGTAAACGGG-TGGAGTTGAACTGCGATCCTTGGGAATTCAGCTGATGAGCATGATTTGTGCTTGGGCATATTGGCCG-CCCTTCATTGTCTGCT--TAACTGCGGGTGCCTGCCT--C-------TGGTGGGTATGTGTGGTGCGCTTATCATGTGCCGCACGCATTGGAGG-TTGTATGGGTCTGCTTGTCAGTGCACTTTCTCAGGGTGTTCACCACGACCGGCACTGCTGTCTGTCTGCTGTGGTCAAACTAATCAGGTCTGATTAA---CGTTGGGCTTGGTTGGGTTGGCAGGTGACTCACTGGTTCAC---------------TCTGTGGGCCATGAGTGTTACTAGCTGGCTACAGTGGATCTGTGCAGTGTGTCGGAGATGGCGGCTT-------GGCATGTACGCTCTGTCCTTCAGGCGTGG-TTGAGTCTGGTCAGCTTGTTGCTAGCTTCGGCTGGTCGGTTGGTGGCTTGATC-ATGTTCAGTTGGCGGCAGTGTGTGTGTCCTAG--TTTGGGCCAATAGTCTGTGGTGTTGTGGTAGACTATCCACCTGACCCGTCTTGAAACACGGACCAAGGAGTTTAACATGTGCGCGAGTCATTGGGCGTTACGAAACCCAAAGGCGTAGTGAAGGTAAAGGTTCGGCTT---GTCCGAGCTAAGGTGAGATCCTGTTGT----TTTGCCC-ATTAACTCCA-AGATGCGAGCAGCAGGCG-CATCACCGGCCCGTCCCATGACGTAGACATGTGGCCTTGT-GCTATGTGCACCGTCGGGGCGGAGCAAGAGCGTACATGTTGAGACCCGAAAGATGGTGAACTATGCTTGCGAAGGTTGAAGCCAGAGGAAACTCTGGTGGAGGACCGTAGCGATTCTGACGTGCA-----------------AATCGATCGTATAACGTGGGTATAGGGGCGAAAGACTAATCGAACCATCTAGTAGCTGGTTCCCTCCGAAGTTTCCCTCAGGATAGCTGGCATTCTGAGAAAC--AAACAGTTTTATCCGGTAAAGCGAATGATTAGAGGTATTGGGGAGAAAACATCCTCAACCTATTCTCAAACTTTAAATGGGTGAGAAGCTTAACTCGCTTAAATGGAGTTTTGCATTGAATGTGAGTGCCAAGTGGGCCATTTTTGGTAAGCAGAACTGGCGCTGTGGGATGAACCAAACGTGCGGTTAAGGTGCCGAACGCGACGCTCATGAGATACCACAAAAGGTGTTGGTT-ATCCAGACA-GCAGGACGGTGGCCATGGAAGTCGGAAACNNNNNNNNN
>Schistosomatidae_sp__2_W480_MF598182
NNNNNNNNNNNNNNNNNNNNNNNNNNNGGATTCCCTTAGTAACTGCGAGTGAACAGGGATTAGCCCAGCACCGAAGCCTGTGGTTGTTTGACTACAAGGCAATGTGGTGTTTAGGTTTGTTCTTGGCACTACTGCTCTGCCCCAAGTCCAGCAATGAGTACGGCATTCCATTCTGGCCCAAAGAGGGTGAAAGGCCCGTGGGGGTAGAGACCAAGCATGACAGTTTTGTCCAGAGCTTACCTTGGAGTCGGGTTGTTTGAGAATGCAGCCCAAAGTGGGTGGTAAACTCCATCCAAGGCTAAATACTTACACGAGTCCGATAGTAAACAAGTACCGTGAGGGAAAGTTGAAAAGTACTTTGAAGAGAGAGTAAACAGTGCGTGAAACCGCTCAGAGGTAAACGGG-TGGAGTTGAACTGCGATCCTTGGGAATTCAGCTGATGAGCATGATTTGTGCTTGGGCATATTGGCCG-CCTTTCAGTGTCTGCT--TAACTGCGGGTACCTGCCT--C-------TGGTGGGTATGTGTGGTGCGCTTATCATGTGCTGCACGCATTGGAGG-GTGTATGGGTCTGCTTGTCAGTGCACTTTC-CGAGGTGTTCACCACGACCGGTGCTGCTGTCTGTCTGCTTTAGTCAAACTGATCAGGTTCGATTAA---CGTTGGGCTTGGTTGGGTTGGCAGGTGACTCACTGGTCCAC---------------TCTGTGGGCTATGAGTGTTACTAGCCGGCTATAGCGGATCTGTACGGTGCATCGGAGACGGCGGCTT-------AGCGTGTATGCTCTGTCCTTCAGGCGTGG-TTGAGTTTGGTCAGCTTGTTGCTAGTTTCGGCTGGCCAGTTGATGGCTTGATC-ATGTTCAGTTGGCAGCAGTGTATGTGTCTTAG--TTTGGGCCAATAGTCTGTGGTGTTGTGGTAGACTATCCACCTGACCCGTCTTGAAACACGGACCAAGGAGTTTAACATGTGCGCGAGTCATTGGGCGTTACGAAACCCAAAGGCGTAGTGAAGGTAAAGGTTCGGCTT---GTCCGGGCTAAGGTGAGATCCTGTTGT----TTTGCTC-ATTAACTCCA-AGTCGCGAGCAGCAGGCG-CATCACCGGCCCGTCCCATGACGTGGACATGTGGCCTTGT-GCTATGTGCATCGTCGGGGCGGAGCAAGAGCGTACATGTTGAGACCCGAAAGATGGTGAACTATGCTTGCGAAGGTTGAAGCCAGAGGAAACTCTGGTGGAGGACCGTAGCGATTCTGACGTGCA-----------------AATCGATCGTATAACGTGAGTATAGGGGCGAAAGACTAATCGAACCATCTAGTAGCTGGTTCCCTCCGAAGTTTCCCTCAGGATAGCTNNNNNNNNNNNNNNNNNNNNNNNNNNNNNNNNNNNNNNNNNNNNNNNNNNNNNNNNNNNNNNNNNNNNNNNNNNNNNNNNNNNNNNNNNNNNNNNNNNNNNNNNNNNNNNNNNNNNNNNNNNNNNNNNNNNNNNNNNNNNNNNNNNNNNNNNNNNNNNNNNNNNNNNNNNNNNNNNNNNNNNNNNNNNNNNNNNNNNNNNNNNNNNNNNNNNNNNNNNNNNNNNNNNNNNNNNNNNNNNNNNNNNNNNNNNNNNNNNNNNNNNNNNNNNNNNNNNNNNNNNNNNNNNNNNNNNNNNNNNNN
>Schistosomatidae_sp__1_W848_MF598183
NNNNNNNNNNNNNNNNNNNNNNNNNNNGGATTCCCCTAGTAACTGCGAGTGAACAGGGATTAGCCCAGCACCGAAGCCTGTGGTTATTTGACTACAAGGCAATGTGGTGTTTAGGTTTGCTCTTGGCACTACTGCTCTGCCCCAAGTCCAGCAATGAGTACGGCATTCCATTCTGGTCCAGAGAGGGTGAAAGGCCCGTGGGGGTAGAGACCAAGCATGACAGTTTTGTCCTGAGCTTACCTTGGAGTCGGGTTGTTTGAGAATGCAGCCCAAAGTGGGTGGTAAACTCCATCCAAGGCTAAATAGTTACACGAGTCCGATAGTAAACAAGTACCGTGAGGGAAAGTTGAAAAGCACTTTGAAGAGAGAGTAAACAGTACGTGAAACCGCTCAGAGGTAAACGGG-TGGAGTTGAACTGCGATCCTTGGGAATTCAGCTGATAAGCATGATTTGTGCTTGGGCATATTGGCCG-CCTTTCAGTGTCTGCT--TAACTGCGGGTACCTGCAC----------TGTTGGGTATGTGTGGTGCGCTTATCATGTGCCGCACGCATTGGAGG-GTGTATGGGTCTGCTTGTCAGTGCACTTTCTCAGGGTGTTCACCACGACCGGCGCTGCTGTCTGTCTGCTGTAGTCAAACTGATCAGGTTCGATTAA---CGTTGGGCTTGGTTGGGATGGCAGGTGACTCACTTGTCCAC---------------TCTGTGGGCCATGAGTGTTACTAGCCGGCTGTAGTGGATCTGTGCAGTGTGTCGGAGGCGGCGGCTT-------GGCATATACGCTCTGTCCTTCAGGCGTGG-TTGAGTTTGGTCAGCTTGTTGCTAGTTTCGGCTGGCCGGTTGATGGCTTGATC-ATGTTCAGTTGGCAGTAGTGTGTGTGTCTTAG--TTTGGGCCAATAGTCTGTGGTGTTGTGGTAGACTATCCACCTGACCCGTCTTGAAACACGGACCAAGGAGTTTAACATGTGCGCGAGTCATTGGGCGTTACGAAACCCAAAGGCGTAGTGAAGGTAAAGGTTCGGCTT---GTCCGGGCTAAGGTGAGATCTTGTTGT----TTTGCTC-ATTAACTCCA-AGAAGCGAGCAGCAGGCG-CATCACCGGCCCGTCCCATGGCGTAGACATATGGCCTTGT-GCTGTGTGCACCGTCGGGGCGGAGCAAGAGCGTACATGTTGAGACCCGAAAGATGGTGAACTATGCTTGCGAAGGTTGAAGCCAGAGGAAACTCTGGTGGAGGACCGTAGCGATTCTGACGTGCA-----------------AATCGATCGTATAACGTGAGTATAGGGGCGAAAGACTAATCGAACCATCTAGTAGCTGGTTCCCTCCGAAGTTTCCCTCAGGATAGCTNNNNNNNNNNNNNNNNNNNNNNNNNNNNNNNNNNNNNNNNNNNNNNNNNNNNNNNNNNNNNNNNNNNNNNNNNNNNNNNNNNNNNNNNNNNNNNNNNNNNNNNNNNNNNNNNNNNNNNNNNNNNNNNNNNNNNNNNNNNNNNNNNNNNNNNNNNNNNNNNNNNNNNNNNNNNNNNNNNNNNNNNNNNNNNNNNNNNNNNNNNNNNNNNNNNNNNNNNNNNNNNNNNNNNNNNNNNNNNNNNNNNNNNNNNNNNNNNNNNNNNNNNNNNNNNNNNNNNNNNNNNNNNNNNNNNNNNNNNNNN
>Trichobilharzia_sp__A_SVB_2009_W149_FJ174472
NNNNNNNNNNNNNNNNNNNNNNNNNNNGGATTCCCCTAGTAACTGCGAGTGAACAGGGATTAGCCCAGCACCGAAGCCTGTGGTTATTTGACTGCAAGGCAATGTGGTGTTTAGGTTTGTTCTTGGCATTACTGCTCTGCCCCAAGTCCAGCAATGAGTACGGCATACCGTTCTGGCCCATAGAGGGTGAAAGGCCCGTGGGGGTAGAGACCAAGCATGACAGTTTTGTCCAGAGCTTACCTTGGAGTCGGGTTGTTTGAGAATGCAGCCCAAAGTGGGTGGTAAACTCCATCCAAGGCTAAATACTTGCACGAGTCCGATAGTAAACAAGTACCGTGAGGGAAAGTTGAAAAGTACTTTGAAGAGAGAGTAAACAGTGCGTGAAACCGCTCAGAGGTAAACGGG-TGGAGTTGAACTGCGATCCTTGGGAATTCAGCTGATGAGCATGATTTGTGCTTGGGCATATTGACCG-CCTTTCAGTGTCTGCT--TAGCTGCGGGTGCCTGCCT--C-------TGGTGGGTATGTGTGGTGCGCTTATCATGTGCCGCACGCATTGGAGG-GTGTATGAGTCTGCTTGTCGGTGCACTTTCTCAGGGTGTTCACCACGACCGGCACTGCTGTCTGTCTGCTTTGGTCAAACTGATCAGGTCTGATTAA---CGTTGGGCTTGGTTGGGTTGGCAGGTGACTCACTGGTCCAT---------------TCTGTGGGCTATGAGTGTTACTAGCCGGCCTTAGTGGATCTGTACGGTGTGTCGGAGACGGCGGCTT-------TGCATATGCGCTCTGTCCTTCAGGCGTGG-TTGAGTCTGGTCGACTTGTTGCTAGTTTCGGCTGGTCAGTTGATGGCTTGATC-ATGTTCAGTTGGCAGTGGTGTGTGTGTCTTAG--TTTGGGCCAATAGTCTGTGGTGTTGTGGTAGACTATCCACCTGACCCGTCTTGAAACACGGACCAAGGAGTTTAACATGTGCGCGAGTCATTGGGCTTTACGAAACCCAAAGGCGCAGTGAAGGTAAAGGCTTGGCTT---GTCCAGGCTGAGGTGAGATCCTGTTGT----TTTGCTC-ATTCATTCCA-AGCTGCGAGCAGCAGGCG-CATCACCGGCCCGTCCCATGACGTAGACATGTGGCCTTGT-GCTATGTGCACCGTCGGGGCGGAGCAAGAGCGTACATGTTGAGACCCGAAAGATGGTGAACTATGCTTGCGAAGGTTGAAGCCAGAGGAAACTCTGGTGGAGGACCGCAGCGATTCTGACGTGCA-----------------AATCGATCGTATAACGTGAGTATAGGGGCGAAAGACTAATCGAACCATCTAGTAGCTGGTTCCCTCCGAAGTTTCCCTCAGGATAGCNNNNNNNNNNNNNNNNNNNNNNNNNNNNNNNNNNNNNNNNNNNNNNNNNNNNNNNNNNNNNNNNNNNNNNNNNNNNNNNNNNNNNNNNNNNNNNNNNNNNNNNNNNNNNNNNNNNNNNNNNNNNNNNNNNNNNNNNNNNNNNNNNNNNNNNNNNNNNNNNNNNNNNNNNNNNNNNNNNNNNNNNNNNNNNNNNNNNNNNNNNNNNNNNNNNNNNNNNNNNNNNNNNNNNNNNNNNNNNNNNNNNNNNNNNNNNNNNNNNNNNNNNNNNNNNNNNNNNNNNNNNNNNNNNNNNNNNNNNNNNN
>FJ174481_Trichobilharzia_sp_D_W376_Stagnicola
NNNNNNNNNNNNNNNNNNNNNNNNNNNGGATTCCCCTAGTAACTGCGAGTGAACAGGGATTAGCCCAGCACCGAAGCCTGTGGTCATTTGACTGCAAGGCAATGTGGTGTTTAGGTTTGTTCTTGGCATTACTGCTCTGCCCCAAGTCCAGCAATGAGTACGGCATATCGTTCTGGCCCAAAGAGGGTGAAAGGCCCGTGGGGGTAGAGACCAAGCATGACAGTATTGTCCAGAGCTTACCTTGGAGTCGGGTTGTTTGAGAATGCAGCCCAAAGTGGGTGGTAAACTCCATCCAAGGCTAAATACTTGCACGAGTCCGATAGTAAACAAGTACCGTGAGGGAAAGTTGAAAAGTACTTTGAAGAGAGAGTAAACAGTGCGTGAAACCGCTCAGAGGTAAACGGG-TGGAGTTGAACTGCGATCCTTGGGAATTCAGCTGATGAGCATGATTTGTGCTTGGGCATATTGACCG-CCTTTCTGTGTCTGCT--TAAATGCGGGTACCTGCCT--C-------TGGTAGGTATGTGTGGTGCGCTTATCATGTGCCGCACGCATAGGAGG-GTGTATGAGTCTGCTTGTCGGTGCACTTTCTCAGGGTGTTCACCACGACCGGCACTGCTGTCTGTCTGCTGTAGTCAAACTGATCAGGTCTGATTAA---CGTTGGGCTTGGTTGGGTTGGCAGGTGACTCACTGGTCCAT---------------TCTGTGGGCTATGAGTGTTACTAGCCGGCTATAGTGGATCTGTACGGTGTGTCGGAGACGGCGGCTT-------TGCATATGCGCTCTGTCCTTCAGGCGTGG-TTGAGTCTGGTCGACTTGTTGCTAGTTTCGGCTGGTCAGTTGATGGCTTGATC-ATGTTCAGTTGGCAGTGGTGTGTGTGTCTTAG--TTTGGGCCAATAGTCTGTGGTGTTGTGGTAGACTATCCACCTGACCCGTCTTGAAACACGGACCAAGGAGTTTAACATGTGCGCGAGTCATTGGGCTTTACGAAACCCAAAGGCGCAGTGAAGGTAAAGGTTTGGCTT---GTCCAGGCTGAGGTGAGATCCTGTTGT----TTTGCTC-ATTAATTCCA-AGTCGCGAGCAGCAGGCG-CATCACCGGCCCGTCCCATGACGTAGACATGTGGCCTTGT-GCTATGTGCACCGTCGGGGCGGAGCAAGAGCGTACATGTTGAGACCCGAAAGATGGTGAACTATGCTTGCGAAGGTTGAAGCCAGAGGAAACTCTGGTGGAGGACCGTAGCGATTCTGACGTGCA-----------------AATCGATCGTATAACGTGAGTATAGGGGCGAAAGACTAATCGAACCATCTAGTAGCTGGTTCCCTCCGAAGTTTCCCTCAGGATAGCNNNNNNNNNNNNNNNNNNNNNNNNNNNNNNNNNNNNNNNNNNNNNNNNNNNNNNNNNNNNNNNNNNNNNNNNNNNNNNNNNNNNNNNNNNNNNNNNNNNNNNNNNNNNNNNNNNNNNNNNNNNNNNNNNNNNNNNNNNNNNNNNNNNNNNNNNNNNNNNNNNNNNNNNNNNNNNNNNNNNNNNNNNNNNNNNNNNNNNNNNNNNNNNNNNNNNNNNNNNNNNNNNNNNNNNNNNNNNNNNNNNNNNNNNNNNNNNNNNNNNNNNNNNNNNNNNNNNNNNNNNNNNNNNNNNNNNNNNNNNNN
>GQ920620_Avian_schistosomatid_sp_W327Haminoea_CA
NNNNNNNNNNNNNNNNNNNNNNNNNNNGGATTCCCCTAGTAACTGCGAGTGAACAGGGATTAGCCCAGCACCGAAGCCTGCGGTTATTTGACTGCAAGGCAATGTGGTGTTTAGGTTTGTTCTTGGCATTACTGCTCTTCCCCAAGTCCAGCAATGAGTACGGCATACCGTTCTGGCCCAAAGAGGGTGAAAGGCCCGTGGGGGTAGAGACCAAGCATGACAGTTTTGTCCAGAGCTTACCTTGGAGTCGGGTTGTTTGAGAATGCAGCCCAAAGTGGGTGGTAAACTCCATCCAAGGCTAAATACTTGCACGAGTCCGATAGTAAACAAGTACCGTGAGGGAAAGTTGAAAAGTACTTTGATGAGAGAGTAAACAGTGCGTGAAACCGCTCAGAGGTAAACGGG-TGGAGTTGAACTGCGATCCTTGGGAATTCAGCTGATGAGCATGATTTGTGCTTGGGCATATTGGCCG-CCCTTCAGTGTCTGCT--TGACTGCGGGTGCCTGCCT--C-------TGGTGGGTATGTGTGGTGCGCTTATCATGTGCCGCACGCATTGGAGG-GTGTATGGGTCTGCTTGTCAGTGCACTTTCTCAGGGTGTTCACCACGACCGGCACTGCTGTCTGTCTGCTGTGGTCAAACTGATCAGGTTTGATTAA---CGTCGGGCTTGGTTGGGTTGGCAGGTGACTCACTGGTCCAC---------------TCTGTGGGCTATGAGTGTTACTAGCCGGCTATAGTGGATCTGTGCAGTGTGTCGGAGATGGCGGCTT-------GGCATGTGCGCTCTGTCCTTCAGGAGTGG-TTGAGTCTGGTCAGCTTGTTGCTAGCTTCAGCTGGTCAGTTGGCGGCTTGATC-ATTTTCAGTTGGCAGCAGTGTGTGTGTCTTAG--TTTGGGCCAATAGTCTGTGGTGTTGTGGTAGACTATCCACCTGACCCGTCTTGAAACACGGACCAAGGAGTTTAACATGTGCGCGAGTCATTGGGCGTTACGAAACCCAAAGGCGTAGTGAAGGTAAAGGTTCGGCTT---GTCCGGGCTAAGGTGAGATCCTGTTGT----TTTGCTC-ATTAACTCCA-AGATGCGAGCAGCAGGCG-CATCACCGGCCCGTCCCATGACGTAGACATGTGGCCTTGT-GCTATGTGCACCGTCGGGGCGGAGCAAGAGCGTACACGTTGAGACCCGAAAGATGGTGAACTATGCTTGCGAAGGTTGAAGCCAGAGGAAACTCTGGTGGAGGACCGTAGCGATTCTGACGTGCA-----------------AATCGATCGTATAACGTGGGTATAGGGGCGAAAGACTAATCGAACCATCTAGTAGCTGGTTCCCTCCGAAGTTTCCCTCAGGATAGCTNNNNNNNNNNNNNNNNNNNNNNNNNNNNNNNNNNNNNNNNNNNNNNNNNNNNNNNNNNNNNNNNNNNNNNNNNNNNNNNNNNNNNNNNNNNNNNNNNNNNNNNNNNNNNNNNNNNNNNNNNNNNNNNNNNNNNNNNNNNNNNNNNNNNNNNNNNNNNNNNNNNNNNNNNNNNNNNNNNNNNNNNNNNNNNNNNNNNNNNNNNNNNNNNNNNNNNNNNNNNNNNNNNNNNNNNNNNNNNNNNNNNNNNNNNNNNNNNNNNNNNNNNNNNNNNNNNNNNNNNNNNNNNNNNNNNNNNNNNNNN
>AY858886_Avian_schistosomatid_sp_W1285
NNNNNNNNNNNNNNNNNNNNNNNNNNNNNNNNNNNNNNNNNNNNNNNNNNNNNNNNNNNNNNNNNNNNNNNNNNNNNNNNNGGTTATTTGACTGCAAGGCAATGTGGTGTTTAGGTTGGTTCCTGGCATTACTGCTCTACCCCAAGTCCAGCAATGAGTACGGCATACCGTTCTGGCCCATAGAGGGTGAAAGGCCCGTGGGGGTGGAGACCAAGCATGACAGTTCTGTCCAGAGCTAACCTTGGAGTCGGGTTGTTTGAGAATGCAGCCCAAAGTGGGTGGTAAACTCCATCCAAGGCTAAATACTTACACGAGTCCGATAGCAAACAAGTACCGTGAGGGAAAGTTGAAAAGTACTTTGAAGAGAGAGTAAACAGTGCGTGAAACCGCTCAGAGGTAAACGGG-TGGAGTTGAACTGCGATCCTTGGGAATTCAGCTGATGAGTATGGCTTGCGCCTGGGCATGTTGGCCG-CCCTTCAGTGTCTGTA--TAATTGCAGGTGCCTGCCT-GG-------TTGCGGGTATGTGTGGTGCGCTTATCATGTGCTGCACGCATTGGAGG-GTGTATG-GTCTGCTTGTCAGTGCACTTTCTCAGGGTGTTCACCACGACCGGCACTGCTGTCTGTCTGCTGTAGTCAAACTGATCAGGTCTGATTAG---CGTTGGGCTTGGTTGGGGTGGCAGGTGACTCACTGGTTCAT---------------TCTATGGGCTATGAGTGTTACTAGCTGGCTATAGTGGATCTGTACGGTGTGTCGGAGACGGCGGCTA-------TGCATATGTGCTCTGTTTTTCTGGCGAGG-TTGAGTCCGGTCGACTTGTTACTAGCTTCGGTTGGTCAGTTGATGGCTTGATC-TTGTT-AGTTGGCAGTTGTATATGTGTATTTG--TCTGGGCCAATAGTCTGTGGTGTTGTGGTAGACTATCCACCTGACCCGTCTTGAAACACGGACCAAGGAGTTTAACATGTGCGCGAGTCATTGGGTGTTACGAAACCCAAAGGCGCAGTGAAGGTAAAGGTTCGGCTT---GTCCGGACTGAGGTGAGATCCTGTTGT----TTTGCCC-ATAAATACCA-AG-TGCGAGCAGCGGGCG-CATCACCGGCCCGTCCCATGACGTAGACATGTGGTCTTGC-ACCATGTGCACCGTCGGGGCGGAGCAAGAGCGTACATGTTGAGACCCGAAAGATGGTGAACTATGCTTGCGAAGGTTGAAGCCAGAGGAAACTCTGGTGGAGGACCGTAGCGATTCTGACGTGCA-----------------AATCGATCGTATAACGTGAGTATAGGGGCGAAAGACTAATCGAACCATCTAGTAGCTGGTTCCCTCCGAAGTTTCCCTCAGGATAGCTGGCATTCTGAGAAAT--AAACAGTTTTATCCGGTAAAGCGAATGATTAGAGGCATTGGGGAGAAAACATCCTCAACCTATTCTCAAACTTTAAATGGGTGAGAAGCTTAACTCGCTTAAATGGAGTTTTGCATTGAATGTGAGTGCCAAGTGGGCCATTTTTGGTAAGCAGAACTGGCGCTGTGGGATGAACCAAACGTTCGGTTAAGGTGCCTAACACGACGCTCATCAGATACCACAAAAGGTGTTGGTTGGTCCAGACA-GCAGGACGGTGGCCATGGAAGTCGGAAACCGCTAAGGA
>FJ174480_Trichobilharzia_sp_E_W332_Stagnicola
NNNNNNNNNNNNNNNNNNNNNNNNNNNGGATTCCC-TAGTAACTGCGAGTGAACAGGGATTAGCCCAGCACCGAAGCCTGTGGTTATTTGACTGCAAGGCAATGTGGTGTTTAGGTTTGTTCTTGGCATTACTGCTCTGCCCCAAGTCCAGCAATGAGTACGGCATACCGTTCTGGCCCAAAGAGGGTGAAAGGCCCGTGGGGGTAGAGACCAAGCATGACAGTTTTGTCCAGAGCTAACCTTGGAGTCGGGTTGTTTGAGAATGCAGCCCAAAGCGGGTGGTAAACTCCATCCAAGGCTAAATACTTGCACGAGTCCGATAGTAAACAAGTACCGTGAGGGAAAGTTGAAAAGTACTTTGAAGAGAGAGTAAACAGTGCGTGAAACCGCTCAGAGGTAAACGGG-TGGAGTTGAACTGCGATCCTTGGGAATTCAGCTGATGAGCATGATTTGTGCTTGGGCATATTGACCG-CCGGACTGTGTTCGCT--TAAATGCGGGTGCCTGCTT----------CGGTAGGCATGTGTGGTGCACTTATCATGTGCCGCACGCATAGGAGG-GTGTAAGAGTCTGCTTGTCAGTGCACTTTCTCAGGGTGTTCACCACGACCGGCACTGCTGTCTGTCTGCTGTAGTCAAACTGATCAGGTCTGATTAA---CGTTGGGCTTGGTTGGGTTGGCAGGTGACTCACTGGTCCAT---------------TCTGTGGGCTATGAGTGTTACTAGCCGGCTATAGTGGATCTGTACGGTGTGTCGGAGACGGCGGCTT-------TGCATATGCGCTCTGTCCTTCAGGCGTGG-TTGAGTCTGGTCGACTTGTTGCTAGTTTCGGCTGGTCAGTTGATGGCTTGATC-ATGTTCAGTTGGCAGTGGTGTGTGTGTCTTAG--TTTGGGCCTATAGTCTGTGGTGTTGTGGTAGACTATCCACCTGACCCGTCTTGAAACACGGACCAAGGAGTTTAACATGTGCGCGAGTCATTGGGCTTTACGAAACCCAAAGGCGCAGTGAAGGTAAAGGTTTGGCTT---GTCCAGGCTGAGGTGAGATCCTGTTGT----TTTGCTC-ATTAATTCCA-AGCTGCGAGCAGCAGGCG-CATCACCGGCCCGTCCCATGGCGTAGACATGTGGCCTTGT-GCTATGTGCACCGTCGGGGCGGAGCAAGAGCGTACATGTTGAGACCCGAAAGATGGTGAACTATGCTTGCGAAGGTTGAAGCCAGAGGAAACTCTGGTGGAGGACCGTAGCGATTCTGACGTGCA-----------------AATCGATCGTATAACGTGAGTATAGGGGCGAAAGACTAATCGAACCATCTAGTAGCTGGTTCCCTCCGAAGTTTCCCTCAGGATAGCNNNNNNNNNNNNNNNNNNNNNNNNNNNNNNNNNNNNNNNNNNNNNNNNNNNNNNNNNNNNNNNNNNNNNNNNNNNNNNNNNNNNNNNNNNNNNNNNNNNNNNNNNNNNNNNNNNNNNNNNNNNNNNNNNNNNNNNNNNNNNNNNNNNNNNNNNNNNNNNNNNNNNNNNNNNNNNNNNNNNNNNNNNNNNNNNNNNNNNNNNNNNNNNNNNNNNNNNNNNNNNNNNNNNNNNNNNNNNNNNNNNNNNNNNNNNNNNNNNNNNNNNNNNNNNNNNNNNNNNNNNNNNNNNNNNNNNNNNNNNNN
