# Supplementary material for: Morphological, Behavioral, and Molecular Characterization of Avian Schistosomes (Digenea: Schistosomatidae) in the Native Snail Chilina dombeyana (Chilinidae) from Southern Chile
Source: Pathogens. 2022 Mar 9;11(3):332. doi: 10.3390/pathogens11030332 (PMC8949248; doi:10.3390/pathogens11030332)
Supplement: Supplementary file 1 [file pathogens-11-00332-s001.zip › Oyarzún-Ruiz_et_al_Supplementary_Aligment_COI.fas]

>Hapalotrema_mehrai_AY829244
NNNNNNNNNNNNNNNNNNNNNNNNNNNNNNNNNNNNNNNNNNNNNNNNTTGGGTTTAAGGTTGTTAATTCGATTAAAATTTTGTGAACCTTATTATAATTTGGTTTCTGTAGAAGTGTATAATTACTTAATTACAAATCATGGGATAGCTATGATTTTTTTTTTTTTGATGCCTGTTTTAATTGGAGGATTGGGTAATTATTTGTTGCCTTTTTTATTGGGTTTAGATGATTTAGCTTTACCCCGACTGAATTTGTTGAGGGCTTGGGTTATGGTGCCAAGAATTTTTTATATGGAATTGAGATTGATTAATGG---TGCTGGGGTAGGATGAACATTTTATCCTCCTTTAAGTTCGAGG---GGTTATTCTGGGATGGGTGTAGATTTTTTAATGTTTTCGTTGCATTTAGCTGGTATGTCTAGGTTGTTGGGGTCTGTAAAATTTATTACTACTATAGTTTTGCAGTTAAATAAGTATTTGTTTTCTCGCGTATCTGTAATTATTTGGGCTTATTTATTTACTTCTATACTTCTGTTGTTGTCTTTGCCTGTTTTAGCTGCTGGAATTACTATGTTGTTATTTGATCGGAATCTTGGTACTGCCTTTTTTGAGCCAATGGGGGGTGGGGATCCTGTTTTGTTTCAGCATTTATTTTGGTTTTTTGGGCATCCTGAGGTTTATGTATTGATTTTGCCAGGTTTTGGAATAGTGAGACATATATGTATGACTTTGAGTAAAAATGATTCCCCGTTTGGGTTTTTTGGTCTTGTTTGTGCCATGNNNNNNNNNNNNNNNNNNNNNNNNNNNNNNNNNNNNNNNNNNNNNNNNNNNNNNNNNNNNNNNNNNNNNNNNNNNNNNNNNNNNNNNNNNNNNNNNNNNNNNNNNNNNNNNNNNNNNNNNNNNNNNNNNNNNNNNNNNNNNNNNNNNNNNNNNNNNNNNNNNNNNNNNNNNNNNNNNNNNNNNNNNNNNNNNNNNNNNNNNNNNNNNNNNNNNNNNNNNNNNNNNNNNNNNNNNNNNNNNNNNNNNNNNNNNNNNNNNNNNNNNNNNNNNNNNNNNNNNNNNNNNNNNNNNNNNNNNNNNNNNNNNNNNNNNNNNNNNNNNNNNNNNNNNNNNNNNNNNNNNNNNNNNNNNNNNNNNNNNNNNNNNNNNNNNNNNNNNNNNNNNNNNNNNNNNNNNNNNNNNNNN
>Learedius_learedi_OK039252
NNNNNNNNNNNNNNNNNNNNNNNNNNNNNNNNNNNNNNNNNNNNNNNNNNNNNNNNNNNNNNNNNNNNNNNNNNNNNNNNNNNNNNNNNNNNNNNNNNNNNNNNNNNNNNNNNNNNNNNNNNNNNNNNNNNNNNNNNNNNNNNNNNNNNNNNNNNNNNNNNNNNNNNNNNNNNNGTTTTAATAGGTGGGTTTGGTAATTACTTACTTCCTTTTTTGTTGGGTTTAGATGATTTGGCTTTGCCACGTTTAAATTTATTAAGTGTTTGGGCCATGGTTCCTAGAATTTTTTATATGGAGCTTAGTTTATTAAATGG---TGCTGGTGTTGGGTGGACTTTTTATCCTCCCTTAAGTTCATAT---CCTTACACTGGTGTTGGTGTTGATTTTTTGATGTTTTCTTTACATTTGGCTGGGATTTCTAGATTGTTGGGATCTGTAAAATTTATAGCAACTATAGTTTTGCAGTTAAAAAAGTTTACAATTTCTCGAGTTTCGGTAGTTGTTTGGGCTTATTTGTTTACTTCAATTTTGTTGTTATTATCTTTGCCTGTATTAGCTGCTGGTATTACAATGTTACTTTTTGATCGTAATATGGGTACTGCTTTTTTTGATCCTATGGGAGGTGGTGATCCTGTTTTATTTCAGCATTTANNNNNNNNNNNNNNNNNNNNNNNNNNNNNNNNNNNNNNNNNNNNNNNNNNNNNNNNNNNNNNNNNNNNNNNNNNNNNNNNNNNNNNNNNNNNNNNNNNNNNNNNNNNNNNNNNNNNNNNNNNNNNNNNNNNNNNNNNNNNNNNNNNNNNNNNNNNNNNNNNNNNNNNNNNNNNNNNNNNNNNNNNNNNNNNNNNNNNNNNNNNNNNNNNNNNNNNNNNNNNNNNNNNNNNNNNNNNNNNNNNNNNNNNNNNNNNNNNNNNNNNNNNNNNNNNNNNNNNNNNNNNNNNNNNNNNNNNNNNNNNNNNNNNNNNNNNNNNNNNNNNNNNNNNNNNNNNNNNNNNNNNNNNNNNNNNNNNNNNNNNNNNNNNNNNNNNNNNNNNNNNNNNNNNNNNNNNNNNNNNNNNNNNNNNNNNNNNNNNNNNNNNNNNNNNNNNNNNNNNNNNNNNNNNNNNNNNNNNNNNNNNNNNNNNNNNNNNNNNNNNNNNNNNNNNNNNNNNNNNNNNNNNNNNNNNNNNNNNNNNNNNNNNNNNNNNN
>Spirorchis_scripta_AY829243
NNNNNNNNNNNNNNNNNNNNNNNNNNNNNNNNNNNNNNNNNNNNNNNNTTAGGTTTAAGGATGTTAATTCGGTTAAATTTATGTGAGCCATATTATAATCTAATATCACCAGAGGTTTATAAATTTGTAATAACTAATCATGGTGTAGCTATGATTTTTTTCTTTTTAATGCCTGTGCTGATAGGGGGGTTTGGTAAATATTTATTGCCTTTATTGTTGGGTTTAGGTGATTTAAATTTACCTCGTTTAAAAGCTTTAAGAGTATGATTAATGCTACCTTCATCGCTATGTATGGGTTTAAGAATGATTAATGG---TGCCGGTGTTGGATGAACTTTCTATCCACCACTCTCCTCAGGT---GGGTATAGTGGCATAGGGTCAGATTTCTTGATGTTTTCTTTACATTTAGCGGGTGTTTCTAGATTACTTGGTTCATTAAAATTTATTTGTACTATACTAAGTTGTTTTGATGATTTAATAATAATGCGTTCATCTGTAATTATCTGAGGTTACTTGTTTACTTCGATTTTATTAATATTATCTTTACCAGTTTTAGCTGCAGGAATAACTATGCTATTATTTGATCGTAAATTTGGTTCAGCTTTCTTTGATCCTGTGGGTGGTGGTGATCCTGTACTTTTTCAACATTTGTTTTGGTTTTTTGGTCACCCAGAAGTATATGTATTAATTTTACCAGGGTTTGGTGTGGTTAGTCATATTTGTATGACTCTAAGAAATAATGATTCATTGTTTGGTTTTTTTGGGTTGGTATGTGCTATGNNNNNNNNNNNNNNNNNNNNNNNNNNNNNNNNNNNNNNNNNNNNNNNNNNNNNNNNNNNNNNNNNNNNNNNNNNNNNNNNNNNNNNNNNNNNNNNNNNNNNNNNNNNNNNNNNNNNNNNNNNNNNNNNNNNNNNNNNNNNNNNNNNNNNNNNNNNNNNNNNNNNNNNNNNNNNNNNNNNNNNNNNNNNNNNNNNNNNNNNNNNNNNNNNNNNNNNNNNNNNNNNNNNNNNNNNNNNNNNNNNNNNNNNNNNNNNNNNNNNNNNNNNNNNNNNNNNNNNNNNNNNNNNNNNNNNNNNNNNNNNNNNNNNNNNNNNNNNNNNNNNNNNNNNNNNNNNNNNNNNNNNNNNNNNNNNNNNNNNNNNNNNNNNNNNNNNNNNNNNNNNNNNNNNNNNNNNNNNNNNNNNN
>Schistosomatium_douthitti_AY157193
NNNNNNNNNNNNNNNNNNNNNNNNNNNNNNNNNGGGGGTTTCATAGGTTTAGGACTTAGCCTATTGATTCGTTTAAAACTTTGTGATCCTTACTATAATTTGATTCCTACTGAAGTGTATAATTGTTTAGTTACAAAACATGGTATAGCCATGATTTTCTTTTTCTTGATGCCTGTTTTGATAGGAGGTTTTGGTAAATATTTGTTGCCTTATTTAGTTGGGATGAGTGATTTGGTTTTGCCACGTTTAAAAGCTTTGAGAGTATGGTTAATGTTTCCAGCTGTGTTTTATATGGAGCTGAGTTTATTTTATGG---TGCAGGTGTTGGGTGGACAATTTATCCCCCCTTATCGACGTTG---CTTACTTCTGGGGTAGGAGTTGATTATTTGATGTTTTCGTTACATTTAGCGGGTATTTCCAGACTTGTTGGTTCTGTTAAATTTGTAACAACTATATTATCACGTTTAGA------------AAAGTGAACATCAGTAATTGCATGGTCTTATTTATTTACATCTATATTACTGTTACTTTCTTTACCAGTTTTAGCTGGTGGTATTACTATGCTGTTATTTGATCGAAAATTTGGTACGGCGTTTTTTGAGCCGTCAGGGGGAGGTGATCCAATCTTGTTTCAGCATTTGTTTTGGTTTTTTGGGCATCCTGAAGTTTATGTTTTAATTTTGCCAGGGTTTGGGGTTGTTAGTCATATTTGTATGAGTATGAGTAACAAAAATAGTCCTTTTGGTTATTATGGTTTAGTGTGTGCAATGGGTTCTATTGTTTGTTTAGGTAGAGTTGTTTGGGCTCATCATATGTTTATGGTAGGTTTAGATTTTGGGACTTCATTACTTTTTAGTTCTATAACAATGATTATAGGTATTCCTACTGGTATAAAGGTGTTTTCCTGGTTGTATATGTTAGGGTCAACTAGTTTACGGGTTGAAGATCCTATTTTGTGGTGAGTTTTAGGGTTTATTTTTCTTTTTACGATAGGGGGTGTGACTGGTGTAGTTTTGTCTGCTTCCATGTTGGATAGGTTATTTCATGATACTTGATTTGTTGTGGCACATTTTCATTATGTTTTATCGTTAGGTTCTTATAGCAGTGTGATTATAAAAATACTTTGATGGTGGCCGGCGGTGATAGGGTGTTCGTTAAATAAGNNNNNNNNNNNN
>Heterobilharzia_americana_AY157192
NNNNNNNNNNNNNNNNNNNNNNNNNNNNNNNNNGGCGGGTTTATTGGTTTGGGTCTTAGGCTGTTGATACGTTTGAAATTTTGTGATCCTTACTATAAATTGATTCCTGTTGAAATATACAATTGTTTAGTTACGAAACATGGTATCGCTATGATTTTTTTTTTTCTGATGCCGGTATTGATCGGTGGGTTTGGTAAATATCTTCTTCCTTTCCTAGTTGGAATGGGTGATTTAGCTTTGCCGCGCTTAAAAGCGTTAAGTGTTTGGTTGATGCTTCCGTCACTGTTCTATATGGAATTGAGCTTGATTAGTGG---TGCTGGTGTCGGCTGGACATTTTATCCTCCGTTGTCGATGT---------CTTTCGGTGTTGGTGTAGACTATTTGATGTTTTCTTTACATCTTGCTGGTGTGTCTAGATTGATTGGATCCGTTAAATTTGTAGCCACTATACTGTCTCGGTTAAA------------TATTTGGACTTCAGTTATCGCTTGGTCTTATCTGTTTACTTCAATTTTATTGTTACTTTCATTACCGGTTTTGGCTGGAGGTATTACTATGTTGCTATTTGATCGTAAATTTGGTACTGCTTTTTTTGAGCCTTCAGGGGGTGGTGATCCTGTGTTGTTTCAGCATCTGTTTTGATTCTTTGGACATCCGGAGGTTTATGTTTTAATACTGCCTGGTTTTGGTATAGTAAGGCATATTTGTGCGAGTCTGAGTAACAACAACAGTCCTTTTGGGTATTATGGGTTAGTGTGTGCCATGGGTTCGATTGTTTGTTTAGGTAGTGTGGTTTGGGCTCATCATATGTTCATGGTTGGTTTGGACTTGGGAACTTCCTTGTTCTTTAGTTCTGTTACTATGATTATTGGGATACCCACAGGTATAAAGGTGTTTTCTTGGTTATACATGCTAGGTTCTAGATATCTGCGGTCTGGAGACCCTATATTATGGTGAGTGTTGGGCTTTGTTTTTCTTTTTACGGTGGGGGGGGTGACTGGAGTTGTTCTTTCGGCGTCCAGGTTAGATAGATTGTTTCACGATACTTGGTTTGTTGTGGCTCACTTTCATTATGTGTTATCTTTAGGGTCTTATAGTAGTGTGATTATCAAAATGCTTTGGTGATGGCCTGTGGTGATAGGTTGTTCCTTGAGAAAGNNNNNNNNNNNN
>Schistosoma_mattheei_AY157211
NNNNNNNNNNNNNNNNNNNNNNNNNNNNNNNNNGGAGGTTTTATAGGTTTGGGTTTGAGATTTCTTATTCGATTGAAATTATGTGATCCTTATTATAAATTAATTTCTTTAGAGGTTTATAAATACTTAGTTACGAATCATGGTGTGGCTATGATTTTTTTTTTTTTGATGCCTGTTTTAATTGGTGGATTTGGTAAATATTTTCTTCCTTTGTTTTTGTATTTAGATGATTTATTATTGCCTCGATTGAATTCTTTTAGTTTATGATTGATGATTCCTTCATTTTTTTATATGGAGTTAAGTTTGTATTATGG---TTGTGGTGTTGGTTGGACGTTGTATCCACCTTTGTCTATATCT---GAGGGTTCTGGTTTGGGTGTTGATTATTTGTTATTTTCTTTGCATTTAGCTGGTGTTTCTAGTTTGGTTGGTTCAGTTAATTTTATTTCTACAATAGTTAGATGTGTTGA------------TTTAAAGACTTCGATAATAATTTGATCATATTTGTTTACTTCAATATTATTGTTGCTTTCATTGCCAGTATTGGCTGCTGGGATAACTATGCTTTTATTTGATCGTAAATTTGGTACTGCTTTTTTTGAGCCTATGGGTGGTGGTGATCCATTGTTATTTCAGCATTTATTTTGGTTTTTTGGTCATCCTGAGGTGTATGTCTTGATTTTACCAGGTTTTGGTATAGTTAGGCATATATGCATGATGCTTAGTAATAATGATTCGTCTTTTGGATATTATGGGTTAATTTGCGCTATGGCTTCTATAGTTTGTTTAGGAAGAGTTGTTTGAGCTCATCATATGTTTATGGTTGGGTTAGATTATTTGACGGCTATATTTTTTAGTTCTATAACTATGATAATAGGGGTACCTACTGGTATAAAGGTATTTTCTTGATTGTATATGCTTAAAAGTTGTGGGACTCGTTCTTCTGATCCCATATTATGATGGTTGTTGGGTTTCATATTTTTATTTTCTGTTGGTGGTGTAACTGGTGTAGCTTTATCAGCTTCTGCTTTAGATATATTGTTTCATGACACTTGGTTTGTTGTTGCTCATTTTCATTATGTTCTTTCTTTAGGTTCGTATAGTAGGGTGATAATAATGTTGGTATGATGATGGCCGTTTATAATTGGTTTTAGTATGAATAAGNNNNNNNNNNNN
>Schistosoma_spindale_AY157203
NNNNNNNNNNNNNNNNNNNNNNNNNNNNNNNNNGGTGGTTTTATAGGCTTAGGTTTAAGTTTATTGATTCGTTTGAAATTATGTGATCCTTATTATAATCTTGTGTCAATGGATATTTATAAATTTTTAATTACTAATCATGGTATAGCTATGATTTTTTTTTTTTTAATGCCTGTATTGATTGGTGGATTTGGAAAATATTTTCTTCCATTTTTTTTGTATTTGGATGATTTATTGCTTCCTCGTTTAAATTCGTTTAGGTTGTGGTTAATGATTCCTTCTTTATTTTATATGGAGTTAAGCTTATATTATGG---TTGTGGGGTTGGTTGGACTTTGTATCCACCTTTATCTATAATA---GAGGGTTCTGGGTTAGGTGTAGATTATCTGATGTTTTCTTTACATTTGGCTGGAGTATCTAGTTTGATTGGTTCAATAAAATTTATATCTACGATAGTTAGTCGTATTAA------------ATTGAGTACTTCTATAATAATTTGGGCTTATTTGTTTACATCTATATTGTTATTACTTTCTTTACCTGTTTTAGCTGCTGGTATAACAATGTTATTATTTGATCGGAATTTTGGTACGGCTTTTTTTGAGCCTACTGGTGGTGGTGATCCTTTGTTATTTCAACATTTATTTTGGTTTTTTGGACATCCTGAAGTATATGTATTAATATTGCCTGGGTTTGGAATAGTAAGTCATATATGTATGATGATAAGGAATAAAGATTCTTCATTTGGTTATTATGGGTTAATATGTGCTATGGCTTCGATTGTATGTTTAGGTAGTGTGGTTTGAGCTCATCATATGTTTATGGTTGGTTTAGATTCTTTGACAGCTGTTTTTTTTAGTTCTGTAACGATGATTATAGGTATTCCTACAGGAATTAAGGTGTTTTCATGGCTTTTTATGCTTAAAAGATGTGGAACGCGTGTATCAGATCCTGTATTATGATGGTTAGTTGGCTTTATATTTTTATTCGTAATTGGAGGAGTTACTGGTGTTGCTTTATCGTCATCTGCTTTAGATGTTTTGTTTCATGATACTTGGTTTGTGGTTGCTCATTTTCATTATGTTCTTTCATTAGGTTCATATAGGAGTGTTGCGATAATGTTGGTTTGATGGTGGCCGTTTGTTATAGGTTTGAGATTAAATAAGNNNNNNNNNNNN
>Schistosoma_rodhaini_AY157202
NNNNNNNNNNNNNNNNNNNNNNNNNNNNNNNNNGGTGGATTTATAGGATTAGGTTTAAGTTTATTAATTCGTTTAAACTTGTGTGATCCTTACTATAAATTAGTTTCTGCGGATATTTATAATTATTTAGTTACTAATCATGGTGTAGCTATGATTTTTTTTTTTTTGATGCCTATTTTAATAGGTGGATTTGGTAATTATTTTCTTCCGATATTTTTATGTTTAGACGATTTGTTGTTACCTCGTTTAAACTCTTTGAGATTATGAATAATGATTCCTTCACTTTTTTATATGGAGCTTAGTCTATATTATGG---GTGTGGGGTTGGTTGAACTTTATATCCTCCATTATCTATTTGT---GATGGATCTGGGTTTGGTATCGATTATTTAATGTTTTCTCTTCATTTAGCAGGAGTTTCAAGTTTAATTGGTTCTGTTAATTTTATTTCTACTATTCTAAGTCGTTTAAG------------GTTGAAGTGTTCGATAATAGTGTGGGCTTATTTATTTACATCTATTCTTTTATTGCTTTCATTACCGGTTTTAGCTAGGGGTATAACAATGTTATTGTTTGATCGTAAATTTGGTACTGCTTTTTTTGAGCCGTCAGGTGGTGGTGATCCTATACTGTTTCAACATTTATTTTGATTTTTTGGTCATCCAGAAGTTTATGTTTTAATTCTACCTGGTTTTGGTATAGTTAGGCATATATGTATGAGTATAAGTAACAATGATTCTTCATTTGGTTATTATGGCTTAATTTGTGCTATGGCTTCTATTGTGTGTTTAGGAAGTGTAGTGTGAGGTCATCATATGTTTATGGTTGGTTTTGACTCTTTAACTGCAGTATTTTTTAGTTCAATTACTATGATAATAGGTGTTCCGACTGGTATAAAGGTGTTTTCATGGTTATACATGTTGAATAGTTGTGGTATGCGTATTTTGGATCCTATATTATGATGGTTAGTAGGTTTTATATTTTTATTTACAGTTGGTGGTGTTACAGGGGTAGCTTTATCCGCTTCTGCTTTAGATATCTTGTTTCATGATACTTGGTTTGTAGTTGCTCATTTTCATTATGTTCTTTCTTTAGGTTCTTATAGAAGAATAGTTATAATGTTAGTGTGATGATGACCTTTTATCTTTGGTTATAGATTAAATAAGNNNNNNNNNNNN
>Schistosoma_turkestanicum_KC456234
NNNNNNNNNNNNNNNNNNNNNNNNNNNNNNNNNNNNNNNNNNNNNNNNNNNNNNNNNNNNNNNNNNNNNNNNNNNTACTTGTGTGATCCTTATTATAATTTGGTTTCTTCCGAAGTTTATAATTATTTGATTACTAATCATGGGATAGCTATGATTTTTTTTTTCTTGATGCCAGTTTTGATAGGTGGGTTTGGTAAATATTTACTTCCTTTGTTTTTATCGTTAGAAGATTTATTGTTACCTCGATTAAATTCATTAAGGTTGTGAATAATGTTTCCGTCTTTATGTTATATGGAGCTTAGTCTGTATGGGGG---TGCTGGTATTGGTTGGACATTTTACCCTCCATTATCTTTAGTA---AATACTGTAGGCAGAGGGGTGGACTATTTGATGTTTTCTTTACATCTAGCTGGTATGTCTAGTTTAGTTGGTTCAATTAACTTTATAACTACAATTATTAGTAGAATAGA------------TTTTAAGACGTCGGTTATAATCTGGTCATATTTGTTTACTTCAATTCTTTTATTACTTTCGTTACCTGTTTTGGCGGCTGGGATAACAATGATACTATTTGATCGTAAATTTGGTACGGCTTTTTTTGAGCCTGCCGGAGGTGGGGATCCTGTATTATTTCAGCATCTATTTTGGTTTTTTGGTCATCCAGAAGTTTATGTGTTAATCCTTCCTGGTTTTGGTATAGTAAGTCACATATGTATGAGTTTAAGTAATAAAAATTCTTCTTTTGGTTATTACGGTTTGCTTTGTGCTATGGCTTCAATATTGGTATTAGGGAGTGTTGTTTGGGCACATCATATGTTTATGGTTGGGTTGGACGCTAAGACTGCAATTTTTTTTAGTTCAGTTACTATGATTATAGGTATACCAACAGGTATCAAGGNNNNNNNNNNNNNNNNNNNNNNNNNNNNNNNNNNNNNNNNNNNNNNNNNNNNNNNNNNNNNNNNNNNNNNNNNNNNNNNNNNNNNNNNNNNNNNNNNNNNNNNNNNNNNNNNNNNNNNNNNNNNNNNNNNNNNNNNNNNNNNNNNNNNNNNNNNNNNNNNNNNNNNNNNNNNNNNNNNNNNNNNNNNNNNNNNNNNNNNNNNNNNNNNNNNNNNNNNNNNNNNNNNNNNNNNNNNNNNNNNNNNNNNNNNNNNNNNNNNNNNNNNNNNNNNNNNNNNN
>Schistosoma_hippopotami_AY197346
NNNNNNNNNNNNNNNNNNNNNNNNNNNNNNNNNGGTGGATTTATAGGTTTAGGTTTGAGTTTAATTATTCGTTTGAATTTGTGTGATCCATATTATAATTTAATTCCTTCTGAGGTTTATAAATGTATAGTGACAAATCATGGCATTGCGATGATTTTCTTTTTTTTAATGCCAGTGTTAATAGGTGGGTTTGGTAAATATTTGGTTCCTTTTTTGATTTCTTTAGATGATTTAGTGTTACCACGCTTGAATTCTATGAGTTTATGAGTAATGATTCCTTCTGTTTTTTATATGGAGCTTAGACTTTTATATGG---TGCGGGTGTTGGTTGGACTTTTTATCCGCCACTTTCACTGATG---GAAACGTCTGGGGGTGGAGTAGACTATTTAATGTTTTCTTTACATTTGGCTGGTATATCTAGGTTAGTTGGTTCGATTAATTTTATAACTACTATATTGACTCGTTTAAA------------TTTAAGTTCTTCTGTAGTGATTTGAGCTTATTTATTTACTTCTATTTTGTTGTTATTATCATTGCCTGTGTTAGCAGCGGGTATTACGATGTTGTTGTTTGATCGAAAATTTGGTACAGCTTTTTTTGAACCGTCTGGGGGTGGAGATCCTGTTTTATTTCAGCATTTGTTTTGGTTTTTTGGGCATCCTGAGGTGTATGTTCTTATTCTTCCTGGGTTTGGTGTTGTTAGACATATTTGTATGAGTATAAGTAACAATGATACTTCTTTTGGATATTATGGTTTAGTTTGTGCTATGGGTTCTATAGTCTGCTTAGGAAGTGTCGTATGAGTACATCATATGTTCATGATTGGTTTAGATATGAGTACTGCTGTGTTTTTTAGGTCTGTTACAATGATTATTGGTATTCCAACAGGTATTAAGGTTTTTTCTTGGTTATACATGTTGAGTAGAAGTGGTTTGCGTATTGTTGACCCAGTATTTTGATGATTAATTGGTTTTATTTTCTTGTTTATTGTTGGTGGTGTAACGGGTATAGTGCTTTCTGCGTCTGCTTTGGATAGCTTATTTCATGATACATGGTTTGTTGTTGCTCATTTTCATTATGTTCTTTCTTTAGGTTCTTATAGAAGAGTTATTATCTGTTTAGTTTGATGATGGCCTTTTATAATGGGTTGTTCATTGAATAAGNNNNNNNNNNNN
>Schistosoma_sinensium_AY157197
NNNNNNNNNNNNNNNNNNNNNNNNNNNNNNNNNGGCGGTTTTATAGGTTTGGGTTTGAGTTTATTAATACGTTTAAAATTTTGTGATCCTTATTATAATTTAATTCCTTGTGAAGTTTATAAATATTTAATAACTAATCACGGCATAGCTATGATTTTTTTTTTTTTGATGCCTGTATTAATAGGTGGTTTTGGCAATTATCTCTTACCATTTTTGCTTGGTTTGGATGACTTAGCTTTGCCTCGCTTGAAATCGTTAAGTGTATGGATGATGGTGCCTTCTATTTTTTATATGGAATTAAGTTTATTTTATGG---TGCTGGTGTCGGTTGAACCTTTTATCCACCTCTTTCCTCTATT---CCAACAGCTGGGGTTGGCGTTGATTATTTGATGTTTTCTTTACATTTGGCTGGTATATCAAGATTACTAGGGTCTGTTAAATTTATTACTACAATAATGATGCGGTTAAA------------ATCGAGTACTTCTGTAATCAGATGATCATATTTGTTTACTTCAGTACTGTTGTTATTATCTTTGCCTGTTTTAGCTGCTGGTATTACAATGTTATTATTTGATCGAAAATTTGGTACTGCTTTTTTTGAACCGGCCGGTGGGGGTGATCCAATATTATTTCAACATTTATTTTGGTTTTTTGGACACCCAGAGGTTTATGTTTTAATACTTCCCGGGTTTGGTATGGTAAGACATATATGTATGACGTTGAGCAAAAAAAATTCTTCTTTCGGTTATTATGGTTTAGTTTGTGCTATGGGCTCAATAGTCTGTTTAGGTAGTGTAGTTTGAGCTCATCATATGTTTATGGTTGGTATGGATGTTAAGACTGCTGTTTTCTTTAGGTCTGTTACTATGATTATTGGCATACCGACTGGTATAAAGGTATTTTCTTGATTATTTATGTTAAGTAGAAGAGGCTTACATGTAATGGACCCGGTTGTATGGTGGGTTATTGGTTTTATTTTTTTATTTACAGTTGGTGGTGTGACTGGTATAGTATTATCAGCTTCTGCACTGGATAACTTGTTTCACGATACTTGATTTGTAATAGCACATTTTCATTATGTTTTATCGTTAGGCTCTTATAGAAGAGTGATTATAAGAATATTGTGATGATGGCCGTTTATTATGGGTTGTTCATTAAAAAAGNNNNNNNNNNNN
>Bivitellobilharzia_nairi_JQ975011
NNNNNNNNNNNNNNNNNNNNNNNNNNNNNNNNNNNNNGATTTATTGGTCTTGGTTTGAGTTTGTTGATTCGTTTAAAATTGTGTGATCCTTATTATAAATTGATTTCTTGTGAAGTTTATAATTATTTAATTACTAATCATGGGGTAGCTATGATCTTTTTTTTTTTAATGCCTGTATTGATTGGGGGGTTTGGTAATTATTTACTTCCGTTTATGTTGTGTATRAATGATTTGGCTTTGCCCCGTTTGAATTCTTTTAGGTTGGGGTTAATGCTTCCTTCTATATTTTATATGGAATTGAGTTTGGTGAAGGG---TGCTGGTGTTGGGTGAACTTTTTATCCGCCTTTATCTAGTCAG---TTGACTAGTGGGGTAGGGGTAGATTATTTGATGTTTTCTTTGCATTTAGCTGGAGTTAGTAGGTTGTTGGGATCGGTTAATTTTATAACTACAGTTATGTTGCATTGGAG------------TGATAAGATGTCTGTTATTGCTTGGTCATATTTTTTTACTTCTATATTGTTAATGTTGTCTCTTCCTGTATTAGCTGCTGGTATTACTATGCTTTTGTTTGATCGTAAATTTAGTACTTCTTTTTTTGAGCCTGCTGGGGGGGGTGATCCTGTTTTATTTCAGCATTTGTTTTGGTTTTTTGGTCATCCTGAGGTGTATGTGTTAATATTACCGGGGTTTGGTATAGTTAGTCATATATGTATGGTTATGAGTAAAAAAGATTCTTCTTTTGGTTATTATAGTTTAGTTTGTGCTATGGGTTCTATAGTTTGTTTAGGTAGTATAGTTTGAGCTCATCATATGTTTATGGTTGGGTTGGATGTAAAGACTGTTGCTTTTTTTAGTTCGGTTACTATGATTATAGGGGTGCCAACTGGTATAAAGGTGTTTTCTTGGTTATATATGTTGGGTAGTAGGAAGATGCGTATAGCGGATCCTGTTTTATGGTGAATTGTTGGTTTTATTTTTTTGTTTACTGTGGGTGGTATAACTGGTGTGGTGTTGTCTGCTTCTGTATTGGATGGTTTTTTCCATGATACGTGATTTGTTGTGGCTCATTTTCATTATGTGTTATCCTTAGGTTCTTATTCTAGTGTTGTGANNNNNNNNNNNNNNNNNNNNNNNNNNNNNNNNNNNNNNNNNNNNNNNNNNNNNNNNNNNNNN
>Bivitellobilharzia_loxodontae_JN579948
NNNNNNNNNNNNNNNNNNNNNNNNNNNNNNNNNNNNNNNNNNNNNNNNNNNNNNNNNNNNNNNNNNNNNNNNNNNNNNNNNNNNNNNNNNTATTATAATTTGGTTTCTTGTGAGGTTTATAATTATCTTATTACTAATCATGGGGTGGCTATGATTTTTTTTTTTTTAATGCCTATATTAATTGGGGGGTTTGGTAATTATTTACTTCCTTTTATGTTGTGTGTAGGTGATTTGGCTTTACCGCGTTTAAATTCTTTTAGTTTATGGTTAATGCTTCCTTCAATGTTTTATATGGAATTGAGGATGATAAAGGG---TGCTGGGGTTGGTTGGACTTTTTATCCACCCTTATCAAGTCAA---TTGACAAGTGGGAGTGGGGTTGATTATTTAATGTTTTCTTTGCATTTAGCTGGAGTAAGCAGGTTGTTAGGGGCCGTTAAATTTATAGCTACGGTGATGTTGAATTGGAG------------TAGTCAGATGTCTGTTATTGCGTGATCTTATTTTTTTACTTCTGTATTATTGGTGTTATCTCTTCCTGTGTTGGCTGCTGGGATTACGATGCTTTTATTTGATCGTAAATTTGGTACTTCTTTTTTTGAGCCTGCTGGGGGGGGTGATCCTGTGTTGTTTCAGCATTTGTTTTGGTTTTTTGGTCATCCTGAAGTATATGTGTTAATATTGCCTGGATTTGGTATAGTTAGTCACATATGTATGATGATGAGTAATAAAGATTCTTGTTTTGGTTATTATAGTTTAGTATGTGCTATGGGTTCGATAGTTTGTTTAGGTAGAATAGTTTGAGCTCATCATATGTTTATGGTTGGATTGGATATAAAGACTGTTGCTTTTTTTAGTTCGGTGACTATGATTATTAGTGTGCCTACAGGTATTAAGGTATTTTCTTGGTTATATATGTTGGGGAGAAGGAAGATGCGTATAGCAGATCCTATTTTATGATGGGTTGTTGGTTTTATTTTTTTATTTACTGTTGGTGGTATAAGTGGTGTTATATTGTCGGCTTCTGTATTAGATAGACATTTTCATGATACGTGGTTTGTTGTAGCTCATTTTCATTTTTTGCTGTCTCTTGGTTCTTATTCAAGGGTTGTAANNNNNNNNNNNNNNNNNNNNNNNNNNNNNNNNNNNNNNNNNNNNNNNNNNNNNNNNNNNNNN
>Macrobilharzia_macrobilharzia_AY829248
NNNNNNNNNNNNNNNNNNNNNNNNNNNNNNNNNNNNNNNNNNNNNNNNTTAGGTCTGAGGATGTTGATCCGCTTAAATCATTGTGACCCTTATTATAATTTGATAAATGTTGAGATTTATAAATATATAATAACCAATCATGGAGTAGCTATGATTTTCTTTTTTTTAATGCCTGTTTTAATTGGTGGTTTTGGTAATTATTTTTTGCCGTTTTTGTTGTTTATGAGTGATTTAGCCCTACCTCGGCTTAAATCTCTTAGTGTCTGGTTGATGATACCTTCTATCTTTTATATGGAGTTAAGATTAATTTATGG---TTGTGGTGTAGGTTGGACGTTTTATCCTCCCCTATCTTTAAGT---GGTACTGTAGGGGGTGGTGTCGATTATTTAATGTTTTCTTTACATTTGGCAGGTATGTCAAGGTTGATTGGTTCCGTAAAATTTATTACTACTATATTTTTGCGATTAAA------------GCGGTGGGTTTCTATAATGGTGTGGGCTTATTTGTTTACCTCTGTTTTACTGTTATTGTCACTTCCTGTGTTGGCGGCAGGCATAACTATGCTTTTATTTGATCGTAAATTTGGTACTACATTTTTTGATCCGGCTGGGGGGGGTGATCCTATCCTGTTTCAGCATTTATTCTGATTTTTTGGTCACCCCGAAGTGTATGTTTTAATACTGCCTGGGTTTGGTATAGTTAGTCATATTTGTATGACATTTAGTAACAATGATTCTTCATTTGGTTATTGGGGTTTGGTGCTTGCCATGNNNNNNNNNNNNNNNNNNNNNNNNNNNNNNNNNNNNNNNNNNNNNNNNNNNNNNNNNNNNNNNNNNNNNNNNNNNNNNNNNNNNNNNNNNNNNNNNNNNNNNNNNNNNNNNNNNNNNNNNNNNNNNNNNNNNNNNNNNNNNNNNNNNNNNNNNNNNNNNNNNNNNNNNNNNNNNNNNNNNNNNNNNNNNNNNNNNNNNNNNNNNNNNNNNNNNNNNNNNNNNNNNNNNNNNNNNNNNNNNNNNNNNNNNNNNNNNNNNNNNNNNNNNNNNNNNNNNNNNNNNNNNNNNNNNNNNNNNNNNNNNNNNNNNNNNNNNNNNNNNNNNNNNNNNNNNNNNNNNNNNNNNNNNNNNNNNNNNNNNNNNNNNNNNNNNNNNNNNNNNNNNNNNNNNNNNNNNNNNNNNNNN
>Austrobilharzia_terrigalensis_AY157195
NNNNNNNNNNNNNNNNNNNNNNNNNNNNNNNNNGGTGGTTTTATAAGGTTGGGGTTGAGGCTATTTATTCGGCTTAAATTTTGTGAGCCATATTATAATTTGGTTTCTCCAGAAGTGTATAATTATTTAATTACTAAACATGGTATTGCTATGATATTTTTTTTTTTAATGCCTGTTTTAATAGGGGGCTTTGGTAATTATTTATTACCATTTTTGTTAGGGTTAGATGATTTGGCGCTGCCTCGTTTAAAATCTTTAAGTGTTTGATTAATGGTGCCATCGATGTTTTATATGGAGTTGAGATTATTTAATGG---TGCTGGTGTTGGGTGGACTTTTTACCCTCCTTTGTCTGTGAGT---AACAGGATGGGTGTGGGTGTCGATTATTTGATGTTTTCGTTACATTTGGCTGGTATCTCTAGTTTATTGGGTTCTGTTAAATTTATAACTACTATCTTATTGCGTTTACG------------GGGGGTGGTTTCTGTCGTTGTTTGGGCTTATTTATTTACTTCTATTTTGTTGCTTATTTCTTTACCGGTGTTGGCTGCTGGTATAACAATGTTATTATTTGATCGAAAATTTGGGACTTCTTTTTTTGAGCCTGTGGGGGGGGGTGATCCTATATTGTTTCAACATTTATTTTGATTTTTTGGTCATCCTGAAGTTTATGTATTAATATTGCCTGGGTTCGGTGTAGTAAGGCATATTTGTATGGTTTTAAGTAAAAATGATTCACCTTTAGGGTATTATGGTCTTGTTTGTGCTATGGGGTCGATAGTTTGTTTGGGTAGTGTTGTTTGAGCTCATCATATGTTTGTGGTTGGTTTAGATATAAAGACTGCTATTTTTTTTAGTTCTGTTACTATGGTCATTGGGATTCCAACAGGTATAAAGGTTTTTTCATGGTTATATATGTTGGGTAGTTGTAGTGGTCGTTCTGCAGATCCTGTTATATGATGAGTTTTGGGTTTTATTTTTTTATTTGTGGTTGGGGGAGTAACTGGAATAGTGTTATCTGCTTCAGTTTTAGATAAATTATTTCATGATACTTGATTTGTTATAGCTCATTTTCATTATGTTCTTTCATTAGGTTCTTACAGAACTGTGGTTATAAGTTTAATATGGTGATGGCCTGTAGTCATGGGTTATAGGTTGAAAAAGNNNNNNNNNNNN
>Austrobilharzia_variglandis_AY157196
NNNNNNNNNNNNNNNNNNNNNNNNNNNNNNNNNGGCGGTTTTATAGGTTTGGGCTTAAGGTTGCTTATTCGGTTAAAATTTTGTGAGCCTTATTATAATTTGATTTCTCCTGATGTATATAATTATCTGATAACTAATCATGGTATAGCTATGATATTTTTTTTTCTAATGCCTGTATTGATAGGGGGTTTTGGTAATTATTTGTTGCCTTTTTTGTTAGGTTTGGATGATTTGGCGTTACCTCGATTGAATTCTTTAAGTGTTTGGTTGATGTTGCCTTCTATGTTTTATATGGAGTTGAGTTTATTTTATGG---TGCGGGTGTTGGGTGAACTTTTTATCCGCCTCTGTCTGTTGTT---GAAAAAATGGGGGTAGGTGTGGATTATTTAATGTTTTCTTTGCATTTGGCTGGTATTTCAAGGTTATTGGGTTCGGTGAAATTTATAACTACTATTATGTTGCGTTTACG------------TGGTGTAGTATCAGTGATGGTTTGGGCTTATTTATTTACGTCTGTGTTGTTGTTAATTTCTTTGCCAGTTTTGGCGGCTGGTATAACTATGTTATTGTTCGATCGAAAATTTGGCACATCTTTCTTTGAGCCTGTTGGGGGAGGTGATCCGGTATTATTTCAGCATCTATTTTGGTTTTTTGGTCATCCCGAAGTTTATGTTTTGATTTTACCTGGTTTTGGGGTTGTTAGTCATATATGTATGGTGCTAAGTAATAACGATTCTCCTTTTGGGTATTATGGTCTTGTTTGTGCTATGGGGTCTATTGTTTGTTTAGGTAGTGTTGTTTGAGCACATCATATGTTTGTGGTTGGGCTGGATGTGAAGACTGCTGTTTTTTTTAGCTCTGTAACGATGATTATAGGTATTCCAACTGGTATAAAGGTTTTTTCTTGGTTATATATGTTGGGTTGTTGTGGTGGTCGTATTTCTGATCCTATAATTTGGTGAGTGTTGGGGTTTATATTTTTGTTTGTTGTAGGGGGGGTGACAGGTATAGTTTTGTCTGCTTCTGTTTTGGATAGTTTGTTTCATGATACTTGGTTTGTTATAGCTCATTTTCATTATGTATTGTCTTTAGGTTCTTATAGTACTGTGATAATAAGACTTATTTGATGGTGGCCTGTTATTATGGGCTATAGTTTGAAAAAGNNNNNNNNNNNN
>Ornithobilharzia_canaliculata_AY157194
NNNNNNNNNNNNNNNNNNNNNNNNNNNNNNNNNGGTGGTTTTATAGGTTTAGGGTTAAGTTTTCTTATTCGTTTAAAATTTTGTGAGCCTTATTATAATTTGATTTCTCCGGAAGTGTATAATTATCTTATAACTAATCATGGAATAGCTATGATATTTTTTTTTTTGATGCCAGTGTTGATAGGTGGTTTTGGTAATTATTTGTTGCCTTTTTTATTGGGTTTAGATGATTTGGCTTTGCCTCGTTTAAATTCTTTAAGTGTGTGATTAATGGTTCCTTCTGTATTTTATATGGAGTTGAGTCTTTTTTATGG---TGCTGGTGTTGGTTGGACTTTTTATCCTCCATTGTCAATAGAT---AGTGTGGCTGGGGTTGGGGTTGATTATTTGATGTTTTCTTTGCATTTGGCAGGTATGTCTAGCTTGTTGGGTTCTGTTAAATTTATAACAACGATTTTGTTGCGTTTACG------------AAAGGTGGTATCTGTTGTAGTTTGGGCTTATTTATTTACTTCAATATTGTTATTACTTTCTTTACCGGTTTTAGCGGCGGGCATAACGATGTTATTGTTTGATCGTAAATTTGGTACGTCATTTTTTGAGCCTGTAGGTGGTGGTGATCCTGTACTTTTTCAACATCTTTTTTGATTTTTTGGTCATCCGGAGGTTTATGTTTTAATTTTGCCAGGTTTTGGAATTGTTAGTCATATATGTATGGTTTTGAGTAAAAATGATTCTCCTTTTGGTTATTATGGTCTTGTATGTGCTATGGGCTCAATAGTATGTTTAGGTAGTGTTGTTTGAGCTCATCATATGTTTGTTGTTGGTTTAGATATTAAGACTGCTGTTTTTTTTAGTTCTGTGACAATGGTTATAGGTATTCCTACAGGTATAAAGGTTTTTTCCTGATTGTATATGTTAGGTGGTAGAAGTAATCGAATTATGGATCCTGTTCTATGGTGGGTCTTGGGTTTTATTTTTTTATTTACTGTTGGTGGTGTTACTGGTATAGTTTTATCTGCTTCGGTGTTGGATAATTTATTTCATGATACTTGGTTTGTTATAGCTCATTTTCATTATGTGTTATCATTAGGTTCATATAGAACTGTTGTTATAAGTTTAATATGATGGTGGCCTGTTGTAATGGGGTATAGTTTAAAAAAGNNNNNNNNNNNN
>consC791_20furco
NNNNNNNNNNNNNNNNNNNNNNNNNNNTTTTGGGGKGGTTTTATAGGGCTAGGTTTAAGTTTGTTGATTCGTCTGAAATTTTGTGAGCCATATTATAAATTAGTTCCTTCTGAGATATACAAATATTTAATAACTAATCATGGCATAGCTATGATTTTTTTTTTTTTGATGCCTGTATTAATAGGTGGGTTTGGTAAATATCTTTTGCCTTTTTTGTTAGGTTTGGATGATTTGGTATTACCTCGATTGAACTCATTGAGCGTGTGGTTGATGGTTCCTTCGATGTTTTATATGGAGTTAAGCTTAATTTATGG---TGCTGGTGTTGGTTGGACATTTTATCCCCCCTTATCTATACAG---AATTCTATGGGGGTGGGTGTAGATTATTTGATGTTTTCTCTTCATTTGGCAGGTGTTTCTAGGTTGTTAGGTTCTGTAAAATTTATAACTACTATTTTTATGAACCTTAA------------TTCCCGTGTTTCTGTGATCATTTGAGCTTATTTGTTTACTTCCATATTGCTATTAATCTCTTTGCCTGTTTTGGCTGCGGGGATTACTATGCTGTTGTTTGATCGTAAATTTGGTACGGCGTTTTTTGAACCTTGTGGGGGGGGTGACNNNNNNNNNNNNNNNNNNNNNNNNNNNNNNNNNNNNNNNNNNNNNNNNNNNNNNNNNNNNNNNNNNNNNNNNNNNNNNNNNNNNNNNNNNNNNNNNNNNNNNNNNNNNNNNNNNNNNNNNNNNNNNNNNNNNNNNNNNNNNNNNNNNNNNNNNNNNNNNNNNNNNNNNNNNNNNNNNNNNNNNNNNNNNNNNNNNNNNNNNNNNNNNNNNNNNNNNNNNNNNNNNNNNNNNNNNNNNNNNNNNNNNNNNNNNNNNNNNNNNNNNNNNNNNNNNNNNNNNNNNNNNNNNNNNNNNNNNNNNNNNNNNNNNNNNNNNNNNNNNNNNNNNNNNNNNNNNNNNNNNNNNNNNNNNNNNNNNNNNNNNNNNNNNNNNNNNNNNNNNNNNNNNNNNNNNNNNNNNNNNNNNNNNNNNNNNNNNNNNNNNNNNNNNNNNNNNNNNNNNNNNNNNNNNNNNNNNNNNNNNNNNNNNNNNNNNNNNNNNNNNNNNNNNNNNNNNNNNNNNNNNNNNNNNNNNNNNNNNNNNNNNNNNNNNNNNNNNNNNNNNNNNNNNNNNNNN
>consC293_19furco2
NNNNNNGTTATTTATTTTATTTTGGGGTTATGGGGTGGTTTTATAGGGCTAGGTTTAAGTTTGTTGATTCGTCTGAAATTTTGTGAGCCATATTATAAATTAGTTCCTTCTGAGATATACAAATATTTAATAACTAATCATGGCATAGCTATGATTTTTTTTTTTTTGATGCCTGTATTAATAGGTGGGTTTGGTAAATATCTTTTGCCTTTTTTGTTAGGTTTGGATGATTTGGTATTACCTCGATTGAACTCATTGAGCGTGTGGTTGATGGTTCCTTCGATGTTTTATATGGAGTTAAGCTTAATTTATGG---TGCTGGTGTTGGTTGGACATTTTATCCCCCCTTATCTATACAG---AATTCTATGGGGGTGGGTGTAGATTATTTGATGTTTTCTCTTCATTTGGCAGGTGTTTCTAGGTTGTTAGGTTCTGTAAAATTTATAACTACTATTTTTATGAACCTTAA------------TTCCCGTGTTTCTGTGATCATTTGGGCTTATTTGTTTACTTCCATATTGCTATTAATCTCTTTGCCTGTTTTGGCTGCGGGGATTACTATGCTGTTGTTTGATNNNNNNNNNNNNNNNNNNNNNNNNNNNNNNNNNNNNNNNNNNNNNNNNNNNNNNNNNNNNNNNNNNNNNNNNNNNNNNNNNNNNNNNNNNNNNNNNNNNNNNNNNNNNNNNNNNNNNNNNNNNNNNNNNNNNNNNNNNNNNNNNNNNNNNNNNNNNNNNNNNNNNNNNNNNNNNNNNNNNNNNNNNNNNNNNNNNNNNNNNNNNNNNNNNNNNNNNNNNNNNNNNNNNNNNNNNNNNNNNNNNNNNNNNNNNNNNNNNNNNNNNNNNNNNNNNNNNNNNNNNNNNNNNNNNNNNNNNNNNNNNNNNNNNNNNNNNNNNNNNNNNNNNNNNNNNNNNNNNNNNNNNNNNNNNNNNNNNNNNNNNNNNNNNNNNNNNNNNNNNNNNNNNNNNNNNNNNNNNNNNNNNNNNNNNNNNNNNNNNNNNNNNNNNNNNNNNNNNNNNNNNNNNNNNNNNNNNNNNNNNNNNNNNNNNNNNNNNNNNNNNNNNNNNNNNNNNNNNNNNNNNNNNNNNNNNNNNNNNNNNNNNNNNNNNNNNNNNNNNNNNNNNNNNNNNNNNNNNNNNNNNNNNNNNNNNNNNNNNNNNNNNNNNNNNNNNNNNNNN
>consC294_19furco
NNNNNNNNNNNNNNNNNNNNNNNNNNNNNNTGGGGTGGTTTTATTGGTCTTGGTTTGAGTTTATTAATACGTTTGAAATTTTGTGATCCTTATTATAAATTGGTGCCTGTTGAGGTTTATAATTATTTAATTACGAATCATGGTATTGCCATGATATTCTTTTTTTTGATGCCAGTTTTGATAGGTGGTTTTGGTAATTATTTTTTACCTTTTATGTTGGGTTTGGATGATTTAGCTTTGCCTCGATTGAATTCGCTTAGTGTATGGTTAATGGTTCCTTCAATGTTTTATATGGAGTTGAGTTTATTGTATGG---AGCTGGTGTGGGATGGACGTTTTATCCTCCGTTGTCTCTGCAA---GGGTCTACAGGGGTAGGGGTTGATTATTTGATGTTTTCCCTTCATTTGGCTGGTGTGTCTAGATTGTTGGGGTCCGTTAAATTTATTACTACTATATTCTTAAATCTTAA------------ATTTCGTGTGTCTGTAATTGTTTGGGCTTATCTGTTTACGTCTATATTACTATTGTTATCGTTGCCGGTGTTGGCCGCAGGTATTACTATGTTACTGTTCGATCGGAATTTTGGTACTGCTTTTTTTGAACCTTGCGGGGGTGGTGATCCTGTGTTGTTTCAACATTTATTTTGGTTTTTTGGGCATCCGGAAGTATATGTATTAATTCTTCCAGGGTTTGGTATAGTGAGTCATATATGTATGAGGCTTAGTAATAACGATTCTTCATTTGGCTATTACGGTCTAGTTTGTGCTATGGGCTCTATAGTATGTTTAGGGAGTGTGGTGTGGGCACATCATATGTTTATGGTCGGTATGGATGTGAAGACGGCGGTTTTTTTTAGCTCTGTAACTATGGTTATTGGTATTCCTACTGGGATTAAGGTATTTTCTTGATTGTATATGTTGGGTAGAAGCTATATTCGTAGTACTGACCCGATACTTCTATGAATCCTTGGTTTTATTTTTCTTTTTACCGTAGGGGGGGTGACGGGGATTGTTTTGTCTGCTTCTGTTTTAGATAGCTTATTTCATGATACTTGGTTTGTGATTGCTCATTTTCATTATGTTCTATCTTTGGGATCTTATAGAACTGTGGTTATAAGTGTTATTTGGTGATGGCCTGTGATAATTGGTTATTCCTTGAATAAGTATTTGTTGTAT
>C662_19furco
NNNNNNNNNNNNNNNNNNNNNNNNNNNNNNNNNGGTGGGTTTATTGGTCTTGGTTTGAGTTTATTAATACGTTTGAAATTTTGTGATCCTTATTATAAATTGGTGCCTGTTGAGGTTTATAATTATTTAATTACGAATCATGGTATTGCCATGATATTCTTTTTTTTGATGCCAGTTTTGATAGGTGGTTTTGGTAATTATTTTTTACCTTTTATGTTGGGTTTGGATGATTTAGCTTTGCCTCGATTGAATTCGCTTAGTGTATGGTTAATGGTTCCCTCAATGTTTTATATGGAGTTGAGTTTATTGTATGG---AGCTGGTGTGGGATGGACGTTTTATCCTCCGTTGTCTCTGCAA---GGGTCTACAGGGGTAGGGGTTGATTATTTGATGTTTTCCCTTCATTTGGCTGGTGTGTCTAGATTGTTGGGGTCCGTTAAATTTATTACTACTATATTCTTAAATCTTAA------------ATTTCGTGTGTCTGTAATTGTTTGGGCTTATCTGTTTACGTCTATATTACTATTGTTATCGTTGCCGGTGTTGGCCGCAGGTATTACTATGTTACTGTTCGATCGGAATTTTGGTACTGCTTTTTTTGAACCTTGCGGGGGTGGTGATCCTGTGTTGTTTCAACATTTATTTTGGTTTTTTGGGCATCCGGAAGTATATGTATTAATTCTTCCAGGGTTTGGTATAGTGAGTCATATATGTATGAGGCTTAGTAATAACGATTCTTCATTTGGCTATTACGGTCTAGTTTGTGCTATGGGCTCTATAGTATGTTTAGGGAGTGTGGTGTGGGCACATCATATGTTTATGGTCGGTATGGATGTGAAGACGGCGGTTTTTTTTAGCTCTGTAACTATGGTTATTGGTATTCCTACTGGGATTAAGGTATTTTCTTGATTGTATATGTTGGGTAGAAGCTATATTCGTAGTACTGACCCGATACTTCTATGAATCCTTGGTTTTATTTTTCTTTTTACCGTAGGGGGGGTGACGGGGATTGTTTTGTCTGCTTCTGTTTTAGATAGCTTATTTCATGATACTTGGTTTGTGATTGCTCATTTTCATTATGTTCTATCTTTGGGATCTTATAGAACTGTGGTTATAAGTGTTATTTGGTGATGGCCTGTGATAATTGGTTATTCCTTGAATAAGTATTTGTTGTAT
>consC759_19espor
NNNNNNNNNNNNNNNNNNNNNNNNNNNNNNNNNNNNNNNNNNNNNNNNNNNNNNNNNNNNNNNNNNNNNNNNNNNNNNNNNNNNNNNNNNNNNNNNNNNNNNNNNNNNNNNGAGGTTTATAATTATTTAATTACGAATCATGGTATTGCCATGATATTCTTTTTTTTGATGCCAGTTTTGATAGGTGGTTTTGGTAATTATTTTTTACCTTTTATGTTGGGTTTGGATGATTTAGCTTTGCCTCGATTGAATTCGCTTAGTGTATGGTTAATGGTTCCTTCAATGTTTTATATGGAGTTGAGTTTATTGTATGG---AGCTGGTGTGGGATGGACGTTTTATCCTCCGTTGTCTCTGCAA---GGGTCTACAGGGGTAGGGGTTGATTATTTGATGTTTTCCCTTCATTTGGCTGGTGTGTCTAGATTGTTGGGGTCCGTTAAATTTATTACTACTATATTCTTAAATCTTAA------------ATTTCGTGTGTCTGTAATTGTTTGGGCTTATCTGTTTACGTCTATATTACTATTGTTATCGTTGCCGGTGTTGGCCGCAGGTATTACTATGTTACTGTTCGATCGGAATTTTGGTACTGCTTTTTTTGAACCTTGCGGGGGTGGTGATCCTGTGTTGTTTCAACATTTATTTTGGTTTTTTGGGCATCCGGAAGTATATGTATTAATTCTTCCAGGGTTTGGTATAGTGAGTCATATATGTATGAGGCTTAGTAATAACGATTCTTCATTTGGCTATTACGGTCTAGTTTGTGCTATGGGCTCTATAGTATGTTTAGGGAGTGTGGTGTGGGCACATCATATGTTTATGGTCGGTATGGATGTGAAGACGGCGGTTTTTTTTAGCTCTGTAACTATGGTTATTGGTATTCCTACTGGGATTAAGGTATTTTCTTGATTGTATATGTTGGGTAGAAGCTATATTCGTAGTACTGACCCGATACTTCTATGAATCCTTGGTTTTATTTTTCTTTTTACCGTAGGGGGGGTGACGGGGATTGTTTTGTCTGCTTCTGTTTTAGATAGCTTATTTCATGATACTTGGTTTGTGATTGCTCATTTTCATTATGTTCTATCTTTGGGATCTTATAGAACTGTGGTTATAAGTGTTATTTGGTGATGGCCTGTGATAATTGGNNNNNNNNNNNNNNNNNNNNNNNNNNNN
>consC297_19espor
ATCGGTGTTCTATATTTTATTTTGGGTTTGTGGGGTGGTTTTATTGGTCTTGGTTTGAGTTTATTAATACGTTTGAAATTTTGTGATCCTTATTATAAATTGGTGCCTGTTGAGGTTTATAATTATTTAATTACGAATCATGGTATTGCCATGATATTCTTTTTTTTGATGCCAGTTTTGATAGGTGGTTTTGGTAATTATTTTTTACCTTTTATGTTGGGTTTGGATGATTTAGCTTTGCCTCGATTGAATTCGCTTAGTGTATGGTTAATGGTTCCTTCAATGTTTTATATGGAGTTGAGTTTATTGTATGG---AGCTGGTGTGGGATGGACGTTTTATCCTCCGTTGTCTCTGCAA---GGGTCTACAGGGGTAGGGGTTGATTATTTGATGTTTTCCCTTCATTTGGCTGGTGTGTCTAGATTGTTGGGGTCCGTTAAATTTATTACTACTATATTCTTAAATCTTAA------------ATTTCGTGTGTCTGTAATTGTTTGGGCTTATCTGTTTACGTCTATATTACTATTGTTATCGTTGCCGGTGTTGGCCGCAGGTATTACTATGTTACTGTTCGATCGGAATTTTGGTACTGCTTTTTTTGAACCTTGCGGGGGTGGTGATCCTGTGTTGTTTCAACATTTANNNNNNNNNNNNNNNNNNNNNNNNNNNNNNNNNNNNNNNNNNNNNNNNNNNNNNNNNNNNNNNNNNNNNNNNNNNNNNNNNNNNNNNNNNNNNNNNNNNNNNNNNNNNNNNNNNNNNNNNNNNNNNNNNNNNNNNNNNNNNNNNNNNNNNNNNNNNNNNNNNNNNNNNNNNNNNNNNNNNNNNNNNNNNNNNNNNNNNNNNNNNNNNNNNNNNNNNNNNNNNNNNNNNNNNNNNNNNNNNNNNNNNNNNNNNNNNNNNNNNNNNNNNNNNNNNNNNNNNNNNNNNNNNNNNNNNNNNNNNNNNNNNNNNNNNNNNNNNNNNNNNNNNNNNNNNNNNNNNNNNNNNNNNNNNNNNNNNNNNNNNNNNNNNNNNNNNNNNNNNNNNNNNNNNNNNNNNNNNNNNNNNNNNNNNNNNNNNNNNNNNNNNNNNNNNNNNNNNNNNNNNNNNNNNNNNNNNNNNNNNNNNNNNNNNNNNNNNNNNNNNNNNNNNNNNNNNNNNNNNNNNNNNNNNNNNNNNNNNNNNNNNNNNNNNNNN
>consC762_19espor
ATCGGTGTTCTATATTTTATTTTGGGTTTGTGGGGTGGTTTTATTGGTCTTGGTTTGAGTTTATTAATACGTTTGAAATTTTGTGATCCTTATTATAAATTGGTGCCTGTTGAGGTTTATAATTATTTAATTACGAATCACGGTATTGCCATGATATTCTTTTTTTTGATGCCAGTTTTGATAGGTGGTTTTGGTAATTATTTTTTACCTTTTATGTTGGGTTTGGATGATTTAGCTTTGCCTCGATTGAATTCGCTTAGTGTATGGTTAATGGTTCCCTCAATGTTTTATATGGAGTTGAGTTTATTGTATGG---AGCTGGTGTGGGATGGACGTTTTATCCTCCGTTGTCTCTGCAA---GGGTCTACAGGGGTAGGGGTTGATTATTTGATGTTTTCCCTTCATTTGGCTGGTGTGTCTAGATTGTTGGGGTCCGTTAAATTTATTACTACTATATTCTTAAATCTTAA------------ATTTCGTGTGTCTGTAATTGTTTGGGCTTATCTGTTTACGTCTATATTACTATTGTTATCGTTGCCGGTGTTGGCCGCAGGTATTACTATGTTACTGTTCGATCGGAATTTTGGTACTGCTTTTTTTGAACCTTGCGGGGGTGGTGATCCTGTGTTGTTTCAACATTTATTTTGGNNNNNNNNNNNNNNNNNNNNNNNNNNNNNNNNNNNNNNNNNNNNNNNNNNNNNNNNNNNNNNNNNNNNNNNNNNNNNNNNNNNNNNNNNNNNNNNNNNNNNNNNNNNNNNNNNNNNNNNNNNNNNNNNNNNNNNNNNNNNNNNNNNNNNNNNNNNNNNNNNNNNNNNNNNNNNNNNNNNNNNNNNNNNNNNNNNNNNNNNNNNNNNNNNNNNNNNNNNNNNNNNNNNNNNNNNNNNNNNNNNNNNNNNNNNNNNNNNNNNNNNNNNNNNNNNNNNNNNNNNNNNNNNNNNNNNNNNNNNNNNNNNNNNNNNNNNNNNNNNNNNNNNNNNNNNNNNNNNNNNNNNNNNNNNNNNNNNNNNNNNNNNNNNNNNNNNNNNNNNNNNNNNNNNNNNNNNNNNNNNNNNNNNNNNNNNNNNNNNNNNNNNNNNNNNNNNNNNNNNNNNNNNNNNNNNNNNNNNNNNNNNNNNNNNNNNNNNNNNNNNNNNNNNNNNNNNNNNNNNNNNNNNNNNNNNNNNNNNNNNNNNNNNN
>consC1069_20espor
ATCGGTGTTCTATATTTTATTTTGGGTTTGTGGGGTGGTTTTATTGGTCTTGGTTTGAGTTTATTAATACGTTTGAAATTTTGTGATCCTTATTATAAATTGGTGCCTGTTGAGGTTTATAATTATTTAATTACGAATCATGGTATTGCCATGATATTCTTTTTTTTGATGCCAGTTTTGATAGGTGGTTTTGGTAATTATTTTTTACCTTTTATGTTGGGTTTGGATGATTTAGCTTTGCCTCGATTGAATTCGCTTAGTGTATGGTTAATGGTTCCTTCAATGTTTTATATGGAGTTGAGTTTATTGTATGG---AGCTGGTGTGGGATGGACGTTTTATCCTCCGTTGTCTCTGCAA---GGGTCTACAGGGGTAGGGGTTGATTATTTGATGTTTTCCCTTCATTTGGCTGGTGTGTCTAGATTGTTGGGGTCCGTTAAATTTATTACTACTATATTCTTAAATCTTAA------------ATTTCGTGTGTCTGTAATTGTTTGGGCTTATCTGTTTACGTCTATATTACTATTGTTATCGTTGCCGGTGTTGGCCGCAGGTATTACTATGTTACTGTTCGATCGGAAATTTGGTACTGCTTTTTTTGAACCTTGCGGGGGTGGTGATCCTGTGTTGTTTCAACATTTATTTTGGNNNNNNNNNNNNNNNNNNNNNNNNNNNNNNNNNNNNNNNNNNNNNNNNNNNNNNNNNNNNNNNNNNNNNNNNNNNNNNNNNNNNNNNNNNNNNNNNNNNNNNNNNNNNNNNNNNNNNNNNNNNNNNNNNNNNNNNNNNNNNNNNNNNNNNNNNNNNNNNNNNNNNNNNNNNNNNNNNNNNNNNNNNNNNNNNNNNNNNNNNNNNNNNNNNNNNNNNNNNNNNNNNNNNNNNNNNNNNNNNNNNNNNNNNNNNNNNNNNNNNNNNNNNNNNNNNNNNNNNNNNNNNNNNNNNNNNNNNNNNNNNNNNNNNNNNNNNNNNNNNNNNNNNNNNNNNNNNNNNNNNNNNNNNNNNNNNNNNNNNNNNNNNNNNNNNNNNNNNNNNNNNNNNNNNNNNNNNNNNNNNNNNNNNNNNNNNNNNNNNNNNNNNNNNNNNNNNNNNNNNNNNNNNNNNNNNNNNNNNNNNNNNNNNNNNNNNNNNNNNNNNNNNNNNNNNNNNNNNNNNNNNNNNNNNNNNNNNNNNNNNNNNNNN
>Allobilharzia_visceralis_EF114224
NNNNNNNNNNNNNNNNNNNNNNNNNNNNNNNNNNNNNNNNNNNNNNNNNNNNNNNNNNNNNNNNNNNNTTGTTTGAAATTTTGTGAACCTTATTATAATTTGGTTCCTTTTGAGGTTTATAATTATTTGATTACTAATCATGGCATTGCTATGATATTTTTTTTTTTGATGCCAGTTTTAATAGGTGGTTTTGGTAATTATTTTTTGCCGTTTTTGTTGGGTTTGGATGATTTGGCGTTGCCTCGTTTGAAATCTTTGAGTGTGTGGTTAATGGTGCCGTCGATGTTTTATATGGAGTTGAGTTTATTATATGG---AGCTGGTGTTGGGTGGACATTTTATCCGCCATTATCTATTCAA---AGCTCAATGGGGGTGGGGGTTGATTTTTTGATGTTTTCTTTGCATTTAGCGGGTGTATCTAGATTATTAGGTTCTGTGAAATTTATTACTACTATATTATTGAGTCTTAG------------GTTTCGGGTTTCTGTAATAGTCTGGGCTTATTTATTTACATCGGTTTTATTGTTATTATCTTTGCCTGTGTTGGCTGCAGGTATAACTATGTTGTTGTTTGATCGTAAATTTGGCACTGCGTTTTTTGAACCTTGTGGGGGGGGTGACCCAGTGTTATTTCAACATTTATTTTGATTTTTTGGGCATCCTGAAGTATATGTTTTGATATTGCCTGGGTTTGGTGTGGTGAGTCATATTTGTATGAGTTTGAGAAAAAATGATTCTTCGTTTGGTTATTATGGTTTGGTTTGTGCTATGNNNNNNNNNNNNNNNNNNNNNNNNNNNNNNNNNNNNNNNNNNNNNNNNNNNNNNNNNNNNNNNNNNNNNNNNNNNNNNNNNNNNNNNNNNNNNNNNNNNNNNNNNNNNNNNNNNNNNNNNNNNNNNNNNNNNNNNNNNNNNNNNNNNNNNNNNNNNNNNNNNNNNNNNNNNNNNNNNNNNNNNNNNNNNNNNNNNNNNNNNNNNNNNNNNNNNNNNNNNNNNNNNNNNNNNNNNNNNNNNNNNNNNNNNNNNNNNNNNNNNNNNNNNNNNNNNNNNNNNNNNNNNNNNNNNNNNNNNNNNNNNNNNNNNNNNNNNNNNNNNNNNNNNNNNNNNNNNNNNNNNNNNNNNNNNNNNNNNNNNNNNNNNNNNNNNNNNNNNNNNNNNNNNNNNNNNNNNNNNNNNNNN
>Anserobilharzia_brantae_MK433247
NNNNNNNNNNNNNNNNNNNNNNNNNNNNNNNNNNNNNNNNNNNNNNNNNNNNNNNNNNNNNNNNNNNNNNNNTTGAATTTTTGTGAGCCTTATTATAAATTGATTCCTTCAGAGATTTATAAATATTTAATAACTAATCATGGTATTGCTATGATATTTTTTTTTTTGATGCCAGTGTTAATTGGGGGTTTTGGTAAATATTTTTTGCCTTTTTTGTTGGGTTTAGATGATTTGGCGTTGCCTCGTTTAAATTCTTTGAGGGTTTGGTTGATGGTACCTTCAATGTTTTATATGGAGTTGAGTTTGTTATATGG---GGCTGGTGTAGGATGAACATTTTATCCGCCTCTGTCTATTCAG---AATTCGATGGGGATTGGTGTTGATTATTTAATGTTTTCTTTGCATTTGGCTGGTGTTTCTAGTCTATTAGGTTCTGTTAAATTTATTACTACAATTATGTTAAATCTTGG------------TTCGCGTGTTTCGGTTATAATATGAGCTTATTTGTTTACTTCTATCTTGTTGTTATTATCTTTGCCTGTTTTGGCGGCTGGTATAACGATGTTGTTATTTGATCGCAAATTTGGCACTGCGTTTTTTGAGCCTTGTGGGGGGGGTGACCCTATATTATTTCAACATTTGTTTTGGTTCTTTGGTCATCCTGAGGTGTATGTTTTAATATTACCGGGGTTTGGGGTAGTTAGTCATATTTGTATGAGACTAAGTAATAATGATTCGTCTTTTGGTTATTATGGTTTAGTGTGTGCTATGGGGTCAATTGTATGTTTGGGGAGTGTTGTTTGGGCACATCATATGTTTATGGTTGGCTTAGATGTGAAGACTGCTGTTTTTTTTAGTTCTGTGACTATGGTGATAGGTATACCTACAGGTATTAAGGTTTTTTCTTGATTATACATGTTGGGCACTAGTTATTTGCGTAGTGTTGAACCCATTTTATTATGAGTTCTTGGTTTCATATTTTTGTTTACTGTGGGGGGGGTGACTGGNNNNNNNNNNNNNNNNNNNNNNNNNNNNNNNNNNNNNNNNNNNNNNNNNNNNNNNNNNNNNNNNNNNNNNNNNNNNNNNNNNNNNNNNNNNNNNNNNNNNNNNNNNNNNNNNNNNNNNNNNNNNNNNNNNNNNNNNNNNNNNNNNNNNNNNNNNNNNNNNNNNNNNNNN
>NC_002545_1_924_2456_Schistosoma_mansoni
ATAGGGTTATTATATTTTGTTTTTGGGTTATGAGGTGGGTTTATTGGTTTAGGTTTAAGGTTATTAATTCGTTTAAATTTATGTGATCCTTATTATAAATTGGTTTCTGTAGATGTTTATAATTATTTGGTTACTAATCATGGTGTAGCTATGATTTTTTTTTTTTTGATGCCAATTTTAATAGGTGGATTTGGTAATTATTTCCTTCCAATATTTTTATGTTTAGATGATTTGTTATTGCCTCGTTTAAATTCTTTAAGATTATGATTGATGGTTCCTTCTATTTTTTATATGGAACTTAGGTTATATTATGG---GTGTGGAATTGGTTGAACTCTATATCCTCCTTTATCAATTTGA---GAGGGGTCTGGTTTTGGTGTAGATTATTTAATGTTTTCTCTTCATTTGGCAGGGGTTTCAAGTCTAATTGGATCTGTCAATTTCATTTCTACGATTTTTAGTCGTTTAAG------------ATTCAAATGTTCGATAATAGTATGGGCTTATCTATTTACGTCTGTTTTATTATTGCTTTCGTTACCTGTGTTAGCCAGAGGAATAACGATGTTATTATTTGATCGTAAATTTGGAACTGCTTTTTTTGAGCCGTCAGGCGGTGGCGATCCTATTTTGTTTCAGCATTTATTTTGGTTTTTTGGTCATCCAGAGGTTTATGTTTTGATCCTTCCGGGTTTTGGTATAGTTAGGCATATCTGTATGAGTCTAAGGAATAAAGATTCGTCGTTTGGTTATTATGGATTGATTTGCGCTATGGCTTCCATAGTATGCTTAGGTAGAGTAGTATGGGGTCATCATATGTTTATGGTTGGCTTTGATTCGTTAACTGGAGTGTTTTTTAGTTCTATTACTATGATAATAGGTGTTCCTACTGGTATTAAGGTGTTTTCATGACTTTATATGTTGAATAGTTGTGGTATGCGGGTTTTAGATCCCATAGTATGGTGATTAGTCGGTTTTATATTTTTATTTACGGTTGGTGGTGTCACAGGGGTGGCTTTATCTGCATCTGCTTTAGATATACTGTTTCATGATACTTGGTTTGTTGTTGCTCATTTTCATTACGTTCTTTCTTTAGGTTCTTATAGAAGAATAGTGATAATGCTAGTATGGTGATGGCCGTTTATAGTTGGTTATAGTTTAAATAAGTATTTATTACAA
>Schistosoma_intercalatum_AY157208
NNNNNNNNNNNNNNNNNNNNNNNNNNNNNNNNNGGGGGTTTTATTGGTCTTGGTTTAAGACTTCTTATTCGGTTAAATTTATGTGATCCATATTATAACTTGGTTTCGTTAGAGGTTTATAAATTTTTGATTACTAATCATGGTATAGCTATGATTTTTTTTTTTCTGATGCCAGTGTTAATAGGTGGGTTTGGTAAATATTTTCTTCCTTTTTTTTTATATATAGATGATTTGTTGTTACCTCGATTGAATTCTTTTAGTTTATGGTTAATGATTCCTTCGTTTTTTTATATGGAGTTAAGTTTGTATTATGG---TTGTGGGGTTGGCTGAACATTGTATCCTCCGTTATCTATATCT---GAGAATTCTGGTTTGGGTGTGGACTATTTGATGTTTTCATTGCATTTGGCGGGTGTGTCTAGGTTGGTTGGTTCAATTAATTTTATTTCTACGATTATTAGTTGTGTTGA------------TTTTAAGACTTCAATAATAATTTGGTCATATTTATTTACTTCAATTTTATTGTTACTTTCGTTACCGGTTTTAGCGGCTGGTATAACTATGTTGTTGTTTGATCGTAAATTTGGTACTGCTTTTTTTGAGCCGATGGGTGGGGGTGATCCGTTGTTATTTCAGCATTTGTTTTGGTTTTTTGGTCATCCGGAGGTGTACGTTTTGATTTTGCCGGGATTTGGTATAGTTAGTCATATATGTATGAGAATTAGTAACAATGATTCATCATTTGGGTATTATGGATTAATTTGCGCTATGGCTTCAATAGTTTGTTTAGGTAGTGTAGTTTGGGCTCATCATATGTTTATGGTTGGTTTAGATTATTTGACAGCTATATTTTTTAGTTCTGTCACTATGATTATAGGGATTCCTACAGGTATAAAGGTTTTTTCTTGGTTGTATATGCTTAATAGGTGTGGGACTCGTTTGTCTGATCCTGTGTTATGGTGGTTGGTGGGTTTTATATTTTTGTTTACGATAGGTGGTGTTACTGGTGTAGCTTTATCGGCTTCTTCTTTAGATATATTATTTCATGATACTTGATTTGTCGTTGCTCATTTTCATTACGTTCTTTCATTGGGTTCGTATAGTAGGGTGATAATAATGTTAGTATGGTGATGGCCTTTTATAATCGGGTACAGTATGAATAAGNNNNNNNNNNNN
>Schistosoma_bovis_MK757181
NNNNNNNNNNNNNNNNNNNNNNNNNNNNNNNNNNNNNNNNNNNNNNNNNNNNNNNNNNNNNNNNNNNNNNNNNNNNNNNNNNNNNNNNNNNNNNNNNNNNNNNNNNNNNNNNNNNNNNNNNNNNNNNNNNNNNNNNNNNNNNNNNNNNNNNNNNNNNNNNNNNNNNNNNNGCCGGTATTAATAGGTGGATTTGGTAAATATTTTCTTCCTTTTTTTTTATATATAGATGATTTATTGTTACCTCGGTTGAATTCTTTTAGTTTATGGTTGATGATTCCTTCATTTTTTTATATGGAGTTAAGTTTGTATTATGG---TTGTGGGGTTGGTTGAACGTTGTATCCTCCATTATCTATATCT---GAGAATTCTGGCTTGGGTGTAGATTATTTGATGTTTTCGTTGCATTTAGCGGGTGTGTCTAGATTGGTTGGTTCAATTAATTTTATTTCTACAATTATGAGTTGTGTAGA------------TTTTAAGACTTCGATAATAATCTGATCATATTTATTTACTTCAATTTTATTGTTACTTTCATTACCAGTTTTAGCGGCTGGTATAACTATGTTATTATTTGATCGTAAATTTGGTACTGCCTTTTTTGAGCCGATGGGTGGTGGTGATCCGCTATTATTTCAGCATTTATTTTGGTTTTTTGGGCATCCGGAGGTGTATGTTTTGATTCTGCCAGGATTTGGTATAGTTAGTCATATATGTATGAGAATTAGTAATAATGATTCATCATTTGGATATTATGGATTAATTTGTGCTATGGCTTCAATAGTTTGTTTAGGCAGTGTAGTTTGGGCTCACCATATGTTTATGGTTGGTTTGGATTATTTGACAGCTATATTCTTTAGTTCTGTGACTATGATTATAGGGATTCCTACGGGTATAAAGGTTTTTTCTTGATTATATATGCTTAAAAGATGTGGTACTCGTTTGTCTGATCCTGTGTTATGGTGGTTGGTGGGTTTTATATTTTTGTTTACAATAGGGGGTGTTACTGGTGTAGCTTTGTCGGCTTCTTCATTAGACATATTATTTCATGATACTTGGTTTGTCGTTGCTCATTTTCATTATGTTCTTTCGTTAGGTTCTTATAGTAGGGTGATAATAATGTTGGTATGATGGTGGCCTTTTATAATTGGATATAGTATGAATAAGTATCTCCTACAG
>Schistosoma_haematobium_AY157209
NNNNNNNNNNNNNNNNNNNNNNNNNNNNNNNNNGGGGGTTTTATTGGTTTAGGTTTGAGGCTTTTAATTCGATTAAATTTATGTGATCCATATTATAATTTGGTTTCATTAGATGTTTATAAATTTTTGATTACTAACCATGGTATAGCTATGATTTTTTTTTTTTTAATGCCTATATTGATAGGTGGATTTGGTAAATATTTTCTTCCGTTTTTTTTATATATAGATGATTTGTTGTTACCTCGATTGAATTCTTTTAGTTTATGATTAATGATTCCTTCATTTTTTTATATGGAGTTGAGTTTATACTATGG---TTGTGGTGTAGGATGAACATTGTATCCTCCATTATCCATATCT---GAGAATTCAGGTTTAGGTGTAGATTATTTAATGTTTTCTTTACATTTAGCGGGTGTATCTAGACTAGTTGGTTCTATTAATTTTATTTCTACGATTATTAGTCGTGTCGA------------TTTTAAGACTTCTATAATAATATGGTCGTATTTGTTTACTTCTATTTTATTATTGCTTTCATTACCAGTTTTAGCAGCTGGTATTACTATGCTATTATTTGATCGTAAATTTGGTACTGCTTTTTTTGAGCCTATGGGTGGTGGTGATCCATTATTATTTCAGCACTTATTTTGATTTTTTGGTCATCCAGAGGTGTATGTTTTAATTTTACCTGGATTTGGAATAGTTAGTCATATATGTATGAGGATAAGTAATAATGATTCATCGTTTGGGTATTATGGATTGATTTGTGCTATGGCTTCGATAGTTTGCTTAGGAAGTGTAGTTTGAGCCCATCATATGTTTATGGTTGGTTTAGATTATTTGACTGCTATATTTTTTAGTTCAGTGACTATGATTATAGGGATTCCTACAGGTATAAAGGTTTTTTCTTGATTATATATGCTTAAAAGCTGTGGGTCTCGTGTATGAGATCCTATAGTTTGATGATTGGTTGGTTTTATATTTTTATTTACGATAGGTGGTGTTACTGGTATAGCTTTATCAGCTTCTTCATTAGATATATTATTTCATGATACTTGATTTGTTGTTGCTCATTTTCATTATGTTCTTTCTTTAGGTTCTTATAGAAGTGTAGTAATAATGTTATTATGGTGATGGCCTTTTATAATTGGTTACAGTATTAATAAGNNNNNNNNNNNN
>Schistosoma_margrebowiei_AY157206
NNNNNNNNNNNNNNNNNNNNNNNNNNNNNNNNNGGTGGTTTTATAGGTCTTGGTTTGAGTCTTCTCATACGGTTGAAATTATGTGATCCTTATTATAATTTGGTATCTATGGAGGTTTATAATTTTTTGATCACAAATCATGGTATTGCCATGATTTTTTTTTTTCTTATGCCTGTTTTGATAGGTGGATTTGGTAAATATTTTCTTCCTTTTTTTTTGTATTTGGATGATTTACTTTTACCTCGATTGAATTCTTTTAGTTTATGGTTAATGATTCCATCATTTTTTTATATGGAGCTGAGGTTATATTATGG---TTGTGGTGTAGGTTGAACTATGTATCCTCCTTTATCTTTATCT---GAAAATTCTGGGTTGGGTGTTGATTATTTAATGTTTTCTTTGCATTTGGCTGGTGTTTCTAGGTTGGTTGGTTCTATTAATTTTATATCGACTATAGTGAGGTGTGTTGA------------TTTTAAGACTTCTATAATAATATGGTCATATTTATTTACTTCTATATTATTATTACTTTCATTACCAGTTTTGGCAGCTGGTATAACTATGTTGCTGTTTGATCGTAAATTTGGTACGGCTTTTTTTGAGCCTATGGGTGGTGGTGATCCTCTATTGTTTCAGCATTTGTTTTGGTTTTTTGGACATCCGGAAGTATATGTTTTAATATTACCAGGATTTGGTATAGTTAGTCACATATGTATGATGATGAGTAATAATGATTCGTCGTTTGGTTATTATGGGTTAATTTGTGCTATGGCTTCTATCGTTTGTTTAGGTAGGGTAGTTTGGGCTCATCATATGTTCATGGTTGGTTTAGATCATTTAACAGCTATATTTTTTAGTTCTGTGACAATGATTATAGGTATACCGACAGGTATAAAGGTGTTTTCATGGTTGTACATGCTTAAAAGGTGTGGTTCTCGAGTATCCGATCCTATATTATGGTGGTTAGTTGGTTTTATTTTCTTGTTTACGATAGGTGGTGTTACTGGTGTTGCTTTATCTGCCTCTGCGTTGGATATGTTATTTCACGATACTTGGTTTGTTGTTGCTCATTTTCATTATGTTCTCTCGTTGGGGTCCTACAGTAGTGTAGTAATAATGTTGGTATGGTGATGGCCTTTTGTAATTGGTTTTACTATGAATAAGNNNNNNNNNNNN
>Schistosoma_indicum_AY157204
NNNNNNNNNNNNNNNNNNNNNNNNNNNNNNNNNGGTGGATTTATAGGTCTTGGGTTAAGTTTATTAATTCGGCTTAAATTGTCTGATCCTTATTATAATTTAGTGTCTTTGGATGTATATAAATTTTTAATTACTAATCATGGGATAGCTATGATTTTTTTTTTTTTAATGCCTGTATTGATTGGTGGGTTTGGTAAATATTTTCTTCCTTTTTTTTTGTGTTTAGATGATTTATTGTTACCTCGTTTAAATTCGTTTAGTTTGTGACTGATGATTCCTTCGTTTTTTTATATGGAGTTAAGGTTGTATTATGG---TTGTGGTGTGGGTTGGACAATGTATCCTCCTTTGTCAATTATG---GAGAGTTGTGGGCTTGGGGTGGATTATTTGATGTTTTCTTTACATCTTGCTGGTGTTTCTAGGTTGATTGGTTCTGTGAATTTTATATCTACTATTATTAGCCGTGTAAA------------ATTTAAGACTTCGATTATAATTTGGTCTTATCTGTTTACTTCAGTTTTGTTGTTGTTATCTTTACCTGTTTTAGCTGCTGGAATAACTATGTTATTATTTGATCGTAAATTTGGTACGGCTTTTTTTGAACCCATTGGTGGAGGTGATCCGTTATTATTTCAACATTTGTTTTGATTTTTTGGTCATCCAGAGGTTTATGTGTTAATTTTGCCAGGGTTTGGGATTGTTAGTCATATATGCATGATGATGAGGAATAAAGATTCTTCGTTTGGTTATTATGGTTTAATATGTGCAATGGCTTCTATAGTTTGTTTAGGTAGTGTAGTATGAGCTCATCATATGTTTATGGTTGGGTTAGATTCGTTGACTGCTGTTTTTTTTAGTTCTGTGACTATGATTATAGGTATTCCAACTGGGATTAAGGTGTTTTCTTGACTTTTTATGTTAAAAGGGTGTGGAACTCGTGTTTCGGATCCTGTATTGTGGTGGTTGGTTGGGTTTATATTTTTGTTTGTAGTAGGAGGTGTAACTGGTGTGGCTTTGTCATCGTCTGCGTTGGATGTTTTGTTTCATGATACTTGGTTTGTTGTTGCACATTTTCATTATGTTCTTTCTTTGGGTTCCTATAGTAGGGTTATAATAATGTTGGTTTGGTGGTGGCCATTTGTGATAGGTTATAGTCTTAAAAAGNNNNNNNNNNNN
>Schistosoma_nasale_AY157205
NNNNNNNNNNNNNNNNNNNNNNNNNNNNNNNNNGGTGGTTTTATAGGTTTAGGTTTAAGGTTGCTGATTCGATTAAAATTATGTGATCCATATTATAATTTAGTTTCTTTAGATGTTTATAAATTTATTATAACGAATCATGGTGTTGCTATGATTTTTTTTTTTTTGATGCCTGTTTTGATAGGTGGTTTTGGTAAATATTTTTTACCATTTTTTTTAGGTTTAGATGATTTATTGTTGCCTCGTTTAAATTCATTTAGATTATGGTTAATGGTTCCTTCATTGTTTTATATGGAGCTTAGGTTGTATTATGG---TTGTGGAATAGGGTGAACATTATATCCTCCGTTATCTATATCT---GAGGAATCTGGGTTAGGTGTAGATTATTTGATGTTTTCTTTACATTTAGCTGGGGTTTCTAGATTAATAGGTTCCATAAAATTTATATCTACTATTGTTAGACGTGTGAA------------ATTGAAGACTTCCATAATTGTATGGTCTTATTTGTTTACGTCTGTATTGTTGTTGCTTTCATTGCCTGTGTTGGCAGCTGGTATAACAATGCTATTATTCGATCGTAAATTTGGTACTGCTTTTTTTGAGCCTACTGGTGGCGGTGATCCATTATTATTTCAACATTTGTTTTGGTTTTTTGGTCATCCGGAAGTTTATGTGTTAATATTGCCGGGATTTGGTGTGGTTAGTCATATATGTATGAGGATTAGGAAAAATGATTCTTCGTTTGGTTATTATGGATTAATTTGTGCTATGGCTTCTATAGTGTGTTTAGGTAGTGTTGTGTGAGCTCATCATATGTTTATGGTTGGGTTAGATTCTTTGACTGCTGTGTTTTTTAGTTCGGTGACTATGATTATTGGTATACCGACTGGAATAAAGGTATTTTCTTGATTATATATGCTTAAAGGTTGTGGGGTTCGTGTTTCTGATCCGATATTATGATGGTTAATAGGGTTTATATTTTTGTTTACTGTAGGTGGTGTAACTGGTATAGCCTTATCTGCATCTTCATTAGATATATTATTTCATGATACTTGATTTGTTGTTGCTCATTTTCATTATGTTTTAACTTTAGGTTCTTATAGTAGTGTAGTCATAATGTTAATTTGATGGTGGCCATTTATTGTGGGGTATAGATTAAATAAGNNNNNNNNNNNN
>Schistosoma_incognitum_AY157201
NNNNNNNNNNNNNNNNNNNNNNNNNNNNNNNNNGGTGGGTTTATTGGTCTTGGGTTGAGACTATTGATTCGTTTAAATTTGTGTGATCCTTATTATAAATTGGTTCCTTTAGAGGTATATAAATATTTAGTAACTAATCATGGGATAGCTATGATTTTCTTTTTCTTGATGCCTGTTTTAATAGGTGGGTTTGGTAATTATATTCTTCCTATGTTTATGATGTTGGATGATTTAATGCTTCCTCGTTTGAATTCGTTTAGTTTGTGGTTGATGGTTCCATCTTTATTTTATATGGAGTTGAGGTTATATAATGG---TTGTGGTATAGGGTGAACTATGTATCCTCCGTTATCAATATTG---GATACTGTTGGTTCTGGTGTTGATTATCTAATGTTTTCATTACATTTGGCTGGTATATCTAGGTTAGTAGGTTCGATAAATTTTATAACTACTATAATTAGTCGATTGAG------------TTTTACTGTATCTGTGGTTGTTTGGTCTTATTTTTTTACTTCTATACTGTTGTTGTTGTCATTGCCAGTTTTGGCCGCTGGTATAACTATGTTGTTGTTTGACCGTAAATTTGGTACTGCTTTTTTTGATCCTGCTGGTGGTGGAGATCCTATATTGTTTCAACATTTGTTTTGGTTTTTTGGTCATCCTGAGGTGTATGTATTGATTCTGCCTGGATTTGGTATCGTTAGTCATATATGTATGAGCATAAGTAATAATAGCACTTCTTTCGGTTATTATGGTTTGGTGTGTGCGATGGGTTCTATTGTGTGTCTAGGTAGTGTTGTTTGGGGTCATCATATGTTTATGGTTGGCTTGGATAATTTGACTTCGATATTTTTTAGGTCTATTACTATGATTATAGGTATTCCTACTGGTATTAAGGTTTTTTCTTGGATTTATATGATAAGCTGTGGGGGTTCTCGATTTTCTGATCCTATAATGTGGTGGGTTATAGGGTTTATATTTTTATTTACTGTAGGTGGTGTGACTGGAATAGTTCTTTCTTCTTCTGTTTTAGATAGTGTTTTTCATGATACTTGGTTTGTGGTAGCTCACTTTCATTATGTTTTATCTTTAGGTTCGTATAGTAGAGTTGTAATAATGTTAATTTGGTGGTGGCCTTTTGTGATAGGCTATAGATTGAACAAGNNNNNNNNNNNN
>Schistosoma_edwardiense_MT886702
NNNNNNNNNNNNNNNNNNNNNNNNNNNNNNNNNNNNNNNNNNNNNNNNNNNNNNNNNNNNNNNNNNNNNNNNNNNNNNNNNNNNNNNNNNNNNNNNNNNNNNNNNNNNNNNNNNNNNNNNNNNNNNNNNNNNNNNNNNNNNNNNNNNNNNNNNNNNNNNNNNNNNNNNNNNNNNNNNNNNNNNNNNNNNNNNNNNNNNNNNNNNNNNNNNNNNNNNNNNNNNNNNNNNNNNNNNNNNTTGCCCCGTTTAAAATCAATGAGTTTATGGATTATGATTCCTTCTATCTTTTATATGGAGTTAAGTTTGTATCTTGG---TGCTGGGGTTGGTTGGACTTTTTATCCTCCATTATCCTTAATG---GAGACGTCAGGTTATGGTGTTGATTACTTGATGTTTTCTTTGCATTTGGCTGGTATATCAAGGTTGGTTGGTTCTATAAAATTTATAACGACTATCCTTACTCGTTTAAA------------CTTTAAATCATCAGTTGTAGTGTGGGCTTATTTCTTTACTTCTATTCTACTGTTATTGTCTTTGCCTGTATTAGCTGCTGGCATAACAATGATATTGTTTGATCGNNNNNNNNNNNNNNNNNNNNNNNNNNNNNNNNNNNNNNNNNNNNNNNNNNNNNNNNNNNNNNNNNNNNNNNNNNNNNNNNNNNNNNNNNNNNNNNNNNNNNNNNNNNNNNNNNNNNNNNNNNNNNNNNNNNNNNNNNNNNNNNNNNNNNNNNNNNNNNNNNNNNNNNNNNNNNNNNNNNNNNNNNNNNNNNNNNNNNNNNNNNNNNNNNNNNNNNNNNNNNNNNNNNNNNNNNNNNNNNNNNNNNNNNNNNNNNNNNNNNNNNNNNNNNNNNNNNNNNNNNNNNNNNNNNNNNNNNNNNNNNNNNNNNNNNNNNNNNNNNNNNNNNNNNNNNNNNNNNNNNNNNNNNNNNNNNNNNNNNNNNNNNNNNNNNNNNNNNNNNNNNNNNNNNNNNNNNNNNNNNNNNNNNNNNNNNNNNNNNNNNNNNNNNNNNNNNNNNNNNNNNNNNNNNNNNNNNNNNNNNNNNNNNNNNNNNNNNNNNNNNNNNNNNNNNNNNNNNNNNNNNNNNNNNNNNNNNNNNNNNNNNNNNNNNNNNNNNNNNNNNNNNNNNNNNNNNNNNNNNNNNNNNNNNNNNNNNNNNNNNNNNNNNNNNNNNNNNNN
>Schistosoma_japonicum_EU325879
GTTGGTGTTGTTTATATTATTCTTGGAGTGTGGGGTGGATTTATAGGTTTAGGTTTAAGTTTGTTGATACGTTTAAATTTTTGTGATCCTTATTATAAACTTATTCCTTGTGAGGTATATAATTATTTGATAACTAATCACGGTATAGCAATGATTTTTTTTTTTTTAAKGCCKGTTTTAATAGGGGGTTTTGGTAAATATCTTCTTCCGTTTTTTTTGAGTATGAGTGATTTAGCTTTGCCTCGTTTAAATTCTTTGAGTGTTTGAATGATGGTTCCTTCAATATTTTATATGGAATTAAGTTTGTATTATGG---ATCTGGTGTTGGTTGGACCTTTTATCCACCTTTGTCTTCTTTA---GCTACTTCTGGTGTTGGTGTGGATTACTTAATGTTCTCTTTACATCTTGCTGGTGTATCTAGTTTGATTGGTTCTATAAATTTTATTACTACTATAATGTTGCGTCTAAG------------GTCATGTTCTTCAGTTATTAGATGATCTTATTTATTTACTTCGGTGTTGTTATTGTTATCGTTGCCGGTTCTTGCTGCAGGTATAACTATGTTGTTGTTTGATCGTAAATTTGGTACTGCTTTTTTTGAGCCAGCAGGTGGTGGTGATCCTGTGTTATTTCAACATTTATTTTGGTTTTTTGGTCACCCAGAAGTATATGTTTTGATATTGCCTGGATTTGGTATAGTAAGTCATATATGTATGTCTTTAAGTAATAATAATTCTTCGTTTGGATATTATGGGTTAGTTTGTGCTATGGGTTCTATTGTGTGTTTGGGGAGAGTTGTTTGGGCTCACCATATGTTTATGGTTGGTATGGATGTAAAGACTTCTGTTTTTTTTAGTTCTGTAACAATGATTATAGGTATACCAACAGGTATTAAGGTGTTTTCTTGATTATATATGTTAGGGAGTAGTGGGTTGCGTGCGGCTGATCCAATACTTTGGTGAATTGTTGGTTTTATATTTTTGTTTACAGTTGGTGGTGTTACTGGGATAGTTTTATCTGCTTCTGCTTTGGATAGATTATTTCACGATACTTGATTTGTGATAGCTCACTTTCATTATGTGCTGTCTTTGGGTTCTTATAGGAGTGTAATTATAATGTTTGTTTGGTGATGACCTTTTATAATTGGTTGTTCTTTAAAAAAGTATTTGTTGCAA
>Schistosoma_mekongi_AY157199
NNNNNNNNNNNNNNNNNNNNNNNNNNNNNNNNNGGTGGATTTATAGGTTTAGGTCTTAGGATGTTAATACGTTTAAAATTTTGTGATCCGTATTATAAATTAATTCCTTGTGAGATTTATAATTATTTAATAACTAATCATGGTATAGCTATGATTTTTTTTTTTTTAATGCCTTTATTAATAGGTGGGTTTGGTAATTATTTTCTTCCTTTTTTTTTGTGTTTAGATGATTTAGCTTTGCCTCGTTTAAATTCTTTTAGTGTTTGAGTAATGGTTCCTTCTATTTTTTATATGGAGTTAAGTTTATATTATGG---TTCCGGTGTTGGTTGAACTTTTTATCCTCCGTTGTCTTCTCAA---GCTACGTCTGGTGTAGGTGTAGATTATTTAATGTTTTCTTTACATCTTGCTGGTATTTCTAGTTTGATAGGTTCTGTGAAATTTATAACTACAATAATGATACGTTTAAA------------TTCTTGTTCTTCAGTTATAAGTTGATCTTATTTTTTTACTTCTATACTTTTGTTAATATCATTGCCTGTACTTGCTGCTGGGATAACTATGTTATTGTTTGATCGTAAATTTGGTACTGCTTTTTTTGAGCCAGCCGGTGGTGGTGATCCTGTGTTATTTCAACATTTATTTTGATTTTTTGGTCATCCTGAGGTTTATGTTTTAATTTTGCCTGGTTTTGGAATAGTGAGTCATATATGTATGACTTTGAGTAAAAATAATTCTTTGTTTGGTTATTATGGTTTAGTGTGTGCTATGGGTTCTATAGTGTGTTTGGGTAGAGTAGTTTGAGCTCATCATATGTTTATGGTTGGTATGGATGTGAAGACTGCAATTTTTTTTAGTTCTGTTACTATGATAATAGGTATACCTACTGGTATTAAGGTGTTTTCTTGATTATATATGTTGAGTGGTTGTGGGTTACGGGTTATTGATCCTGTAGTTTGATGAATTGTTGGTTTTATATTTTTATTTACGGTGGGTGGAGTTACTGGTATAGTTTTATCTGCTTCGTCTTTGGATAGGTTATTTCATGATACTTGATTTGTTGTGGCTCATTTTCATTATGTTTTATCGTTAGGTTCATATAGGAGTTTAATTATAATGATTTTATGGTGATGACCTTTTATAATTGGTTGTTCGTTAAAAAAGNNNNNNNNNNNN
>Avian_schistosomatid_sp__W1285_AY829246
NNNNNNNNNNNNNNNNNNNNNNNNNNNNNNNNNNNNNNNNNNNNNNNNTTAGGGTTAAGTTTATTGATTCGTTTGAAATTTTGTGAGCCTTATTATAAATTGGTGCCTACTGAGATTTATAATTATTTGATTACTAATCATGGGATTGCTATGACATTTTTTGTTTTAATGCCTGTATTGATTGGTGGGTTTGGTAATTATCTTTTACCTTTTTTGTTGGGGTTGGATGATTTAGCCTTGCCTCGTTTAAATTCTTTAAGTGTGTGGTTAATGGTGCCTTCAATGTTTTATATGGAATTAAGTTTATTATTTGG---TGCGGGTGTTGGTTGGACTTTTTATCCTCCTTTATCTAGTCAG---AGTTCTGTGGGGGTGGGGGTGGATTACCTTATGTTTTCTTTGCATTTGGCGGGTGTTTCTAGTTTATTAGGGTCTGTTAAATTTATTACTACGATTATGATGGGTTTGAG------------TAGTCGTGTTTCTGTAATAGTGTGGGCTTATTTATTTACATCTGTTTTGTTATTGTTATCTTTGCCTGTTCTGGCTGCTGGAATAACTATGTTGTTATTTGATCGTAAATTTGGCACTGCATTTTTTGAGCCTTGTGGGGGGGGCGATCCTATATTATTTCAGCATTTATTTTGATTTTTTGGTCATCCCGAAGTATATGTTTTAATTTTGCCTGGGTTTGGAATAGTGAGTCATATTTGTATGAGACTAAGTAATAAAGATTCTTCTTTTGGGTATTATGGTCTTGTGTGTGCTATGNNNNNNNNNNNNNNNNNNNNNNNNNNNNNNNNNNNNNNNNNNNNNNNNNNNNNNNNNNNNNNNNNNNNNNNNNNNNNNNNNNNNNNNNNNNNNNNNNNNNNNNNNNNNNNNNNNNNNNNNNNNNNNNNNNNNNNNNNNNNNNNNNNNNNNNNNNNNNNNNNNNNNNNNNNNNNNNNNNNNNNNNNNNNNNNNNNNNNNNNNNNNNNNNNNNNNNNNNNNNNNNNNNNNNNNNNNNNNNNNNNNNNNNNNNNNNNNNNNNNNNNNNNNNNNNNNNNNNNNNNNNNNNNNNNNNNNNNNNNNNNNNNNNNNNNNNNNNNNNNNNNNNNNNNNNNNNNNNNNNNNNNNNNNNNNNNNNNNNNNNNNNNNNNNNNNNNNNNNNNNNNNNNNNNNNNNNNNNNNNNNNNN
>Avian_schistosomatid_sp__W2081_AY829247
NNNNNNNNNNNNNNNNNNNNNNNNNNNNNNNNNNNNNNNNNNNNNNNNTTGGGTTTGAGATTATTAATTCGTTTGAAATTTTGTGAGCCTTATTATAAATTGGTTCCTACTGAGGTATATAAATGTTTAATTACTAATCATGGGATTGCTATGATATTTTTTTTTTTGATGCCGGTTTTAATTGGGGGGTTTGGTAATTATTTTTTACCATTTTTMCTRGGTTTAGATGATTTGGTATTGCCTCGTTTAAATTCTTTAAGTGTGTGGTTGATGGTTCCTTCTATGTTTTACATGGAAATGAGTTTGGTGTATGG---TGCTGGTGTTGGTTGGACTTTTTATCCTCCTTTATCAATACAA---GGATATCAAGGGGTCGGAGTTGATTATTTAATGTTTTCGTTGCATTTAGCTGGTATATCTAGATTGTTAGGGTCTGTTAATTTTATAGCTACTATAGTGCTTAATTTGAG------------GTTTCGTGTTTCAGTTATTGTATGGGCTTATTTGTTTACTTCTATTTTATTGTTATTGTCTTTACCGGTGTTAGCGGCTGGTATTACTATGTTGTTGTTTGATCGTAAATTTGGTACTGCTTTTTTTGAGCCTTGTGGGGGGGGTGACCCTGTGCTGTTTCAGCATTTATTTTGGTTTTTTGGGCATCCAGAAGTTTATGTTTTGATTTTACCAGGATTTGGTATTGTGAGACACATTTGTATGAGTTTAAGTAATAATAGGTCTTCTTTTGGGTATTATGGTTTGGTGTGTGCTATGNNNNNNNNNNNNNNNNNNNNNNNNNNNNNNNNNNNNNNNNNNNNNNNNNNNNNNNNNNNNNNNNNNNNNNNNNNNNNNNNNNNNNNNNNNNNNNNNNNNNNNNNNNNNNNNNNNNNNNNNNNNNNNNNNNNNNNNNNNNNNNNNNNNNNNNNNNNNNNNNNNNNNNNNNNNNNNNNNNNNNNNNNNNNNNNNNNNNNNNNNNNNNNNNNNNNNNNNNNNNNNNNNNNNNNNNNNNNNNNNNNNNNNNNNNNNNNNNNNNNNNNNNNNNNNNNNNNNNNNNNNNNNNNNNNNNNNNNNNNNNNNNNNNNNNNNNNNNNNNNNNNNNNNNNNNNNNNNNNNNNNNNNNNNNNNNNNNNNNNNNNNNNNNNNNNNNNNNNNNNNNNNNNNNNNNNNNNNNNNNNNNNN
>AY157186_Bilharziella_polonica_cox1
NNNNNNNNNNNNNNNNNNNNNNNNNNNNNNNNNGGTGGTTTTATTGGTTTGGGTTTAAGTTTATTGATACGTTTGAATTTTTGTGAGCCTTATTATAAATTAGTGTCTACAGAGGTGTATAAATATTTAATTACTAATCATGGTATTGCTATGATTTTTTTCTTTTTGATGCCTGTATTGATAGGTGGTTTTGGTAAATATTTTTTACCTTTTTTATTAGGACTTGATGATTTGGCTTTGCCACGTCTTAAATCTTTAAGAGTATGATTGATGATTCCTTCAATGTTTTATATGGAGTTGAGTTTAATTTATGG---TGCTGGTGTGGGGTGAACATTTTATCCACCATTATCTGGACAA---ATGTCTAGTGGATTGGGTGTAGATTATTTGATGTTTTCATTACATTTGGCTGGTGTTTCTAGTTTATTAGGTTCTGTTAAATTTATAACTACTATAATGATGGGATTAAA------------TAAGCGTGTTTCTGTAATTATATGAGCTTATTTATTTACTTCGATATTATTGTTATTGTCGCTGCCTGTATTGGCTGCTGGTATAACTATGCTTTTATTTGATCGAAAATTTGGTACTGCTTTTTTTGATCCTTGTGGGGGGGGTGATCCAGTATTATTTCAGCATCTATTCTGATTTTTTGGTCATCCTGAGGTTTATGTTTTAATTTTACCTGGTTTTGGAATAGTAAGTCATATATGTATGAGACTAAGTAAAAAAGATTCTTCTTTTGGTTATTATGGGTTGGTTTGTGCTATGGGATCAATAGTATGTTTAGGAAGTGTTGTTTGAGCTCATCATATGTTTATGGTTGGTTTAGATGTAAAGACATCTGTTTTTTTTAGATCTGTAACTATGATTATAGGTATACCAACAGGTATAAAGGTTTTTTCTTGATTATACATGTTGGGCACTAGTTATCTTCGTAGAGTTGAACCCATATTGTTATGGGTTCTTGGTTTTATTTTTTTATTTATTGTTGGTGGTGTGACTGGTATAGTCTTATCGGCTTCTGTTTTGGATAATATTTTCCATGATACTTGATTTGTTATAGCTCATTTTCATTATGTTTTATCTTTGGGTTCTTACAGTACTGTTGTGATAAGTTTAATTTGGTGATGACCTGTAATTATTGGTTATTCTTTAAATAAGNNNNNNNNNNNN
>AY157190_Trichobilharzia_regenti_cox1
NNNNNNNNNNNNNNNNNNNNNNNNNNNNNNNNNGGTGGTTTTATTGGTTTAGGTTTAAGTTTGTTGATTCGTTTGAAATTTTGTGAGCCTTACTATAATTTGGTTCCTTCAGAGATTTATAATTATTTGATTACTAATCATGGTATTGCCATGATATTCTTTTTTTTAATGCCAGTATTGATTGGGGGGTTTGGTAATTATCTTTTACCCTTTTTGTTGGGGTTGGACGATTTGGCTTTGCCGCGTTTAAATTCTTTGAGGGTGTGGTTAATGGTTCCTTCAATGTTTTATATGGAGTTGAGTTTAGTATATGG---TGCTGGTGTTGGGTGGACTTTTTATCCACCTTTATCTATTCAG---AGTTCGATGGGGGTTGGGGTTGATTATTTAATGTTTTCTTTGCATTTGGCGGGTGTTTCTAGTCTGTTGGGTTCTGTAAAATTTATAACTACTATTTTGTTGAATCTTAG------------TTTTCGTGTTTCGGTTATAGTTTGGTCTTATTTATTTACTTCTATTTTGTTGTTGCTGTCTTTACCTGTTTTGGCGGCTGGGATAACTATGTTGTTGTTTGATCGGAAATTTGGTACTGCTTTTTTTGAGCCTTGTGGGGGGGGTGATCCTATATTATTTCAGCATTTGTTTTGGTTTTTTGGTCATCCTGAAGTATACGTGTTGATTTTGCCGGGGTTTGGGGTAGTGAGTCATATTTGTATGAATCTTAGTAATAAAGACTCTTCATTTGGTTATTATGGTTTAGTTTGTGCTATGGGTTCTATAGTCTGTTTGGGTAGTGTAGTGTGGGCCCACCATATGTTTATGGTGGGTTTGGATGTTAAGACTGCTGTATTCTTTAGTTCGGTGACTATGGTTATAGGTATTCCGACGGGTATAAAGGTTTTTTCTTGGTTGTATATGTTAGGTACTAGTTATTTACGCGGAGTTGAGCCGATAGTGTTGTGGGTATTAGGGTTTATTTTTCTTTTTACTGTAGGAGGCGTTACGGGTATAGTGTTGTCTGCCTCTGTTTTAGATAGTTTATTTCATGATACTTGATTTGTGATTGCTCATTTTCATTATGTTTTGTCATTGGGGTCGTATAGTACTGTAGTGATTAGTTTGATTTGGTGATGGCCTGTTATTATAGGTTATTCTCTGAATAAGNNNNNNNNNNNN
>Dendritobilharzia_pulverulenta_AY157187
NNNNNNNNNNNNNNNNNNNNNNNNNNNNNNNNNGGTGGTTTTATAGGATTGGGTTTAAGTTTTTTAATTCGTTTGAAATATTGTGATCCTTATTATAATGTGATTCCTTTAGAAGTGTATAATTGTTTGGTAACTAAGCATGGTATTGCTATGATATTTTTTTTTTTAATGCCTGTGTTGATTGGGGCTTTTGGTAATTATCTTTTGCCTTTTTTTTTGGGAATAGATGATTTGGTTTTACCTCGTTTGAACTCTTTAAGTGTGTGGTTGATGGTACCTTCATTGTTTTATATGGAGTTAAGCTTGTTATATGG---GGCTGGTGTGGGTTGAACTTTTTATCCTCCGTTGTCAATTCAGTCAATGAGTAGTGGGGAGGGTGTAGATTATTTGATGTTTTCCTTGCATTTAGCTGGTTTATCTAGCTTACTAGGTTCTGTAAATTTTATAAGCACCATATGTAGTAAAATTAG------------TACTCGTGTTTCGGTTATTGTGTGGGCTTATTTTTTTACTTCGGTGTTATTGTTGTTATCTTTACCTGTGTTGGCTGCGGGGATTACTATGCTGTTATTTGATCGTAAATTTGGTACCGCTTTTTTTGAGCCTTCTGGCGGGGGTGATCCAATACTGTTTCAACATTTGTTTTGGTTTTTTGGTCATCCTGAAGTGTATGTGCTAATTTTGCCTGGCTTTGGGATTGTTAGTCATATATGTATGAGTTTGAGTAAAAAAAATTCGTCTTTTGGTTATTATGGTCTAGTAAGTGCCATGGGTTCAATAGTTTGTTTAGGTAGTGTGGTTTGAGCTCATCATATGTTTATGGTTGGCTTAGATGTAAAGACAGCTGTTTTTTTTAGCTCTGTTACTATGATTATTGGAATACCTACAGGTATAAAGGTTTTTTCTTGATTGTATATGCTTGGTAGAGGTTATTTATGGGGGGGTGAGCCTATACTTCTATGGGTGCTTGGTTTTATATTTTTGTTTGTTGTGGGTGGTGTTACTGGGGTTGTGTTGTCTTCTTCTATGTTGGATAGTTTGTTTCATGATACTTGATTTGTTGTTGCTCACTTTCATTATGTTTTGTCACTGGGTTCTTATAAAACTGTGGTTATAAGTCTGTTGTGATGATGGCCCGTTATAATGGGGTTATCGTTGAATAAGNNNNNNNNNNNN
>Dendritobilharzia_sp__W499_KX302892
NNNNNNNNNNNNNNNNNNNNNNNNNNNNNNNNNNNNNNNNNNNNNNNNNNNNNNNNNNNNNNNNNNNNNNNNNNNNNNNNNNNNNNNNNNNNNTATAATGTGATTCCTTTGGAGATATATAATTGTTTGGTAACTAGACATGGTATTGCTATGATATTTTTTTTTTTAATGCCTGTGTTGATTGGAGCTTTTGGTAACTATCTTTTGCCTTTTTTTTTGGGTATAGATGATTTGGTTTTACCCCGTTTGAACTCTTTGAGTGTGTGGTTGATGATACCTTCCCTGTTTTATATGGAGTTAAGTCTGTTGTATGG---GGCTGGCGTGGGTTGAACTTTTTATCCTCCGTTATCAATTCAGCCAATGAGTAGTGGAGAGGGCGTGGATTATTTGATGTTTTCATTGCATTTGGCTGGTTTATCTAGTTTATTGGGTTCTGTAAATTTTATAAGCACTATATGCAGTAAAATTAG------------TACTCGTGTTTCGGTTATTGTATGGGCTTATCTTTTTACTTCTGTGTTGTTGTTGTTATCTTTACCTGTGTTGGCCGCGGGTATTACTATGTTGTTGTTTGACCGTAAATTTGGTACTGCTTTTTTTGAGCCTTCTGGCGGGGGTGATCCTGTATTGTTTCAACATTTGTTTTGGTTTTTTGGTCATCCCGAAGTGTACGTGCTAATTTTGCCTGGCTTTGGGATTGTTAGTCATATATGTATGAGTTTGAGTAAAAAAAATTCGTCGTTTGGTTATTATGGTTTGGTTAGTGCCATGGGTTCAATAGTTTGCTTGGGTAGGGTGGTCTGGGCTCATCATATGTTTATGGTTGGTTTAGATGTAAAGACAGCTGTTTTTTTTAGTTCTGTAACTATGATTATTGGTATACCTACTGGTATAAAGGTTTTTTCTTGATTGTATATGCTTGGTAGAGGTTATTTATGGGGGGGCGANNNNNNNNNNNNNNNNNNNNNNNNNNNNNNNNNNNNNNNNNNNNNNNNNNNNNNNNNNNNNNNNNNNNNNNNNNNNNNNNNNNNNNNNNNNNNNNNNNNNNNNNNNNNNNNNNNNNNNNNNNNNNNNNNNNNNNNNNNNNNNNNNNNNNNNNNNNNNNNNNNNNNNNNNNNNNNNNNNNNNNNNNNNNNNNNNNNNNNNNNNNNNNNNNNNNNNNNNNNNNNNNNNNNN
>AY157188_Gigantobilharzia_huronensis_cox1
NNNNNNNNNNNNNNNNNNNNNNNNNNNNNNNNNGGTGGATTCATAGGGTTGGGTTTGAGATTATTAATTCGGTTAAAATTTTGTGAGCCTTATTATAATTTGATTCCCACAGAGATATATAATTGTTTGATAACAAATCATGGTGTTGCTATGATTTTCTTTTTTTTGATGCCAGTTTTAATAGGTGGGTTCGGTAATTATCTTTTACCATTTTTGTTGAGTTTTGATGATTTAGTTTTGCCTCGTTTAAATTCTTTGAGTGTATGGTTAATGGTTCCTTCTATGTTTTATATGGAGTTGAGGTTAATACGTGG---TGCTGGGATAGGATGGACATTGTATCCGCCTTTATCTATACAG---GCTGTTAATGGTATAGGTGTGGATTATTTGATGTTTTCTCTTCATTTAGCAGGTGTTTCTAGATTATTGGGTTCAATAAAATTTATAGCTACTATAATGGCTAATCTGAG------------ATTTCGTGTTTCTGTAATAGTTTGGTCATATTTGTTTACTTCGATATTATTATTGTTATCTTTGCCGGTGTTGGCTGCTGGGATTACGATGTTGTTATTTGACCGTAAATTTGGTACTGCATTTTTTGAGCCTTGTGGGGGGGGTGATCCTATATTGTTTCAACATTTATTCTGATTTTTTGGTCACCCTGAGGTGTATGTGTTGATTCTTCCAGGATTTGGGGTAGTGAGTCACATTTGTATGAGTTTAAGTAATAATAATTCTTCTTTTGGTTATTATGGTTTAGTTTGTGCTATGGGTTCAATTGTATGTTTAGGTAGAGTTGTTTGGGCTCATCATATGTTTATGGTTGGGTTAGATGTTAAGACTGCTGTTTTTTTTAGTTCTGTAACCATGGTTATAGGTATACCAACTGGTATAAAGGTTTTTTCTTGATTATATATGTTGGGTTCGAGTTATTTACGGGGTGTTGAGCCAATACTTTTATGGGTTTTAGGTTTTATATTTTTGTTTATTGTGGGGGGGGTTACTGGGATAGTTTTATCTGCTTCTGTCTTGGATAGTTTGTTTCATGATACTTGGTTTGTGATTGCACATTTTCATTATGTTTTGTCATTAGATCTTATAAGTACTGTAATTATAAGTTTTATTTGGTGGTGGCCTGTAATAATGGGGTTTTCTCTTAAAAAGNNNNNNNNNNNN
>Gigantobilharzia_melanoidis_JX875069
NNNNNNNNNNNNNNNNNNNNNNNNNNNNNNNNNGGTGGTTTTATAGGTCTTGGTTTGAGTTTATTAATTCGTTTGAATTATTGTGAGCCTTATTATAATTTAATTCCTATGGAGATTTATAATTGCTTGATAACAAGTCATGGAATAGCAATGATATTTTTTTTTTTGATGCCGGTGTTGATTGGTGGGTTTGGAAAATATCTTTTGCCTTATTCATTGGGATTAGATGATCTTGTGTTACCTCGTTTAAATTCTTTGAGGGTTTGGTTAATGGTTCCTTCAGTGTTTTATATGGAGTTAAGTTTAATGTGTGG---GGCGGGTGTTGGGTGGACGTTTTATCCTCCTTTGTCTTCTCAG---GGTTATCCTGGTGTCGGGGTTGATTATTTAATGTTTTCTCTACATCTGGCTGGTGTGTCTAGATTATTAGGTTCTGTTAATTTTATTGCAACTATCATGACTAATCTTAG------------ATTACGTGTGTCGGTTATAGTTGGATCATACTTGTTTACTTCTATTTTGTTATTATTGTCTTTACCTGTTTTGGCTGCGGGTATAACTATGCTATTATTTGATCGTAAATTTAGTACGGCTTTTTTTGATCCTTGTGGGGGGGGTGATCCTATATTATTTCAGCATTTATTTTGGTTTTTTGGTCATCCTGAAGTGTATGTTTTGATATTACCTGGATTTGGTATAGTAAGTCATATATGTATGAGGTTAAGGAATAAAGATTCGTCGTTTGGTTATTACGGTTTAGTTTGTGCAATGGGTTCTATTGTATGTTTAGGTAGAGTTGTATGGGCACATCATATGTTTATGGTTGGTATAGATATTAAGACAGCGGTATTTTTTAGTTCAGTTACAATGATTATAGGTATACCTACAGGTATAAAGGTATTTTCTTGGTTATATATGCTTGGGACTAGATATTTGTGGGGTATTGAGCCTATAATTTTGTGGGTGCTTGGGTTTATTTTCTTATTTGTTGTGGGGGGGGTAACAGGAATTGTTTTATCAGCTTCTGTTTTAGATAGTTTATTTCATGATACTTGGTTTGTAATTGCTCATTTTCATTATGTTTTATCATTAGGGTCATATAGAACAGTAGTTATAAGTTTGATATGGTGGTGGCCAGTAATTATGGGGTATAGTCTTAATAAGNNNNNNNNNNNN
>KC113086_1_Schistosomatidae_sp__MSB_Para_7969
NNNNNNNNNNNNNNNNNNNNNNNNNNNNNNNNNNNNNNNNNNNNNNNNNNNNNNNNNNNNNNNNNNNNNNNNNNNNNNNNNNGTGATCCTTATTATAAATTGGTGCCTGTTGAGGTTTATAATTATTTAATTACGAATCATGGTATTGCCATGATATTCTTTTTTTTGATGCCAGTTTTGATAGGTGGTTTTGGTAATTATTTTTTACCTTTTATGTTGGGTTTGGATGATTTAGCTTTGCCTCGATTGAATTCGCTTAGTGTATGGTTAATGGTTCCTTCAATGTTTTATATGGAGTTGAGTTTATTGTATGG---AGCTGGTGTGGGATGGACGTTTTATCCTCCGTTGTCTCTGCAA---GGGTCTACAGGGGTAGGGGTTGATTATTTGATGTTTTCCCTTCATTTGGCTGGTGTGTCTAGATTGTTGGGGTCCGTTAAATTTATTACTACTATATTCTTAAATCTTAA------------ATTTCGTGTGTCTGTAATTGTTTGGGCTTATCTGTTTACGTCTATATTACTATTGTTATCGTTGCCGGTGTTGGCCGCAGGTATTACTATGTTACTGTTCGATCGGAATTTTGGTACTGCTTTTTTTGAACCTTGCGGGGGTGGTGATCCTGTGTTGTTTCAACATTTATTTTGGTTTTTTGGGCATCCGGAAGTATATGTATTAATTCTTCCAGGGTTTGGTATAGTGAGTCATATATGTATGAGGCTTAGTAATAACGATTCTTCATTTGGCTATTACGGTCTAGTTTGTGCTATGGGCTCTATAGTATGTTTAGGGAGTGTGGTGTGGGCACATCATATGTTTATGGTCGGTATGGATGTGAAGACGGCGGTTTTTTTTAGCTCTGTAACTATGGTTATTGGTATTCCTACTGGGATTAAGGTATTTTCTTGATTGTATATGTTGGGTAGAAGCTATATTCGTAGTACTGACCCGATACTTCTATGAATCCTTGGTTTTATTTTTCTTTTTACCGTAGGGGGGGTGACGGGGATTGTTTTGTCTGCTTCTGTTTTAGATAGCTTATTTCATGATACTTGGTTTGTGATTGCTCATNNNNNNNNNNNNNNNNNNNNNNNNNNNNNNNNNNNNNNNNNNNNNNNNNNNNNNNNNNNNNNNNNNNNNNNNNNNNNNNNNNNNNNNNNNNNNNNNNNNNNNNNN
>MF598175_1_Schistosomatidae_sp__2_W402
NNNNNNNNNNNNNNNNNNNNNNNNNNNNNNNNNNNNNNNNNNNNNNNNNNNNNNNNNNNNNNNNNNNNNNNNNNNNNNNNNNNNNNNNNNNNNNNNNNNNNNGTTCCGTCTGATGTGTATAATTATTTGATAACTAATCATGGTATTGCTATGATATTCTTTTTTTTAATGCCTGTCTTGATAGGTGGTTTTGGTAAATATTTGTTACCCTTTTTATTAGGTTTGGATGATTTAGCTCTGCCTCGATTAAATTCTTTAAGCGTTTGGTTAATGATTCCTTCAATGTTTTATATGGAGATGAGATTATTATATGG---AGCTGGTGTTGGTTGGACTTTTTATCCTCCATTATCAATTCAA---AGGTCTATGGGTGTTGGTGTGGATTATTTAATGTTTTCTTTACATTTGGCAGGTGTTTCTAGATTATTGGGTTCTGTCAAATTTATAACGACTATTTTATTGAATTTGAA------------ATCTCGTGTGTCTGTAATAATTTGGGCTTACTTATTTACATCAATATTATTATTGATTTCTTTACCGGTGTTGGCTGCTGGTATAACTATGTTACTATTTGATCGTAAATTTGGTACTGCATTTTTTGAGCCTTGTGGGGGGGGTGACCCTATATTATTTCAGCATTTGTTCTGGTTTTTCGGGCATCCGGAGGTATATGTTTTAATTCTTCCAGGGTTTGGAGTGGTAAGACATATTTGTATGAGTTTGAGTAATAAAGATTCTTCTTTTGGTTATTATGGTTTGGTATGTGCTATGGGATCTATAGTTTGTTTGGGTAGTGTTGTTTGGGCTCATCATATGTTTATGGTTGGTTTAGATGTAAAGACTGCTGTTTTTTTTAGTTCGGTTACTATGGTTATAGGTATTCCCACAGGTATTAAGGTTTTTTCTTGCTTATATATGTTGGGTACTAGTTATATTCGTAGTGTTGAGCCGATTCTTTTATGGATTCTTGGTTTTATCTTTTTATTTGTAGTAGGAGGTGTGACTGGTATAGTTTTATCTGCTTCTGTTTTGGATAGTTTATTCCATGATACATGTTTTGTTANNNNNNNNNNNNNNNNNNNNNNNNNNNNNNNNNNNNNNNNNNNNNNNNNNNNNNNNNNNNNNNNNNNNNNNNNNNNNNNNNNNNNNNNNNNNNNNNNNNNNNNNNNNNNNNNN
>Schistosomatidae_gen__n__sp__n__SB_2020_MW012493
NNNNNNNNNNNNNNNNNNNNNNNNNNNNNNNNNNNNNNNNNNNNNNNNNNNNNNNNNNNNNNNNNNNNNNNNNNNNNNNNNNNNNNGCCATATTATAAATTAAGGGCTTCTGAGATATATAAATGCTTAATCACTAACCATGGTATAGCCATGATTTTTTCTTTTTTAATGCCTGTGCTGATAGGTGGATTTGGTAAATATATTTTACCGTTTTTATTAGGTTTGGATGATTTAGTATTACCTCGATTAAATTCACTGAGTGTATGACTAATGGTTCCTTCTATGTTTTATATGGAGCTGAGCTTAATTTATGG---TGCTGGGGTTGGTTGAACATTGTATCCTCCTTTGTCTATACAG---AATTCTATGGGGGTAGGTATGGATTACTTGATGTTTTCTCTTCATTTGGCTGGTATTTCTTGATTATTGGGCTCTGTCAAATTTATAACTACTATTTTTATGAATTTAAA------------TTCTCGTGTTTCTGTTATTATTCGGGCTTATTTATTTACTTCTATATTACTTTTGATATCTTTACCTGTTTTGGCTGCGGGCATTACTACGCTATTATTTGATCGTAAATTTGGTACGGCGTTTTTTGAACCTTGTGGGGGGGGTGACCCTATTTTATTTCAACATTTATTTCGGTTTTTTGGTCACCCAGAGGTGTACGTTCTGATTTTACCAGGCTTTGGGGTTGTGAGACATATATGTATGAATTTGAGTAAAAAAGATTCTTCTTTTGGTTATTATGGGTTGGTATGTGCTATGGGTTCTATAGCTTGTTTGGGTAGGGTTGTCTGGGCACATCATATGTTCATGGTGGGTTTAGATGTGAAGACTGCTGTTTTTTTTAGTTCTGTAACTATGGTGATAGGTATTCCGACAGGTATAAAGGTTTTTTCTTGATTGTATATGCTGGGGANNNNNNNNNNNNNNNNNNNNNNNNNNNNNNNNNNNNNNNNNNNNNNNNNNNNNNNNNNNNNNNNNNNNNNNNNNNNNNNNNNNNNNNNNNNNNNNNNNNNNNNNNNNNNNNNNNNNNNNNNNNNNNNNNNNNNNNNNNNNNNNNNNNNNNNNNNNNNNNNNNNNNNNNNNNNNNNNNNNNNNNNNNNNNNNNNNNNNNNNNNNNNNNNNNNNNNNNNNNNNNNNNNNNNNNNNNNNNNNNNNNNNNNNNNN
>Schistosomatidae_sp__1_W847_MF598177
NNNNNNNNNNNNNNNNNNNNNNNNNNNNNNNNNNNNNNNNNNNNNNNNNNNNNNNNNNNNNNNNNNNNNNNNNNNNNNNNNNNNNNNNNNNNNNNNNNNNNNGTTCCGTCTGATGTGTATAATTATTTGATTACTAATCATGGTATTGCAATGATTTTTTTTTTTTTAATGCCTATATTAATAGGTGGTTTTGGTAAATATTTGTTACCTTATTTATTAGGTTTGGATGATTTGGCTTTGCCTCGTTTGAATTCTTTAAGTGTTTGGTTAATGGTTCCTTCAATGTTTTATATGGAGATGAGGTTAATATATGG---TGCTGGGGTTGGATGGACATTTTATCCCCCTTTATCATTGCAG---GGCTCTATGGGAGTTGGCGTGGATTATTTGATGTTTTCTCTTCATTTAGCTGGTATTTCTAGCCTATTAGGTTCTGTAAAATTTATAACTACTATTATGTTGAATTTGAA------------ATCTCGTGTTTCTGTTATAGTATGGGCTTATCTTTTTACTTCTATTTTATTATTAATTTCTTTACCTGTTTTAGCTGCTGGTATTACTATGTTGTTGTTCGATCGAAAATTTGGTACTGCGTTTTTTGAGCCTTGTGGGGGGGGTGACCCTATTTTGTTTCAGCATTTATTTTGCTTTTTTGGGCATCCTGAAGTTTATGTTTTAATTCTTCCTGGTTTTGGGGTTGTAAGTCATATTTGTATGAGATTAAGTAATAATGATTCTTCATTTGGTTATTATGGGTTAGTTTATGCTATGGGTTCAATTGTGTGTTTAGGTAGTGTGGTGTGGGCTCATCATATGTTTATGGTTGGTATGGATGTAAAGACTGCTGTTTTTTTTAGTTCTGTAACTATGGTAATTGGTATTCCCACAGGGATTAAGGTTTTTTCTTGGTTATACATGTTGGGTACGAGATATGTGCGTGGTGTTGAGCCTATTCTTTTATGCATACTTGGTTTTATATTTCTTTTTGTGGTGGGGGGGGTGACCGGGATTGTTTTATCTGCTTCGGTGTTAGATAGTTTATTTCACGATACTTGTTTTGTGANNNNNNNNNNNNNNNNNNNNNNNNNNNNNNNNNNNNNNNNNNNNNNNNNNNNNNNNNNNNNNNNNNNNNNNNNNNNNNNNNNNNNNNNNNNNNNNNNNNNNNNNNNNNNNNNN
>Schistosomatidae_sp__1_W848_MF598178
NNNNNNNNNNNNNNNNNNNNNNNNNNNNNNNNNNNNNNNNNNNNNNNNNNNNNNNNNNNNNNNNNNNNNNNNNNNNNNNNNNNNNNNNNNNNNNNNNNNNNNGTTCCGTCTGATGTGTATAATTATTTGATTACTAATCATGGTATTGCTATGATTTTCTTTTTTTTGATGCCTGTGTTAATAGGTGGTTTTGGTAAATATTTGTTACCTTATTTATTAGGTTTGGATGATTTGGCTTTGCCTCGTTTGAATTCTTTAAGTGTTTGGTTAATGGTTCCTTCAATGTTTTATATGGAGATGAGGTTAATATATGG---TGCTGGGGTTGGATGGACATTTTATCCCCCTTTATCATTGCAG---GGCTCTATGGGAGTTGGCGTGGATTATTTGATGTTTTCTCTTCATTTAGCTGGTATTTCTAGCCTATTAGGTTCTGTAAAATTTATAACTACTATTATGTTGAATTTGAA------------ATCTCGTGTTTCTGTTATAGTATGGGCTTATCTTTTTACTTCTATTTTATTATTAATTTCTTTACCTGTTTTAGCTGCTGGTATTACTATGTTGTTGTTCGATCGAAAATTTGGTACTGCGTTTTTTGAGCCTTGTGGGGGGGGTGACCCTATTTTGTTTCAGCATTTATTTTGCTTTTTTGGGCATCCTGAAGTTTATGTTTTAATTCTTCCTGGTTTTGGGGTTGTAAGTCATATTTGTATGAGATTAAGTAATAATGATTCTTCATTTGGTTATTATGGGTTAGTTTATGCTATGGGTTCAATTGTGTGTTTAGGTAGTGTGGTGTGGGCTCATCATATGTTTATGGTTGGTATGGATGTAAAGACTGCTGTTTTTTTTAGTTCTGTAACTATGGTAATTGGTATTCCCACAGGGATTAAGGTTTTTTCTTGGTTATACATGTTGGGTACGAGATATGTGCGTGGTGTTGAGCCTATTCTTTTATGCATACTTGGTTTTATATTTCTTTTTGTGGTGGGGGGGGTGACCGGGATTGTTTTATCTGCTTCGGTGTTAGATAGTTTATTTCACGATACTTGTTTTGTGANNNNNNNNNNNNNNNNNNNNNNNNNNNNNNNNNNNNNNNNNNNNNNNNNNNNNNNNNNNNNNNNNNNNNNNNNNNNNNNNNNNNNNNNNNNNNNNNNNNNNNNNNNNNNNNNN
>Schistosomatidae_sp__2_W165_MF598174
NNNNNNNNNNNNNNNNNNNNNNNNNNNNNNNNNNNNNNNNNNNNNNNNNNNNNNNNNNNNNNNNNNNNNNNNNNNNNNNNNNNNNNNNNNNNNNNNNNNNNNGTTCCGTCTGATGTGTATAATTATTTGATAACTAATCATGGTATTGCTATGATATTCTTTTTTTTAATGCCTGTCTTGATAGGTGGTTTTGGTAAATATTTGTTACCCTTTTTATTAGGTTTGGATGATTTAGCTCTGCCTCGATTAAATTCTTTAAGCGTTTGGTTAATGATTCCTTCAATGTTTTATATGGAGATGAGATTATTATATGG---AGCTGGTGTTGGTTGGACTTTTTATCCTCCATTATCAATTCAA---AGGTCTATGGGTGTTGGTGTGGATTATTTAATGTTTTCTTTACATTTGGCAGGTGTTTCTAGATTATTGGGTTCTGTCAAATTTATAACGACTATTTTATTGAATTTGAA------------ATCTCGTGTGTCTGTAATAATTTGGGCTTACTTATTTACATCAATATTATTATTGATTTCTTTACCGGTGTTGGCTGCTGGTATAACTATGTTACTATTTGATCGTAAATTTGGTACTGCATTTTTTGAGCCTTGTGGGGGGGGTGACCCTATATTATTTCAGCATTTGTTCTGGTTTTTCGGTCATCCGGAAGTATATGTTTTAATTCTTCCAGGGTTTGGAGTGGTAAGACATATTTGTATGAGTTTGAGTAATAAAGATTCTTCTTTTGGTTATTATGGTTTGGTATGTGCTATGGGATCTATAGTTTGTTTGGGTAGTGTTGTTTGGGCTCATCATATGTTTATGGTTGGTTTAGATGTAAAGACTGCTGTTTTTTTTAGTTCGGTTACTATGGTTATAGGTATTCCCACAGGTATTAAGGTTTTTTCTTGCTTATATATGTTGGGTACTAGTTATATTCGTAGTGTTGAGCCGATTCTTTTATGGATTCTTGGTTTTATCTTTTTATTTGTAGTAGGAGGTGTGACTGGTATAGTTTTATCTGCTTCTGTTTTGGATAGTTTATTCCATGATACATGTTTTGTTANNNNNNNNNNNNNNNNNNNNNNNNNNNNNNNNNNNNNNNNNNNNNNNNNNNNNNNNNNNNNNNNNNNNNNNNNNNNNNNNNNNNNNNNNNNNNNNNNNNNNNNNNNNNNNNNN
>Schistosomatidae_sp__2_W480_MF598176
NNNNNNNNNNNNNNNNNNNNNNNNNNNNNNNNNNNNNNNNNNNNNNNNNNNNNNNNNNNNNNNNNNNNNNNNNNNNNNNNNNNNNNNNNNNNNNNNNNNNNNGTTCCGTCTGATGTGTATAATTATTTGATAACTAATCATGGTATTGCTATGATATTCTTTTTTTTAATGCCTGTCTTGATAGGTGGTTTTGGTAAATATTTGTTACCCTTTTTATTAGGTTTGGATGATTTAGCTCTGCCTCGATTAAATTCTTTAAGCGTTTGGTTAATGATTCCTTCAATGTTTTATATGGAGATGAGATTATTATATGG---AGCTGGTGTTGGTTGGACTTTTTATCCTCCATTATCAATTCAA---AGGTCTATGGGTGTTGGTGTGGATTATTTAATGTTTTCTTTACATTTGGCAGGTGTTTCTAGATTATTGGGTTCTGTCAAATTTATAACGACTATTTTATTGAATTTGAA------------ATCTCGTGTATCTGTAATAATTTGGGCTTACTTATTTACATCAATATTATTATTGATTTCTTTACCGGTGTTGGCTGCTGGTATAACTATGTTACTATTTGATCGTAAATTTGGTACTGCATTTTTTGAGCCGTGTGGGGGGGGTGACCCTATATTATTTCAGCATTTGTTCTGGTTTTTCGGGCATCCGGAAGTATATGTTTTAATTCTTCCAGGGTTTGGAGTGGTAAGACATATTTGTATGAGTTTGAGTAATAAAGATTCTTCTTTTGGTTATTATGGTTTGGTATGTGCTATGGGGTCTATAGTTTGTTTAGGTAGTGTTGTTTGGGCTCATCATATGTTTATGGTTGGTTTAGATGTAAAGACTGCTGTTTTTTTTAGTTCGGTTACTATGGTTATAGGTATTCCCACAGGTATTAAGGTTTTTTCTTGCTTATATATGTTGGGTACTAGTTATATTCGTAGTGTTGAGCCGATTCTTTTATGGATTCTTGGTTTTATCTTTTTATTTGTAGTAGGAGGTGTGACTGGTATAGTTTTATCTGCTTCTGTTTTAGATAGTTTATTCCATGATACATGTTTTGTTANNNNNNNNNNNNNNNNNNNNNNNNNNNNNNNNNNNNNNNNNNNNNNNNNNNNNNNNNNNNNNNNNNNNNNNNNNNNNNNNNNNNNNNNNNNNNNNNNNNNNNNNNNNNNNNNN
>Schistosomatidae_sp__MSB_Para_7954_KC113072
NNNNNNNNNNNNNNNNNNNNNNNNNNNNNNNNNNNNNNNNNNNNNNNNNNNNNNNNNNNNNNNNNNNNNNNNNNNNNNNNNNGGGAGCCATATTATAAATTATTGCCTTCTGAAATATACAAATATTTAATAACTAATCATGGCATAGCTATGATTTTTTTTTTTTTGATGCCTGTTTTAATAGGGGGTTTTGGHAAATATTTTTTCCCTTTTTTATTAGGTTTGGATGATTTGGYTTTACCCCGATTGAATTCDTTGAGTGTGTGGTTAATGGTTCCTTCAATGTTTTATATGGAGTTAAGTTTAATTTATGG---GGCTGGTGTGGGTTGGACATTTTATCCCCCCTTATCTATACAA---AATTCTATGGGGGTGGGGGTAAATTATTTGATGTTTTCCCTTCATTTGGCAGGTGTTTCTAGGTTGTTAGGTTCTGTAAAATTTAAAACTACTATTTTTACAAATCTTAA------------TTCCCGGGTTTCTGTAATTATTTGAGCTTATTTGTTTACTTCCATATTGCTATTAATTTCTTTGCCGGTTTTGGCTGCGGGGATTACTATGCTGTTGTTTGATCGDAAATTTGGTACGGCGTTTTTTGAACCTTGGGGGGGGGGTGACCCTATTTTGTTTCAGCATTTGTTTTGGTTTTTTGGTCATCCTGAAGTGTATGTTTTAATCTTACCAGGTTTTGGTGTTGTTAGACACATATGTATGAATTTAAGTAAAAAAGATTCTTCGTTTGGTTATTATGGGTTAGTTTGTGCAATGGGTTCCATTGTTTGTTTGGGTAGTGTTGTCTGGGCACACCATATGTTTATGGTGGGTTTAGATGTGAAGACTGCTGTTTTTTTTAGTTCTGTAACTATGGTGATAGGTATTCCGACAGGTATAAAGGTTTTTTCTTGATTATATATGCTGGGGACTAGGTATCTTCGGGGTGTGGAGCCTATTTTATTATGGATACTTGGCTTTATCTTTCTTTTTACTGTGGGGGGGGTGACTGGTATAGTGTTGTCTGCTTCTGTCTTAGATAGTTTGTTTCATGATACWTGATTTGTTATAGCCCACNNNNNNNNNNNNNNNNNNNNNNNNNNNNNNNNNNNNNNNNNNNNNNNNNNNNNNNNNNNNNNNNNNNNNNNNNNNNNNNNNNNNNNNNNNNNNNNNNNNNNNNNN
>Schistosomatidae_sp__MSB_Para_7959_KC113078
NNNNNNNNNNNNNNNNNNNNNNNNNNNNNNNNNNNNNNNNNNNNNNNNNNNNNNNNNNNNNNNNNNNNNNNNNNNNNNNNNNGTGATCCTTATTATAAATTGGTGCCTGTTGAGGTTTATAATTATTTAATTACGAATCATGGTATTGCCATGATATTCTTTTTTTTGATGCCAGTTTTGATAGGTGGTTTTGGTAATTATTTTTTACCTTTTATGTTGGGTTTGGATGATTTAGCTTTGCCTCGATTGAATTCGCTTAGTGTATGGTTAATGGTTCCCTCAATGTTTTATATGGAGTTGAGTTTATTGTATGG---AGCTGGTGTGGGATGGACGTTTTATCCTCCGTTGTCTCTGCAA---GGGTCTACAGGGTTAGGGGTTGATTATTTGATGTTTTCCCTTCATTTGGCTGGTGTGTCTAGATTGTTGGGGTCCGTTAAATTTATTACTACTATATTCTTAAATCTTAA------------ATTTCGTGTGTCTGTAATTGTTTGGGCTTATCTGTTTACGTCTATATTACTATTGTTATCGTTGCCGGTGTTGGCCGCAGGTATTACTATGTTACTGTTCGATCGGAATTTTGGTACTGCTTTTTTTGAACCTTGCGGGGGTGGTGATCCTGTGTTGTTTCAACATTTATTTTGGTTTTTTGGGCATCCGGAAGTATATGTATTAATTCTTCCAGGGTTTGGTATAGTGAGTCATATATGTATGAGGCTTAGTAATAACGATTCTTCATTTGGCTATTACGGTCTAGTTTGTGCTATGGGCTCTATAGTATGTTTAGGGAGTGTGGTGTGGGCACATCATATGTTTATGGTCGGTATGGATGTGAAGACGGCGGTTTTTTTTAGCTCTGTAACTATGGTTATTGGTATTCCTACTGGGATTAAGGTATTTTCTTGATTGTATATGTTGGGTAGAAGCTATATTCGTAGTACTGACCCGATACTTCTATGAATCCTTGGTTTTATTTTTCTTTTTACTGTAGGGGGGGTGACGGGGATTGTTTTGTCTGCTTCTGTTTTAGATAGCTTATTTCATGATACTTGGTTTGTGATTGCTCATNNNNNNNNNNNNNNNNNNNNNNNNNNNNNNNNNNNNNNNNNNNNNNNNNNNNNNNNNNNNNNNNNNNNNNNNNNNNNNNNNNNNNNNNNNNNNNNNNNNNNNNNN
>Schistosomatidae_sp__W217_KX302895
NNNNNNNNNNNNNNNNNNNNNNNNNNNNNNNNNNNNNNNNNNNNNNNNNNNNNNNNNNNNNNNNNNNNNNNNNNNNNNNNNNNNNNNNNNNNNTATAAATTGATTCCTTTGGAGATTTATAATTGTTTGATTACAAGGCATGGTATTGCTATGATATTTTTTTTTCTGATGCCTGTTTTAATTGGTGGGTTTGGTAACTATTTTTTACCTTTTATGTTGGGGTTGGATGATTTGGTGTTACCACGTTTAAACTCACTTAGAGTTTGGTTAATGTTACCTTCCTTGTTTTATATGGAGTTGAGTTTATTTTCTGGAGCGGCTGGGGTTGGTTGAACATTTTATCCTCCGTTATCTATACAG---GGGTGTCCTGGTGTGGGTGTTGATTACCTGATGTTTGCTTTGCATTTGGCGGGTATATCTAGTCTGATAGGGTCTGTTAAATTTATTGCTACGATAATGAGTAAGCTTAG------------CTTTCGTGTGTCTGTTTTAGTATGATCCTATCTGTTTACTTCGGTGTTGTTATTATTGTCTTTGCCTGTTTTGGCTGCGGGTATAACTATGTTGTTATTTGATCGTAAATTCGGTACTGCTTTTTTTGAGCCTTGCGGTGGGGGAGATCCTGTGTTATTTCAACATTTGTTTTGGTTTTTTGGTCATCCGGAGGTGTATGTATTAATTTTGCCAGGATTCGGTATAGTGAGTCATATATGTATGAATTTAAGAAAAAAAGATTCTTCTTTTGGGTATTATGGTTTGGTATGCGCCATGGGTTCTATAGTGTGTTTAGGTAGCGTAGTGTGGGCGCATCATATGTTCATGGTGGGTTTGGATGTTAAGACTGCTGTATTTTTTAGGTCTGTTACTATGGTTATTGGGATTCCAACGGGTATAAAGGTCTTTTCTTGGCTGNNNNNNNNNNNNNNNNNNNNNNNNNNNNNNNNNNNNNNNNNNNNNNNNNNNNNNNNNNNNNNNNNNNNNNNNNNNNNNNNNNNNNNNNNNNNNNNNNNNNNNNNNNNNNNNNNNNNNNNNNNNNNNNNNNNNNNNNNNNNNNNNNNNNNNNNNNNNNNNNNNNNNNNNNNNNNNNNNNNNNNNNNNNNNNNNNNNNNNNNNNNNNNNNNNNNNNNNNNNNNNNNNNNNNNNNNNNNNNNNNNNNNNNNNNNNNNNNNNNNNNNN
>Schistosomatidae_sp__W640_KX302897
NNNNNNNNNNNNNNNNNNNNNNNNNNNNNNNNNNNNNNNNNNNNNNNNNNNNNNNNNNNNNNNNNNNNNNNNNNNNNNNNNNNNNNNNNNNNNNNNNNNNNNNNNNNNNNNNNNNNNNNNNNNNNNNNNNNNNNNNNNNNNNNNNNNGCTATGATCTTTTTTTTCTTGATGCCTGTGTTGATAGGGGGGTTTGGTAATTATTTTTTGCCTTTTTTATTAGGACTTGATGATTTAGTATTACCTCGTTTGAATTCGTTAAGAGTTTGGTTAATGGTGCCTTCTTTATTTTATATGGAGCTTAGGTTGCTGAATGG---GGCTGGTGTAGGTTGGACGTTTTATCCTCCTCTATCTATTCAG---GGGTGGCCTAGAAAAGGTGTCGATTATTTGATGTTTTCTCTTCATTTGGCTGGGGTGTCTAGTTTGCTGGGTTCTGTTAAATTTATAGCTACTATTAGGACGAGTTTGGG------------ATCTCGTGTCTCTGTTATTGTGTGGTCTTATTTGTTTACTTCAATATTGTTGTTGTTGTCTTTGCCTGTTTTGGCTGCCGGAATAACTATGTTGTTGTTTGATCGTAAATTTGGTACTGCGTTTTTTGAGCCCTGTGGGGGGGGTGATCCTGTATTGTTTCAGCACTTGTTTTGGTTTTTTGGTCATCCTGAGGTGTATGTTTTAATTTTGCCTGGGTTTGGGATAGTAAGTCATATTTGTATGAGAATGAGTAAAAAAGATTCATCTTTTGGTTATTATGGGTTGGTTTGTGCTATGGGTTCTATAGTGTGTTTAGGTAGCGTTGTTTGAGCTCATCATATGTTTATGGTTGGTTTAGATGTTAAGACTGCTGTTTTTTTTAGTTCTGTGACTATGGTTATAGGTATCCCGACGGGTATTAAGGTTTTTTCTTGATTGTACATGCTTGGTGCTAGTTATTCGCGAAGGGTTGATCCTATATTGATGTGGCTTCTTGGGTTTATTTTTTTATTTGTNNNNNNNNNNNNNNNNNNNNNNNNNNNNNNNNNNNNNNNNNNNNNNNNNNNNNNNNNNNNNNNNNNNNNNNNNNNNNNNNNNNNNNNNNNNNNNNNNNNNNNNNNNNNNNNNNNNNNNNNNNNNNNNNNNNNNNNNNNNNNNNNNNNNNNNNNNNNNNNNNNNNNNNNNNNNNNNNNNNNNNNNNNN
>Schistosomatidae_sp__W829_KX302898
NNNNNNNNNNNNNNNNNNNNNNNNNNNNNNNNNNNNNNNNNNNNNNNNNNNNNNNNNNNNNNNNNNNNNNNNNNNNNNNNNNNNNNNNNNNNNTATAAATTGGTTCCTTTAGAGGTTTATAATTGCTTGATTACTAGACATGGGATAGCTATGATCTTTTTTTTCTTGATGCCTGTGTTGATAGGGGGGTTTGGTAATTATTTTTTGCCTTTTTTATTAGGACTTGATGATTTAGTATTACCTCGTTTGAATTCGTTAAGAGTTTGGTTAATGGTGCCTTCTTTATTTTATATGGAGCTTAGGTTGCTGAATGG---GGCTGGTGTAGGTTGGACGTTTTATCCTCCTCTATCTATTCAG---GGGTGGCCTAGAAAAGGTGTCGATTATTTGATGTTTTCTCTTCATTTGGCTGGGGTGTCTAGTTTGCTGGGTTCTGTTAAATTTATAGCTACTATTAGGACGAGTTTGGG------------ATCTCGTGTTTCTGTTATTGTGTGGTCTTATTTGTTTACTTCAATATTGTTGTTGTTGTCTTTGCCTGTTTTGGCTGCCGGAATAACTATGTTGTTGTTTGATCGTAAATTTGGTACTGCGTTTTTTGAGCCCTGTGGGGGGGGTGATCCTGTATTGTTTCAGCACTTGTTTTGGTTTTTTGGTCACCCTGAGGTGTATGTTTTAATTTTGCCTGGGTTTGGGATAGTAAGTCATATTTGTATGAGAATGAGTAAAAAAGATTCATCTTTTGGTTATTATGGGTTGGTTTGTGCTATGGGTTCTATAGTGTGTTTAGGTAGAGTTGTTTGAGCTCATCATATGTTTATGGTTGGTTTAGATGTTAAGACTGCTGTTTTTTTTAGTTCTGTGACTATGGTTATAGGTATCCCGACAGGTATTAAGGTTTTTTCCTGATTGTACATGCTTGGTGCTAGTTATTCGCGAAGGGTTGATCCTATATTGATGTGGCTTCTTGGGTTTATTTTTTTATTTGTNNNNNNNNNNNNNNNNNNNNNNNNNNNNNNNNNNNNNNNNNNNNNNNNNNNNNNNNNNNNNNNNNNNNNNNNNNNNNNNNNNNNNNNNNNNNNNNNNNNNNNNNNNNNNNNNNNNNNNNNNNNNNNNNNNNNNNNNNNNNNNNNNNNNNNNNNNNNNNNNNNNNNNNNNNNNNNNNNNNNNNNNNNN
>Schistosomatidae_sp_MSB_Para_7973_cox1_KC113073
NNNNNNNNNNNNNNNNNNNNNNNNNNNNNNNNNNNNNNNNNNNNNNNNNNNNNNNNNNNNNNNNNNNNNNNNNNNNNNNNNNCGGAGCCTTATTATAATTTAGTTCCTTCAGAAGTGTATAATTCTTTGATTACTAATCATGGTGTAGCTATGATATTTTTTTTTTTGATGCCGGTTTTAATAGGTGGGTTTGGTAAATATCTTTTGCCTTTTTTACTTGGATTGGATGATTTGGCTTTGCCTCGATTAAATTCTTTGAGTGTGGGGTTGATGGTTCCTTCAATGTTTTATATGGAGTTGAGTTTATTGTATGG---GGCGGGGGTTGGATGGACTTTTTATCCTCCTTTGTCTTTGCAG---GGGTCTATGGGTGTTGGGGTTGATTATTTGATGTTTTCTCTTCATTTGGCGGGGGTTTCTAGTTTATTAGGGGCTGTTAAATTTATAACAACTATTTTTTTGAATCTTAG------------TTCTCGTGTGTCTGTTATTGTTTGAGCTTATTTGTTTACGTCGATATTGTTATTATTATCATTGCCTGTGTTGGCGGCGGGGATTACTATGTTGTTGTTTGATCGTAAATTTGGTACTGCGTTTTTTGAACCTTGTGGGGGGGGTGATCCTATTTTGTTTCAACATTTATTTTGATTTTTTGGTCACCCGGAGGTGTATGTTTTAATTTTGCCAGGTTTTGGTGTGATAAGTCATATTTGTATGAATCTAAGTAATAATGATTCTTCATTTGGTTATTATGGTTTGGTTTGTGCTATGGGTTCTATAGTATGTTTAGGAAGGGTTGTTTGGGCTCATCATATGTTTATGGTTGGGTTAGATGTGAAGACGGCAGTTTTTTTTAGTTCGGTTACTATGGTGATTGGTATTCCGACAGGAATTAAGGTTTTTTCATGGTTGTATATGTTGGGAACAAGATATCTTCGTGGATTTGAGCCAATTCTTTTGTGGGTGCTTGGTTTTATTTTTCTTTTTGTTGTGGGGGGGGTAACGGGTATTGTACTATCTGCTTCTGTGTTAGATAGTTTATTTCATSATACGTGATTTGTGATTGCACATNNNNNNNNNNNNNNNNNNNNNNNNNNNNNNNNNNNNNNNNNNNNNNNNNNNNNNNNNNNNNNNNNNNNNNNNNNNNNNNNNNNNNNNNNNNNNNNNNNNNNNNNN
>Schistosomatidae_sp_MSB_Para_7977_cox1_KC113075
NNNNNNNNNNNNNNNNNNNNNNNNNNNNNNNNNNNNNNNNNNNNNNNNNNNNNNNNNNNNNNNNNNNNNNNNNNNNNNNNNNCGGAGCCTTATTATAATTTAGTTCCTTCAGAAGTGTATAATTCTTTGATTACTAATCATGGTGTAGCTATGATATTTTTTTTTTTGATGCCGGTTTTAATAGGTGGGTTTGGTAAATATCTTTTGCCTTTTTTACTTGGATTGGATGATTTGGCTTTGCCTCGATTAAATTCTTTGAGTGTGTGGTTGATGGTCCCCTCAATGTTTTATATGGAGTTGAGTTTATTGTATGG---GGCGGGGGTTGGATGGACTTTTTATCCTCCTTTGTCTTTGCAG---GGGTCTATGGGTGTTGGGGTTGATTATTTGATGTTTTCTCTTCATTTGGCGGGGGTTTCTAGTTTATTAGGGGCTGTTAAATTTATAACAACTATTTTTTTGAATCTTAG------------CTCTCGTGTGTCTGTTATTGTTTGAGCTTATTTGTTTACGTCGATATTGTTATTATTATCATTGCCTGTGTTGGCGGCGGGGATTACTATGTTGTTGTTTGATCGTAAATTTGGTACTGCGTTTTTTGAACCTTGTGGGGGGGGTGATCCTATTTTGTTTCAACATTTATTTTGATTTTTTGGTCACCCGGAGGTGTATGTTTTAATTTTGCCAGGTTTTGGTGTGATAAGTCATATTTGTATGAATCTAAGTAATAATGATTCTTCATTTGGTTATTATGGTTTGGTTTGTGCTATGGGTTCTATAGTATGTTTAGGAAGAGTTGTTTGGGCTCATCATATGTTTATGGTTGGGTTAGATGTGAAGACGGCAGTTTTTTTTAGTTCGGTTACTATGGTGATTGGTATTCCGACAGGAATTAAGGTTTTTTCGTGGTTATATATGTTGGGAACAAGATATCTTCGTGGGTTTGAGCCAATTCTTTTGTGGGTGCTTGGTTTTATTTTCCTTTTTGTTGTGGGGGGGGTAACGGGTATTGTACTATCTGCTTCTGTGTTAGATAGTTTATTTCATGATACGTGATTTGTGATTGCACATNNNNNNNNNNNNNNNNNNNNNNNNNNNNNNNNNNNNNNNNNNNNNNNNNNNNNNNNNNNNNNNNNNNNNNNNNNNNNNNNNNNNNNNNNNNNNNNNNNNNNNNNN
>Trichobilharzia_franki_FJ174530
NNNNNNNNNNNNNNNNNNNNNNNNNNNNNNNNNGGTGGTTTTATTGGTTTAGGGCTAAGTTTGTTGATTCGTTTAAAATTTTGTGAGCCTTATTATAATTTGGTTCCTTCTGAGATTTATAATTATTTAATTACTAACCATGGTATCGCTATGATATTTTTTTTTTTGATGCCRGTATTAATTGGTGGATTTGGTAATTATCTTTTACCATTCTTACTAGGTTTAGATGACTTAGCTTTGCCGCGTTTGAATTCTTTAAGTGTTTGGTTGATGGTTCCTTCTATGTTTTATATGGAGTTGAGTTTAATTTATGG---AGCTGGGGTGGGGTGAACTTTTTATCCTCCTTTATCCATACAG---AGTTCTATGGGGGTTGGGGTTGATTATTTGATGTTTTCTTTGCATTTGGCTGGTGTTTCTAGTTTATTGGGTTCTGTAAATTTTATAACTACTATTATATTAAATCTTAG------------TTTTCGGGTTTCGGTTGTGGTGTGATCTTATTTATTTACTTCTATTTTACTATTATTATCTTTGCCTGTTTTGGCGGCTGGGATAACRATGTTATTGTTTGATCGAAAATTTGGTACTGCTTTTTTTGAACCTTGTGGGGGGGGTGATCCTATTTTATTTCAGCATTTGTTTTGGTTTTTTGGTCATCCTGAAGTATATGTTTTAATTTTGCCGGGATTTGGTGTTGTGAGACATATTTGTATGAATTTAAGTAATAAAGATTCTTCTTTTGGTTATTATGGGTTAGTTTGTGCTATGGGTTCTATAGTATGTTTAGGTAGTGTGGTGTGGGCACATCATATGTTTATGGTTGGGCTGGATGTTAAGACTGCTGTGTTTTTTAGTTCAGTNNNNNNNNNNNNNNNNNNNNNNNNNNNNNNNNNNNNNNNNNNNNNNNNNNNNNNNNNNNNNNNNNNNNNNNNNNNNNNNNNNNNNNNNNNNNNNNNNNNNNNNNNNNNNNNNNNNNNNNNNNNNNNNNNNNNNNNNNNNNNNNNNNNNNNNNNNNNNNNNNNNNNNNNNNNNNNNNNNNNNNNNNNNNNNNNNNNNNNNNNNNNNNNNNNNNNNNNNNNNNNNNNNNNNNNNNNNNNNNNNNNNNNNNNNNNNNNNNNNNNNNNNNNNNNNNNNNNNNNNNNNNNNNNNNNNNNNNNNNNNNNNNNNNNNNNN
>Trichobilharzia_mergi_JX456172
NNNNNNNNNNNNNNNNNNNNNNNNNNNNNNNNNGGTGGTTTTATTGGTTTGGGTTTAAGTTTATTGATTCGTTTAAAATTTTGTGAGCCTTACTATAATTTGGTTCCCTCCGAGGTATATAATTATTTGATTACTAATCATGGTATTGCTATGATATTTTTTTTTTTAATGCCAGTATTGATTGGCGGGTTTGGTAATTACCTTTTGCCTTTTCTATTAGGGTTGGATGATTTAGCTTTGCCTCGTTTGAATTCTTTGAGTGTTTGGTTAATGGTTCCTTCTGTATTTTATATGGAGTTGAGTTTAATATATGG---TGCTGGTGTTGGTTGGACTTTTTATCCTCCTTTATCTATTCAA---AGATCGATGGGAGTTGGTGTTGATTATTTGATGTTTTCTTTGCATTTGGCTGGGGTTTCTAGTTTGTTGGGTTCTGTAAAATTTATAACTACTATTTTTCTAAATATTAG------------TTTTCGGGTTTCGGTGATTGTTTGGGCTTATTTATTTACGTCGGTTTTGTTATTATTGTCTTTGCCTGTTTTGGCGGCTGGCATAACTATGTTGTTGTTTGATCGAAATTTTGGTACCGCTTTTTTTGAACCTTGTGGGGGGGGTGATCCTATATTATTTCAACATTTGTTTTGATTTTTTGGTCATCCGGAGGTGTATGTTTTGATTTTGCCAGGTTTTGGTATTGTTAGTCATATATGTATGAATTTAAGTAATAAAGATTCTTCATTTGGTTATTATGGGTTGGTCTGTGCTATGGGCTCTATAGTCTGTTTGGGTAGTGTGGTGTGGGCTCATCACATGTTTATGGTGGGGCTGGATGTTAAGACTGCAGTTTTTTTTAGTTCTGTNNNNNNNNNNNNNNNNNNNNNNNNNNNNNNNNNNNNNNNNNNNNNNNNNNNNNNNNNNNNNNNNNNNNNNNNNNNNNNNNNNNNNNNNNNNNNNNNNNNNNNNNNNNNNNNNNNNNNNNNNNNNNNNNNNNNNNNNNNNNNNNNNNNNNNNNNNNNNNNNNNNNNNNNNNNNNNNNNNNNNNNNNNNNNNNNNNNNNNNNNNNNNNNNNNNNNNNNNNNNNNNNNNNNNNNNNNNNNNNNNNNNNNNNNNNNNNNNNNNNNNNNNNNNNNNNNNNNNNNNNNNNNNNNNNNNNNNNNNNNNNNNNNNNNNNNN
>Trichobilharzia_physellae_MK433251
ATGGGTGTTATTTATTTTTTATTAGGTTTATGGGGTGGTTTTATTGGTTTAGGGTTGAGTTTATTAATTCGTTTGAAATTTTGTGAGCCTTATTATAATTTGGTTCCTTCTGAAATTTATAATTATTTGATTACCAATCATGGTATTGCTATGATATTCTTTTTTTTGATGCCGGTATTAATTGGTGGGTTTGGTAATTACTTATTACCATTTTTATTGGGTTTAGATGATTTGGCTTTACCTCGTTTGAATTCTTTAAGGGTTTGATTAATGGTTCCTTCTATGTTCTATATGGAGTTGAGCTTAATTTATGG---TGCGGGAGTAGGTTGAACTTTTTATCCTCCTTTATCTATACAG---AGTTCGATGGGGGTTGGGGTTGATTATTTAATGTTTTCTTTACATTTGGCTGGTGTTTCTAGCTTATTGGGTTCTGTAAATTTTATAACTACAATTTTATTGAATCTTAG------------TTTTCGGGTTTCGGTTGTGGTGTGGTCTTATTTATTTACTTCTATTTTGTTGTTATTATCTTTACCTGTTTTGGCAGCTGGTATAACAATGTTGTTATTTGATCGAAAATTTGGTACTGCTTTTTTTGAGCCTTGTGGGGGTGGGGATCCGATCTTGTTTCAACATCTCTTTTGGTTTTTTGGGCATCCTGAAGTATACGTTTTGATTTTGCCTGGTTTCGGTGTTGTGAGTCATATTTGTATGAATTTAAGTAATAAAGATTCTTCTTTTGGTTATTATGGTTTGGTTTGTGCTATGGGTTCTATAGTTTGTTTAGGTAGTGTAGTATGAGCTCATCATATGTTTATGGTAGGATTGGATGTTAAGACTGCTGTGTTTTTTAGCTCGGTGACTATGGTTATAGGTATTCCGACAGGTATTAAGGTTTTTTCTTGATTATATATGTTAGGAACTAGTTATTTGCGAGGAGTTGAGCCTATAGTATTATGGGTGTTAGGTTTTATTTTTCTTTTTACTGTGGGGGGAGTTACAGGNNNNNNNNNNNNNNNNNNNNNNNNNNNNNNNNNNNNNNNNNNNNNNNNNNNNNNNNNNNNNNNNNNNNNNNNNNNNNNNNNNNNNNNNNNNNNNNNNNNNNNNNNNNNNNNNNNNNNNNNNNNNNNNNNNNNNNNNNNNNNNNNNNNNNNNNNNNNNNNNNNNNNNNNN
>Trichobilharzia_querquedulae_KU057184
NNNNNNNNNNNNNNNNNNNNNNNNNNNNNNNNNGGTGGTTTTATTGGTTTAGGTTTAAGTTTGTTAATTCGTTTGAAATTTTGTGAACCTTATTATAATTTGGTTCCTTCTGAGATTTATAATTATTTAATTACCAATCATGGTATTGCTATGATATTTTTTTTTTTGATGCCTGAATTAATTGGKGGGTTTGGTAAATATCTTTTACCTTTTTTATTGGGTTTAGATGATTTAGCTTTGCCTCGTTTAAATTCTTTAAGTGTTTGGTTAATGGTTCCTTCTATGTTTTATATGGAGTTGAGTTTAATTTATGG---TGCTGGAGTAGGGTGGACTTTTTATCCTCCGTTATCTATACAG---AGTTCTATGGGGGTTGGGGTTGATTACTTGATGTTTTCTTTACATTTGGCTGGTGTTTCTAGTTTGTTAGGTTCTGTAAATTTTATAACTACTATTTTATTAAATATTAG------------TGCTCGGGTTTCGGTTGTTGTGTGGTCTTATTTATTTACTTCTATTTTATTATTATTATCATTACCTGTTTTAGCGGCTGGTATAACTATGTTACTATTTGATCGAAAATTTGGTACTGCTTTTTTTGAGCCTTGTGGGGGGGGTGATCCTATTTTGTTTCAGCATTTATTTTGGTTTTTTGGTCATCCTGAGGTGTATGTTTTAATTTTGCCTGGGTTTGGTATTGTGAGACATATTTGTATGAATTTAAGTAATAAAGATTCTTCTTTTGGTTATTATGGTTTGGTCTGCGCTATGGGTTCTATAGTTTGTTTAGGTAGTGTAGTATGGGCTCATCATATGTTTATGGTGGGGCTTGATGTTAAGACTGCTGTTTTTTTTAGTTCGGTNNNNNNNNNNNNNNNNNNNNNNNNNNNNNNNNNNNNNNNNNNNNNNNNNNNNNNNNNNNNNNNNNNNNNNNNNNNNNNNNNNNNNNNNNNNNNNNNNNNNNNNNNNNNNNNNNNNNNNNNNNNNNNNNNNNNNNNNNNNNNNNNNNNNNNNNNNNNNNNNNNNNNNNNNNNNNNNNNNNNNNNNNNNNNNNNNNNNNNNNNNNNNNNNNNNNNNNNNNNNNNNNNNNNNNNNNNNNNNNNNNNNNNNNNNNNNNNNNNNNNNNNNNNNNNNNNNNNNNNNNNNNNNNNNNNNNNNNNNNNNNNNNNNNNNNNN
>Trichobilharzia_sp__A_SVB_2009_FJ174524
NNNNNNNNNNNNNNNNNNNNNNNNNNNNNNNNNGGGGGTTTTATTGGTTTGGGGTTAAGTTTGTTGATTCGTTTGAAATTTTGTGAGCCTTACTATAATTTGGTTCCTTCTGAGATTTATAATTATTTGATTACCAATCATGGTATTGCTATGATTTTTTTTTTTTTGATGCCRGTTTTAATTGGTGGGTTTGGTAATTATCTTTTACCTTTTTTATTGGGTTTAGATGATTTAGCTTTGCCTCGTTTAAATTCTTTGAGAGTTTGGTTGATGGTTCCTTCTATGTTTTATATGGAGTTGAGTTTAATTTATGG---GGCTGGGGTAGGGTGGACTTTTTATCCTCCTTTATCTATCCAA---AGTTCTATGGGGGTTGGGGTTGATTATTTGATGTTTTCCTTACATTTAGCGGGTGTTTCTAGATTATTAGGTTCCGTGAATTTTATAACTACTATTTTGTTGAATCTTAG------------TTCTCGAGTTTCAGTTGTAATTTGATCTTATTTATTTACTTCTATTTTGTTATTATTATCTTTGCCTGTATTGGCTGCTGGTATAACAATGCTGTTGTTTGATCGAAAATTTGGTACTGCTTTTTTTGAACCCTGTGGTGGGGGTGATCCTATTTTATTTCAGCATTTATTTTGATTTTTTGGTCATCCGGAAGTATACGTTTTGATTTTACCAGGGTTTGGTGTTGTAAGTCATATCTGTATGAATTTGAGTAATAAAGATTCTTCTTTTGGTTATTATGGTTTGGTTTGTGCGATGGGTTCTATAGTTTGTTTAGGTAGTGTGGTGTGGGCTCATCATATGTTTATGGTGGGATTAGATGTTAAGACTGCTGTATTTTTTAGCTCAGTNNNNNNNNNNNNNNNNNNNNNNNNNNNNNNNNNNNNNNNNNNNNNNNNNNNNNNNNNNNNNNNNNNNNNNNNNNNNNNNNNNNNNNNNNNNNNNNNNNNNNNNNNNNNNNNNNNNNNNNNNNNNNNNNNNNNNNNNNNNNNNNNNNNNNNNNNNNNNNNNNNNNNNNNNNNNNNNNNNNNNNNNNNNNNNNNNNNNNNNNNNNNNNNNNNNNNNNNNNNNNNNNNNNNNNNNNNNNNNNNNNNNNNNNNNNNNNNNNNNNNNNNNNNNNNNNNNNNNNNNNNNNNNNNNNNNNNNNNNNNNNNNNNNNNNNNN
>Trichobilharzia_sp__B_SVB_2009_FJ174528
NNNNNNNNNNNNNNNNNNNNNNNNNNNNNNNNNGGGGGTTTTATTGGTTTAGGGTTGAGTTTATTGATTCGTTTGAAATTTTGTGAGCCTTATTATAATTTGGTTCCTTCTGAGATTTATAATTATTTGATTACTAATCATGGTATTGCTATGATATTTTTTTTTTTGATGCCAGTATTAATTGGTGGGTTTGGTAATTATCTTTTACCATTTTTATTGGGTTTGGATGATTTAGCTTTACCTCGTTTAAATTCTTTAAGCGTTTGGTTAATGGTTCCTTCTATGTTTTACATGGAGTTGAGTTTAATTTATGG---TGCTGGAGTGGGGTGGACTTTTTATCCTCCATTATCTATACAA---AGTTCGATGGGGGTTGGGGTTGATTACTTGATGTTTTCTTTGCATTTAGCGGGTGTTTCTAGATTATTAGGTTCTGTAAATTTTATAACTACTATTTTGTTAAATCTTAG------------TTTTCGAGTTTCAGTTGTAGTTTGGTCTTATTTATTTACTTCTATTTTATTGTTGTTATCTTTACCTGTTTTAGCTGCTGGGATAACAATGCTTTTGTTTGATCGAAAATTTGGTACTGCTTTCTTTGAACCTTGTGGGGGGGGTGATCCTATTTTGTTTCAGCATTTATTTTGGTTTTTTGGTCATCCTGAAGTATATGTTTTGATTTTGCCGGGGTTTGGTGTTGTGAGTCATATTTGTATGAATCTGAGTAATAAAGATTCTTCTTTTGGTTATTATGGTTTGGTTTGTGCGATGGGTTCTATAGTTTGTTTGGGTAGCGTAGTATGGGCTCATCATATGTTTATGGTGGGGTTGGACGTTAAGACTGCTGTATTTTTTAGTTCAGTNNNNNNNNNNNNNNNNNNNNNNNNNNNNNNNNNNNNNNNNNNNNNNNNNNNNNNNNNNNNNNNNNNNNNNNNNNNNNNNNNNNNNNNNNNNNNNNNNNNNNNNNNNNNNNNNNNNNNNNNNNNNNNNNNNNNNNNNNNNNNNNNNNNNNNNNNNNNNNNNNNNNNNNNNNNNNNNNNNNNNNNNNNNNNNNNNNNNNNNNNNNNNNNNNNNNNNNNNNNNNNNNNNNNNNNNNNNNNNNNNNNNNNNNNNNNNNNNNNNNNNNNNNNNNNNNNNNNNNNNNNNNNNNNNNNNNNNNNNNNNNNNNNNNNNNNN
>Trichobilharzia_sp__C_SVB_2009_FJ174529
NNNNNNNNNNNNNNNNNNNNNNNNNNNNNNNNNGGGGGTTTTATTGGGTTAGGTTTAAGTTTRTTGATTCGTTTAAATTTTTGTGAGCCTTATTATAATTTAGTTCCTTCTGAAATTTATAATTATTTAATTACTAATCATGGTATTGCTATGATATTTTTTTTTTTGATGCCAGTATTAATTGGTGGGTTTGGTAAATATCTTTTACCATTTTTATTGGGGTTGGATGATTTAGCTTTACCTCGTTTAAATTCTTTAAGTGTTTGATTAATGGTTCCTTCTATGTTTTATATGGAGTTAAGTCTGATTTATGG---TGCTGGGGTGGGGTGAACTTTTTATCCTCCTTTATCTATTCAG---AACTCTATGGGGGTTGGGGTTGATTATTTAATGTTTTCTTTACATTTGGCTGGTGTTTCTAGTTTGTTAGGTTCTGTGAATTTTATAACTACTATCTTGTTGAATCTTAG------------TTTTCGAGTTTCGGTTGTAGTATGATCTTATTTATTTACTTCTATTTTGTTATTATTATCTTTGCCTGTATTAGCGGCTGGGATAACTATGTTGTTATTTGATCGAAAATTTGGTACTGCTTTCTTTGAACCTTGTGGGGGGGGTGATCCTATTTTATTTCAGCATTTATTTTGGTTTTTTGGTCATCCTGAAGTATACGTATTAATTTTGCCTGGATTTGGTATTGTAAGCCATATATGTATGAATTTAAGAAATAAAGATTCTTCTTTTGGTTATTATGGTTTGGTTTGTGCTATGGGTTCTATAGTTTGTTTAGGTAGTGTAGTGTGAGCTCATCATATGTTTATGGTAGGTCTCGATATTAAGACTGCTGTTTTTTTTAGGTCAGTNNNNNNNNNNNNNNNNNNNNNNNNNNNNNNNNNNNNNNNNNNNNNNNNNNNNNNNNNNNNNNNNNNNNNNNNNNNNNNNNNNNNNNNNNNNNNNNNNNNNNNNNNNNNNNNNNNNNNNNNNNNNNNNNNNNNNNNNNNNNNNNNNNNNNNNNNNNNNNNNNNNNNNNNNNNNNNNNNNNNNNNNNNNNNNNNNNNNNNNNNNNNNNNNNNNNNNNNNNNNNNNNNNNNNNNNNNNNNNNNNNNNNNNNNNNNNNNNNNNNNNNNNNNNNNNNNNNNNNNNNNNNNNNNNNNNNNNNNNNNNNNNNNNNNNNNN
>Trichobilharzia_sp__D_SVB_2009_FJ174485
NNNNNNNNNNNNNNNNNNNNNNNNNNNNNNNNNGGCGGTTTTATTGGTTTAGGTTTGAGTCTATTGATTCGTTTAAAATTTTGTGAGCCTTATTATAATTTGGTTCCTTCTGAAATTTATAATTATTTGATTACCAAACATGGTATTGCTATGATATTTTTTTTCTTAATGCCTGTTTTAATTGGTGGGTTTGGGAATTATCTTTTGCCCTTTTTATTGGGTTTGGATGATTTGGCATTGCCTCGTTTAAATTCTTTGAGTGTATGGTTAATGGTACCTTCGATGTTTTATATGGAGTTGAGTTTGATTTATGG---TGCTGGTGTTGGATGAACTTTTTATCCTCCTTTGTCTATTCAG---AGATCTATGGGGGTGGGTGTTGATTATTTGATGTTTTCTTTGCATTTAGCTGGGGTTTCTAGTTTGTTGGGTTCCGTAAAATTTATAACTACTATTTTGTTAAATCTTAG------------TTGTCGGGTTTCAGTAATTGTTTGGTCATATCTATTTACGTCTATTTTATTGTTGTTGTCTTTGCCTGTATTAGCTGCTGGTATAACGATGTTATTGTTTGATCGAAAATTTGGTACTGCTTTTTTTGAGCCTTGTGGGGGGGGTGACCCTATATTATTTCAGCATTTATTTTGGTTTTTTGGTCATCCTGAAGTATATGTTTTAATTTTACCCGGGTTTGGGGTAGTTAGTCATATTTGTATGAGTTTAAGTAAAAAAGATTCTTCGTTTGGTTATTATGGGTTGGTTTGTGCTATGGGTTCTATAGTGTGTTTAGGTAGTGTGGTGTGGGCCCATCATATGTTTATGGTGGGTTTAGATATTAAGACTGCTGTGTTTTTTAGTTCTGTNNNNNNNNNNNNNNNNNNNNNNNNNNNNNNNNNNNNNNNNNNNNNNNNNNNNNNNNNNNNNNNNNNNNNNNNNNNNNNNNNNNNNNNNNNNNNNNNNNNNNNNNNNNNNNNNNNNNNNNNNNNNNNNNNNNNNNNNNNNNNNNNNNNNNNNNNNNNNNNNNNNNNNNNNNNNNNNNNNNNNNNNNNNNNNNNNNNNNNNNNNNNNNNNNNNNNNNNNNNNNNNNNNNNNNNNNNNNNNNNNNNNNNNNNNNNNNNNNNNNNNNNNNNNNNNNNNNNNNNNNNNNNNNNNNNNNNNNNNNNNNNNNNNNNNNNN
>Trichobilharzia_sp__E_SVB_2009_FJ174483
NNNNNNNNNNNNNNNNNNNNNNNNNNNNNNNNNGGCGGTTTTATTGGTTTAGGTCTGAGTTTATTGATTCGTTTGAAATTTTGTGAGCCTTACTATAATTTGGTTCCTTCAGAAATATATAATTATTTGATTACTAATCATGGGATTGCCATGATATTTTTTTTCTTAATGCCTGTTTTGATTGGGGGCTTTGGTAATTATCTTTTGCCTTTTTTGTTGGGTTTAGATGATTTGGCGTTGCCTCGTTTAAATTCTTTAAGCGTTTGGTTGATGGTTCCTTCAATTTTCTATATGGAATTAAGTTTAATTTATGG---TGCTGGGGTTGGGTGAACTTTTTATCCTCCTTTATCTATTCAG---AGTTCAATGGGCGTAGGTGTTGATTATTTAATGTTTTCTTTGCATTTGGCAGGGGTTTCTAGTTTGTTGGGTTCTGTAAATTTTATAACGACTATTTTGTTGAGTCTTAG------------TCGTCGGGTTTCTGTAATTGTTTGGTCATATTTGTTTACATCTATTTTGTTATTGTTATCTTTACCTGTTTTAGCGGCAGGTATTACTATGTTGTTATTTGATCGAAAATTTGGTACTGCTTTTTTTGAACCTTGTGGGGGGGGTGATCCTATATTGTTTCAGCATTTGTTTTGGTTTTTTGGTCATCCTGAGGTTTATGTATTAATTCTACCTGGATTTGGTATTGTTAGTCATATATGTATGAACCTAAGTAAAAAAGATTCTTCTTTTGGTTATTATGGTTTGGTTTGTGCTATGGGTTCGATAGTGTGTTTGGGTAGAGTGGTTTGAGCTCATCATATGTTTATGGTGGGGATGGATGTTAAGACTGCTGTTTTTTTTAGCTCTGTNNNNNNNNNNNNNNNNNNNNNNNNNNNNNNNNNNNNNNNNNNNNNNNNNNNNNNNNNNNNNNNNNNNNNNNNNNNNNNNNNNNNNNNNNNNNNNNNNNNNNNNNNNNNNNNNNNNNNNNNNNNNNNNNNNNNNNNNNNNNNNNNNNNNNNNNNNNNNNNNNNNNNNNNNNNNNNNNNNNNNNNNNNNNNNNNNNNNNNNNNNNNNNNNNNNNNNNNNNNNNNNNNNNNNNNNNNNNNNNNNNNNNNNNNNNNNNNNNNNNNNNNNNNNNNNNNNNNNNNNNNNNNNNNNNNNNNNNNNNNNNNNNNNNNNNNN
>Trichobilharzia_sp__PYOL010_MW525202
ATTGGTGTTATTTATTTTTTATTAGGTTTGTGGGGTGGTTTTATTGGTTTAGGTTTGAGTTTATTAATTCGTTTGAAATTTTGTGAGCCTTATTATAATTTGGTTCCTTCCGAGGTTTATAATTATTTAATTACTAATCATGGTATTGCTATGATATTTTTCTTTTTAATGCCGGTGTTAATTGGTGGGTTTGGCAATTATTTTTTGCCGTTTTTGTTGGGCTTAGATGATTTGGCTTTGCCACGTTTAAATTCTTTGAGGGTTTGGTTGATGGTTCCTTCTATATTTTATATGGAGTTGAGTTTAATATATGG---TGCTGGTGTTGGTTGGACTTTTTATCCACCCTTATCCATTCAG---AGTTCTATGGGGGTTGGGGTAGATTATTTAATGTTTTCTTTGCATTTGGCTGGTGTTTCCAGTTTGTTGGGTTCTGTGAAATTTATAACTACTATTTTATTGAATCTTAG------------TTTTCGGGTTTCAGTTATGGTTTGATCTTATTTATTTACTTCTATTCTGTTATTGTTGTCTTTACCTGTTTTGGCAGCTGGTATAACTATGTTATTGTTTGATCGGAAATTTGGTACTGCTTTTTTTGAGCCTTGTGGGGGGGGTGATCCTATATTATTTCAGCATTTGTTTTGGTTTTTTGGTCATCCTGAAGTATATGTATTAATTTTGCCTGGGTTTGGGGTAGTGAGTCATATTTGTATGAATTTGAGTAATAAAGATTCTTCATTTGGATATTATGGTCTGGTTTGTGCTATGGGTTCTATAGTTTGTTTGGGTAGTGTAGTGTGAGCTCATCATATGTTTATGGTTGGGTTGGATGTTAAGACTGCTGTGTTTTTTAGTTCGGTGACTATGGTTATAGGTATTCCTACAGGTATAAAGGTTTTTTCTTGGTTATATATGTTAGGTACTAGATATTTACGTGGGGTTGAGCCGATAGTGTTATGGATATTAGGTTTTATTTTTCTTTTTACTGTGGGGGGGGTTACAGGTATAGTGTTGTCTGCTTCTGTTTTGGATAGTTTATTTCATGATACTTGATTTGTAATTGCTCACTTTCATTATGTCTTATCTTTAGGATCATATAGAACTGTGGTAATTAGTTTGGTTTGGTGGTGACCTGTAATTATGGGTTATACTTTGAATAAGTATTTATTATAT
>Trichobilharzia_stagnicolae_FJ174490
NNNNNNNNNNNNNNNNNNNNNNNNNNNNNNNNNGGTGGTTTTATTGGTTTGGGGTTAAGTCTATTGATTCGTTTAAAATTTTGTGAGCCTTATTATAATTTGATACCTTCTGAGGTCTATAATTATCTAATTACTAATCATGGGATTGCAATGATATTCTTTTTTTTGATGCCTGTATTGATTGGTGGGTTTGGTAAATATCTTTTGCCTTTTTTGTTGGGTTTAGATGATTTGGCATTGCCTCGTTTAAATTCTTTAAGTGTGTGGTTGATGGTTCCTTCGATGTTCTATATGGAGTTGAGTTTGGTTTGTGG---TGCTGGGGTTGGGTGGACGTTTTATCCTCCTTTATCAATTCAG---AGATCAATGGGGGTAGGTGTTGATTATTTAATGTTTTCGTTGCATTTAGCTGGTGTTTCTAGGTTGTTAGGTTCTGTGAAATTTATAACTACTATTTTTTTGAATCTTAG------------TTGTCGGGTTTCTGTGATTGTTTGGTCGTATTTATTTACGTCTGTTTTATTATTATTATCTTTGCCTGTTTTGGCTGCGGGTATAACTATGTTGTTGTTTGATCGAAAATTTGGTACTGCCTTTTTTGAACCTTGTGGGGGGGGTGATCCTATCTTGTTTCAACATTTATTTTGGTTTTTTGGTCATCCCGAGGTATATGTCTTGATCTTGCCAGGGTTTGGAATTGTTAGGCACATTTGTATGAACTTGAGTAAAAAAGATTCTTCTTTTGGTTATTATGGGTTGGTTTGTGCTATGGGCTCTATAGTGTGTTTAGGTAGTGTGGTGTGGGCGCATCATATGTTTATGGTGGGCTTAGATGTTAAGACTGCTGTGTTTTTTAGTTCTGTNNNNNNNNNNNNNNNNNNNNNNNNNNNNNNNNNNNNNNNNNNNNNNNNNNNNNNNNNNNNNNNNNNNNNNNNNNNNNNNNNNNNNNNNNNNNNNNNNNNNNNNNNNNNNNNNNNNNNNNNNNNNNNNNNNNNNNNNNNNNNNNNNNNNNNNNNNNNNNNNNNNNNNNNNNNNNNNNNNNNNNNNNNNNNNNNNNNNNNNNNNNNNNNNNNNNNNNNNNNNNNNNNNNNNNNNNNNNNNNNNNNNNNNNNNNNNNNNNNNNNNNNNNNNNNNNNNNNNNNNNNNNNNNNNNNNNNNNNNNNNNNNNNNNNNNNN
>Trichobilharzia_szidati_MT708491
NNNNNNNNNNNNNNNNNNNNNNNNNNNNNNNNNGGGGGCTTTATAGGTTTGGGTTTGAGTTTATTAATTCGTTTAAAATTTTGTGAGCCTTACTATAATTTGGTTCCTTCGGAGATTTATAATTATTTGATTACTAATCATGGTATTGCTATGATATTCTTTTTTTTAATGCCTGTTTTAATTGGTGGGTTTGGTAATTATCTTTTGCCTTTCTTGTTGGGTTTAGATGATTTAGCGTTGCCTCGTTTAAATTCTTTGAGTGTTTGGTTAATGGTTCCTTCAATGTTTTATATGGAATTGAGTTTGATTTATGG---TGCTGGGGTTGGTTGAACTTTTTATCCTCCGTTATCTATACAA---AAATCGATGGGGGTGGGTGTTGATTATTTGATGTTTTCTTTACATTTGGCAGGGGTTTCTAGGTTGTTGGGTTCTGTTAAATTTATAACTACGATTTTGTTGAATCTTAG------------TTCTCGGGTTTCGGTTGTTGTTTGGGCGTATTTGTTTACGTCTATTTTATTGTTGTTGTCTTTACCTGTCTTGGCTGCTGGTATAACAATGTTGTTGTTTGATCGAAAATTTGGTACTGCTTTTTTTGAACCCTGTGGGGGGGGTGATCCTATATTGTTTCAGCATTTATTTTGGTTTTTTGGTCATCCTGAAGTATATGTATTAATTTTACCGGGGTTTGGTATTGTTAGTCATATTTGTATGAATTTAAGTAAAAAAGATTCTTCTTTTGGATATTACGGTTTAGTTTGTGCTATGGGTTCTATAGTGTGTTTGGGTAGTGTAGTGTGAGCTCATCATATGTTTATGGTGGGTTTGGATGTTAAGACTGCTGTTTTTTTTAGTTCTGTAACAATGGTTATAGGTATTCCGACAGGTATTAAGGTTTTTTCTTGGTTGTATATGTTAGGGTCTAGCTACTTGCGGGGTGTTGAGCCGATAGTGTTATGGGTTTTAGGTTTTATATTTCTTTTTACTGTGGGGGGGGTAACAGGAATAGTTTTGCCTGCTTCTGTTTTGGATAGTTTATTTCATGATACTTGATTTGTTATAGCTCACTTTCATTATGTTCTTTCTTTAGGTTCTTATAGTACTGTTGTTATTAGATTGATTTGGTGATGACCAGTTATAATGGGTTATTCTTTGAATAAGNNNNNNNNNNNN
