# Supplementary material for: Morphological, Behavioral, and Molecular Characterization of Avian Schistosomes (Digenea: Schistosomatidae) in the Native Snail Chilina dombeyana (Chilinidae) from Southern Chile
Source: Pathogens. 2022 Mar 9;11(3):332. doi: 10.3390/pathogens11030332 (PMC8949248; doi:10.3390/pathogens11030332)
Supplement: Supplementary file 1 [file pathogens-11-00332-s001.zip › Oyarzún-Ruiz_et_al_Supplementary_Aligment_concatenated_28S_COI.fas]

>Hapalotrema_mehrai
NNNNNNNNNNNNNNNNNNNNNNNNNNNNNNNNNNNNNNNNNNNNNNNNNNNNNNNGATTCCCTTAGTAACTGCGAGTGAACAGGGATGAGCCCAGCACCGAAGCCTGTGGTTATTTGACTACTAGGCAATGTGGTGTTTAGGTTGGTTCATGGCATTACTGCTCTACCCGAAGTCCAGCAATGAGTACGGCTTACTGTTCTGGCCCACAGAGGGTGAAAGGCCCGTGGGGGTGGAGATCAAGTTTGTCAGTTTTGCTTTGAGCCTACCTTGGAGTCGGGTTGTTTGTGAATGCAGCCCAAAGTGGGTGGTAAACTCCATCTAAGGCTAAATACTAACACGAGTCCGATAGCAAACAAGTACCGTGAGGGAAAGTTGAAAAGTACTTTGAAGAGAGAGTAAACAGTGCGTGAAACTGCTCAAAGGTAAACGGG-TGGAGTTGAACTGCAAGCTCTGGGGATTCAGCTGATGAGTATGACTAGCGTTCGGGCTTGTTGGCCGGCCCTCTGATGTCTGTC--TAATGGCAGGTGCCTTCCCTTG-------GGGTTGGTATGTGTGATGCGCTTACCAGGCACCGCACGCATTGAGG--GTGAATGG-TCTACTTGTCAGTGCACTTTCTCAGGGTGTTCACCACGACCGGCACAGCCGTCTGTCTGCTTTGGTCAAACTGATCAGGTCTGGTTTT---TGCTAGGCTTGGTTGGGATGGAAGGTAGCCCTT--GTTCAA----------------TTTTGGACGTTGGGTATAATGAGCTGGCCATTGTGGATCTGTATGGTGTGTCGGAGTTGGCGGCTT-------TGCATGCGTGCTCTGTCCTGCGGGCGGGA-TTGAGTCTGGTTGGCTTGTTACTGACCTCGGTTAGTCGGTCGATGGCTTAGTCTTGTTCAGTGGGCGGTTGCGTGTGTGA--CTTGGTTTGGGCCAATAGTCTGTGGTGTAGTGGTAGACGATCCACCTGACCCGTCTTGAAACACGGACCAAGGAGTTTAACATATGCGCGAGTCATTGGGCGTTACGAAACCCAAAGGCGAAGTGAAGGTAAAGGTTTGGCTT---GTCCGAACTGAGGTGAGATCCCGTTGGT---TTTGCCTAATAAATAACCGAACTGCGAACAGCGGGCGCATCACCAGCCCGTCCCATGGCGTAGACATGTGACCTCGTGTTATGTGCACCGTCGGGGCGGAGCAAGAGCGCATACGTTGAGACCCGAAAGATGGTGAACTATGCTTGCTAAGGTTGAAGCCAGAGGAAACTCTGGTGGAGGACCGCAGCGATTCTGACGTGCAAATCGATCGTCTAAAGTGAGTATGGGGGC----------------------------------------------------------------------------------------------------------------------------------------------------------------------------------------------------------------------------------------------------------------------------------------------------------------------------------------------------------------------------------------------------------------------------TTGGGTTTAAGGTTGTTAATTCGATTAAAATTTTGTGAACCTTATTATAATTTGGTTTCTGTAGAAGTGTATAATTACTTAATTACAAATCATGGGATAGCTATGATTTTTTTTTTTTTGATGCCTGTTTTAATTGGAGGATTGGGTAATTATTTGTTGCCTTTTTTATTGGGTTTAGATGATTTAGCTTTACCCCGACTGAATTTGTTGAGGGCTTGGGTTATGGTGCCAAGAATTTTTTATATGGAATTGAGATTGATTAATGGTGCTGGGGTAGGATGAACATTTTATCCTCCTTTAAGTTCGAGG---GGTTATTCTGGGATGGGTGTAGATTTTTTAATGTTTTCGTTGCATTTAGCTGGTATGTCTAGGTTGTTGGGGTCTGTAAAATTTATTACTACTATAGTTTTGCAGTTAAATAAGTATTTGTTTTCTCGCGTATCTGTAATTATTTGGGCTTATTTATTTACTTCTATACTTCTGTTGTTGTCTTTGCCTGTTTTAGCTGCTGGAATTACTATGTTGTTATTTGATCGGAATCTTGGTACTGCCTTTTTTGAGCCAATGGGGGGTGGGGATCCTGTTTTGTTTCAGCATTTATTTTGGTTTTTTGGGCATCCTGAGGTTTATGTATTGATTTTGCCAGGTTTTGGAATAGTGAGACATATATGTATGACTTTGAGTAAAAATGATTCCCCGTTTGGGTTTTTTGGTCTTGTTTGTGCCATGNNNNNNNNNNNNNNNNNNNNNNNNNNNNNNNNNNNNNNNNNNNNNNNNNNNNNNNNNNNNNNNNNNNNNNNNNNNNNNNNNNNNNNNNNNNNNNNNNNNNNNNNNNNNNNNNNNNNNNNNNNNNNNNNNNNNNNNNNNNNNNNNNNNNNNNNNNNNNNNNNNNNNNNNNNNNNNNNNNNNNNNNNNNNNNNNNNNNNNNNNNNNNNNNNNNNNNNNNNNNNNNNNNNNNNNNNNNNNNNNNNNNNNNNNNNNNNNNNNNNNNNNNNNNNNNNNNNNNNNNNNNNNNNNNNNNNNNNNNNNNNNNNNNNNNNNNNNNNNNNNNNNNNNNNNNNNNNNNNNNNNNNNNNNNNNNNNNNNNNNNNNNNNNNNNNNNNNNNNNNNNNNNNNNNNNNNNNNNNNNNNNN
>Learedius_learedi
NNNNNNNNNNNNNNNNNNNNNNNNNNNNNNNNNNNNNNNNNNNNNNNNNNNNNNNGATTCCCTTAGTAACTGCGAGTGAACAGGGATTAGCCCAGCACCGAAGCCTGTGGTTGTTTGACTACTAGGCAATGTGGTGTTTAGGTTGGTTCATGGCATTACTGCTCTACCCTAAGTCCAGCAATGAGTACGGCTTAATGTTCTGGCCCACAGAGGGTGAAAGGCCCGTGGGGGTGGAGATCAAGTTTGTCAGTTTTGCTTTGAGCCGACCTTGGAGTCGGGTTGTTTGTGAATGCAGCCCAAAGTGGGTGGTAAACTCCATCCAAGGCTAAATACTAACACGAGTCCGATAGCAAACAAGTACCGTGAGGGAAAGTTGAAAAGTACTTTGAAGAGAGAGTAAACAGTGCGTGAAACTGCTCAAAGGTAAACGGG-TGGAGTTGAACTGCAAGCTCCGGGGATTCAGCTGATGAGTGTGATT-GCGTTCGGGCAGCTTGGCCGGCCTTCTGATGTCTGTC--TAGTGGCAGGTGCCTTCCCTTG-------GGGTTGGTATGTGTGATGCGCTTACCATGCGCCGCACGCATTGGGG--GTGATGGGTCTGACTTGTCAGTGCACTTTCTCGGGGTGTTCACCACGACCGGCACAGCCGTCTGTCTGCTTTGGTCAAACTGATCAGGTCTGGTTAT---TGCTAGGCTTGGTTGGGATGGAAGGTAGCCCGT--GTTCAC---------------TTGTTGGACTTTGGGTATAATAAGCTGGCCATTGTGGATCTGTATGGTGTGTCGGAGATGGCGGCTT-------TGCATGCGTGCTCTGTCCTGCGGGCGGGA-TTGAGTCCGGTCGGCTTGTTACTGACTTCGGTTAGTCGGTCGATGGCTTAGTCTTGTTCAGTGGGCGGTTGCGTGTGTGA--CTTGGCTTGGGCCAATAGTCTGTGGTGTAGTGGTAGACGATCCACCTGACCCGTCTTGAAACACGGACCAAGGAGTTTAACATATGCGCGAGTCATTGGGCGTTACGAAACCCAAAGGCGAAGTGAAGGTAAAGGTTTGGCTT---GTCCGAACTGAGGTGAGATCCCGTTGG----TTTGCCTAATAACTT-ACCAGCTGTGAACAGCGGGCGCATCACCGGCCCGTCCCATGGCGTAGACATGTGACCTTGTGTTATGTGCACCGTCGGGGCGGAGCAAGAGCGCATACGTTGAGACCCGAAAGATGGTGAACTATGCTTGCTAAGGTTGAAGCCAGAGGAAACTCTGGTGGAGGACCGCAGCGATTCTGACGTGCAAATCGATCGTCTAAAGTGAGTATGGGGGC----------------------------------------------------------------------------------------------------------------------------------------------------------------------------------------------------------------------------------------------------------------------------------------------------------------------------------------------------------------------------------------------------------------------------------------------------------------------------------------------------------------------------------------------------------GTTTTAATAGGTGGGTTTGGTAATTACTTACTTCCTTTTTTGTTGGGTTTAGATGATTTGGCTTTGCCACGTTTAAATTTATTAAGTGTTTGGGCCATGGTTCCTAGAATTTTTTATATGGAGCTTAGTTTATTAAATGGTGCTGGTGTTGGGTGGACTTTTTATCCTCCCTTAAGTTCATAT---CCTTACACTGGTGTTGGTGTTGATTTTTTGATGTTTTCTTTACATTTGGCTGGGATTTCTAGATTGTTGGGATCTGTAAAATTTATAGCAACTATAGTTTTGCAGTTAAAAAAGTTTACAATTTCTCGAGTTTCGGTAGTTGTTTGGGCTTATTTGTTTACTTCAATTTTGTTGTTATTATCTTTGCCTGTATTAGCTGCTGGTATTACAATGTTACTTTTTGATCGTAATATGGGTACTGCTTTTTTTGATCCTATGGGAGGTGGTGATCCTGTTTTATTTCAGCATTTANNNNNNNNNNNNNNNNNNNNNNNNNNNNNNNNNNNNNNNNNNNNNNNNNNNNNNNNNNNNNNNNNNNNNNNNNNNNNNNNNNNNNNNNNNNNNNNNNNNNNNNNNNNNNNNNNNNNNNNNNNNNNNNNNNNNNNNNNNNNNNNNNNNNNNNNNNNNNNNNNNNNNNNNNNNNNNNNNNNNNNNNNNNNNNNNNNNNNNNNNNNNNNNNNNNNNNNNNNNNNNNNNNNNNNNNNNNNNNNNNNNNNNNNNNNNNNNNNNNNNNNNNNNNNNNNNNNNNNNNNNNNNNNNNNNNNNNNNNNNNNNNNNNNNNNNNNNNNNNNNNNNNNNNNNNNNNNNNNNNNNNNNNNNNNNNNNNNNNNNNNNNNNNNNNNNNNNNNNNNNNNNNNNNNNNNNNNNNNNNNNNNNNNNNNNNNNNNNNNNNNNNNNNNNNNNNNNNNNNNNNNNNNNNNNNNNNNNNNNNNNNNNNNNNNNNNNNNNNNNNNNNNNNNNNNNNNNNNNNNNNNNNNNNNNNNNNNNNNNNNNNNNNNNNNNNN
>Spirorchis_scripta
NNNNNNNNNNNNNNNNNNNNNNNNNNNNNNNNNNNNNNNNNNNNNAACTAACC-AGATTCCCCTAGTAACTGCGAGTGAAGAGGGATTAGCCCAGCACCGAAGCCTGTGGTCATTTGACTGCTAGGCAATGTGGTGTTTAGGTTGGTTCTTGGCATTACTGCTCTACTCCAAGTCCAGCAATGAGTACGGCTTACTGGAACGGCCCATAGAGGGTGAAAGGCCCGTGGGGGTAGAGGC------TTACAGTTTTGTCCTGAATTGACCATGGAGTCGGGTTGTTTGTGAATGCAGCCCAAAGTGGGTGGTAAACTCCATCTAAGGCTAAATACTGGCACGAGTCCGATAGTAAACAAGTACCGTGAGGGAAAGTTGAAAAGTACTTTGAAGAGAGAGTAAACAGTGCGTGAAACCGCTCAGAGGTAAACGGG-TGGAGTTGAACTGCAATCCTTGAGGATTCAGCTGATGAGTATGACATGGGCTTGGACATATTGACTGGCGCTCAGAGATCAGCG--ATTTGCTGGGTTTCTGCTCTTC------GGAGTGGGAATGCATTGTGTACTTGTCAAGTATACGGCTCTTTGGG---TTGACCGGGTCTGCTCGTCAGTGCACTTTCTCTTGGTGTTCACCACGACCGGCACTGCTGTCTGTCTACTATGGTTAAACCGGTTAGGCTTAGTCTT-ATGGCTAGGCTTGATCGGGATGGCAGGTAGCTCTTTGATTCTT-GTCAGCTTCGGTTGCCTTGAGTCTTTGAGTGTAATTAGCTGACTGTAGTGGATCTGTGCAGTGTGTCGGAGCTGGCGGCTTTGGTATGTGCATGCGTGCTATGGCCTTTTGGCGGAG-CTGAGTCTGGTCGGCAAGTTACCTGTTTTGGCAGGTCGGTCGATGTCTTAGTTTCGTTCATTGGGTGGTGGCGTGTGTGAT-ACTATCTTGGGCCAATAGTCTGTGGTGTAGTGGTAAACGATCCACCTGACCCGTCTTGAAACACGGACCAAGGAGTTTAACATGTACGCGAGTCATTGGGCGTTACGAAACCCAAAGGCGTAATGAAGGTAAAGGTTCGGCTT---GTCCGAGCTGAGGTGAGATCCTGCTGTTTCCTTTGCCTTGCACTGT-CAAGCTTTCGAGCAGTAGGCGCATCACCAGCCCGTCTCATGATGTAGCCACGTAGCCTTGTGTTATGTGCACCGTCGGGGCGGAGCTAGAGCGTACACGTTGAGACCCGAAAGATGGTGAACTATGCTTGCGGAGGTTGAAGCCAGAGGAAACTCTGGTGGAGGACCGCAGCGATTCTGACGTGCAAATCGATCGTCTAACGTGAGTATAGGGGCGAAA------------------------------------------------------------------------------------------------------------------------------------------------------------------------------------------------------------------------------------------------------------------------------------------------------------------------------------------------------------------------------------------------------------------------TTAGGTTTAAGGATGTTAATTCGGTTAAATTTATGTGAGCCATATTATAATCTAATATCACCAGAGGTTTATAAATTTGTAATAACTAATCATGGTGTAGCTATGATTTTTTTCTTTTTAATGCCTGTGCTGATAGGGGGGTTTGGTAAATATTTATTGCCTTTATTGTTGGGTTTAGGTGATTTAAATTTACCTCGTTTAAAAGCTTTAAGAGTATGATTAATGCTACCTTCATCGCTATGTATGGGTTTAAGAATGATTAATGGTGCCGGTGTTGGATGAACTTTCTATCCACCACTCTCCTCAGGT---GGGTATAGTGGCATAGGGTCAGATTTCTTGATGTTTTCTTTACATTTAGCGGGTGTTTCTAGATTACTTGGTTCATTAAAATTTATTTGTACTATACTAAGTTGTTTTGATGATTTAATAATAATGCGTTCATCTGTAATTATCTGAGGTTACTTGTTTACTTCGATTTTATTAATATTATCTTTACCAGTTTTAGCTGCAGGAATAACTATGCTATTATTTGATCGTAAATTTGGTTCAGCTTTCTTTGATCCTGTGGGTGGTGGTGATCCTGTACTTTTTCAACATTTGTTTTGGTTTTTTGGTCACCCAGAAGTATATGTATTAATTTTACCAGGGTTTGGTGTGGTTAGTCATATTTGTATGACTCTAAGAAATAATGATTCATTGTTTGGTTTTTTTGGGTTGGTATGTGCTATGNNNNNNNNNNNNNNNNNNNNNNNNNNNNNNNNNNNNNNNNNNNNNNNNNNNNNNNNNNNNNNNNNNNNNNNNNNNNNNNNNNNNNNNNNNNNNNNNNNNNNNNNNNNNNNNNNNNNNNNNNNNNNNNNNNNNNNNNNNNNNNNNNNNNNNNNNNNNNNNNNNNNNNNNNNNNNNNNNNNNNNNNNNNNNNNNNNNNNNNNNNNNNNNNNNNNNNNNNNNNNNNNNNNNNNNNNNNNNNNNNNNNNNNNNNNNNNNNNNNNNNNNNNNNNNNNNNNNNNNNNNNNNNNNNNNNNNNNNNNNNNNNNNNNNNNNNNNNNNNNNNNNNNNNNNNNNNNNNNNNNNNNNNNNNNNNNNNNNNNNNNNNNNNNNNNNNNNNNNNNNNNNNNNNNNNNNNNNNNNNNNNN
>Schistosomatidae_sp__CRAM2127
NNNNNNNNNNNNNNNNNNNNNNNNNNNNNNNNNNNNNNNNNNNNNNNNNNNNNNNNNNNNNNNNNNNNNNNNNNNNNNNNNNNNNNNNNNNNNNNNNNNNNNNNNNNNNNNNNNNNNNNNNNNNNNNNNNNNNNNNNNNNNNNNNNNTCTTGGCATTACTGCTCTGCCCCAAGTCCAGCAATGAGTACGGCATACCGTTCTGGCCCAAAGAGGGTGAAAGGCCCGTGGGGGTAGAGACCAAGCATGACAGTTTTGTCCAGAGCTTACCTTGGAGTCGGGTTGTTTGAGAATGCAGCCCAAAGTGGGTGGTAAACTCCATCCAAGGCTAAATACTTACACGAGTCCGATAGTAAACAAGTACCGTGAGGGAAAGTTGAAAAGTACTTTGAAGAGAGAGTAAACAGTGCGTGAAACCGCTCAGAGGTAAACGGG-TGGAGTTGAACTGCGATCCTTGGGAATTCAGCTGATGAGCATGATTTGTGCTTGGGCATATTGGCC-GCCTTTCAGTGTCTGCT--TAACTGCGGGTGCCTACCT--C-------TGGTGGGTATGTGTGGTGCGCTTATCAGGTGCCGCACGCATTGGAGG-GTGTATGGGTCTGCTTGTCAGTGCACTTTCTCAGGGTGTTCACCACGACCGGCGCTGCTGTCTGTCTGCTGTGGTCAAACTGATCAGGTCTGATTAA---CGTTGGGCTTGGTTGGGTTGGCAGGTGACTCACTGGTCCAC---------------TCTGTGGGCTATGAGTGTTACTAGCCGGCTGCAGTGGATCTGTGCAGTGTGTCGGAGATGGCGGCTT-------GGCATGT--GCTCTGTCCTACAGGCGTGG-TTGAGTCCGGTCAGCTTGTTGCTAGTTTCGGCTGGTCAGTTGATGGCTTGATCATGTTCAGTTGGCAGCAGTGTGTGT----CTTAGCATGGGCCAATAGTCTGTGGTGTTGTGGTAGACTATCCACCTGACCCGTCTTGAAACACGGACCAAGGAGTTTAACATGTGCGCGAGTCATTGGGCGTTACGAAACCCAAAGGCGTAGTGAAGGTAAAGGTTCGGCTT---GTCCGAGCTAAGGTGAGATCCTGTTGT----TTTGCTCAATTACT--CCAAGTTGCGAGCAGCAGGCGCATCACCGGCCCGTCCCATGACGTAGACATGTGGCCTTGTGCTATGTGCACCGTCGGGGCGGAGCAAGAGCGTACACGTTGAGACCCGAAAGATGGTGAACTATGCTTGCGAAGGTTGAAGCCAGAGGAAACTCTGGTGGAGGACCGTAGCGATTCTGACGTGCAAATCGATCGTATAACGTGAGTATAGGGGCGAAAGACTAATCGAACCATC-----------------------------------------------------------------------------------------------------------------------------------------------------------------------------------------------------------------------------------------------------------------------------------------------------------------------------------------------------------------------------------------------------------------------------------------------------------------------------------------------------------------------------------------------------------------------------------------------------------------------------------------------------------------------------------------------------------------------------------------------------------------------------------------------------------------------------------------------------------------------------------------------------------------------------------------------------------------------------------------------------------------------------------------TTTTTTGGGCATCCTGAGGTTTATGTATTGATTTTACCGGGATTTGGTATTATTAGGCATATATGTATGAGTTTAAGGAATAATGATTCGTCGTTTGGTTATTATGGCTTGGTATGCGCTATGGGGTCTATAGTGTGTTTAGGTAGTGTGGTGTGGGTGCATCATATGTTTATGATTGGTTTGGATATTAAGACGGCGGTTTTTTTTAGGTCAGTGACTATGATCATTGGTATACCTACCGGTATTAAGGTTTTTTCATGATTGTATATGTTGGGTACTAGGTATTTACGTGGATTTGAGCCAATTATGTTATGGGTGTTGGGGTTTATTTTTTTATTTGTTGTGGGGGGGGTGACTGGTATAGTCTTGTCTGCTTCGGTGTTGGATAGATTATTTCATGATACTTGGTTTGTGATTGCTCATTTTCATTATGTTCTTTCTNNNNNNNNNNNNNNNNNNNNNNNNNNNNNNNNNNNNNNNNNNNNNNNNNNNNNNNNNNNNNNNNNNNNNNNNNNNNNNNNNNNNNN
>Schistosomatidae_sp__2_W402
NNNNNNNNNNNNNNNNNNNNNNNNNNNNNNNNNNNNNNNNNNNNNNNNNNNNNNGGATTCCCTTAGTAACTGCGAGTGAACAGGGATTAGCCCAGCACCGAAGCCTGTGGTTGTTTGACTACAAGGCAATGTGGTGTTTAGGTTTGTTCTTGGCACTACTGCTCTGCCCCAAGTCCAGCAATGAGTACGGCATTCCATTCTGGCCCAAAGAGGGTGAAAGGCCCGTGGGGGTAGAGACCAAGCATGACAGTTTTGTCCAGAGCTTACCTTGGAGTCGGGTTGTTTGAGAATGCAGCCCAAAGTGGGTGGTAAACTCCATCCAAGGCTAAATACTTACACGAGTCCGATAGTAAACAAGTACCGTGAGGGAAAGTTGAAAAGTACTTTGAAGAGAGAGTAAACAGTGCGTGAAACCGCTCAGAGGTAAACGGG-TGGAGTTGAACTGCGATCCTTGGGAATTCAGCTGATGAGCATGATTTGTGCTTGGGCATATTGGCC-GCCTTTCAGTGTCTGCT--TAACTGCGGGTACCTGCCT--C-------TGGTGGGTATGTGTGGTGCGCTTATCATGTGCTGCACGCATTGGAGG-GTGTATGGGTCTGCTTGTCAGTGCACTTTC-CGAGGTGTTCACCACGACCGGTGCTGCTGTCTGTCTGCTTTAGTCAAACTGATCAGGTTCGATTAA---CGTTGGGCTTGGTTGGGTTGGCAGGTGACTCACTGGTCCAC---------------TCTGTGGGCTATGAGTGTTACTAGCCGGCTATAGCGGATCTGTACGGTGCATCGGAGACGGCGGCTT-------AGCGTGTATGCTCTGTCCTTCAGGCGTGG-TTGAGTTTGGTCAGCTTGTTGCTAGTTTCGGCTGGCCAGTTGATGGCTTGATCATGTTCAGTTGGCAGCAGTGTATGTGT--CTTAATTTGGGCCAATAGTCTGTGGTGTTGTGGTAGACTATCCACCTGACCCGTCTTGAAACACGGACCAAGGAGTTTAACATGTGCGCGAGTCATTGGGCGTTACGAAACCCAAAGGCGTAGTGAAGGTAAAGGTTCGGCTT---GTCCGGGCTAAGGTGAGATCCTGTTGT----TTTGCTCAATAACT--CCATGTCGCGAGCAGCAGGCGCATCACCGGCCCGTCCCATGACGTGGACATGTGGCCTTGTGCTATGTGCATCGTCGGGGCGGAGCAAGAGCGTACATGTTGAGACCCGAAAGATGGTGAACTATGCTTGCGAAGGTTGAAGCCAGAGGAAACTCTGGTGGAGGACCGTAGCGATTCTGACGTGCAAATCGATCGTATAACGTGAGTATAGGGGCGAAAGACTAATCGAACCATCTAGTAGCTGGTTCCCTCCGAAGTTTCCCTCAGGATAGCT-----------------------------------------------------------------------------------------------------------------------------------------------------------------------------------------------------------------------------------------------------------------------------------------------------------------------------------------------------------------------------------------------------------------------GTTCCGTCTGATGTGTATAATTATTTGATAACTAATCATGGTATTGCTATGATATTCTTTTTTTTAATGCCTGTCTTGATAGGTGGTTTTGGTAAATATTTGTTACCCTTTTTATTAGGTTTGGATGATTTAGCTCTGCCTCGATTAAATTCTTTAAGCGTTTGGTTAATGATTCCTTCAATGTTTTATATGGAGATGAGATTATTATATGGAGCTGGTGTTGGTTGGACTTTTTATCCTCCATTATCAATTCAA---AGGTCTATGGGTGTTGGTGTGGATTATTTAATGTTTTCTTTACATTTGGCAGGTGTTTCTAGATTATTGGGTTCTGTCAAATTTATAACGACTATTTTATTGAATTTGAA------------ATCTCGTGTGTCTGTAATAATTTGGGCTTACTTATTTACATCAATATTATTATTGATTTCTTTACCGGTGTTGGCTGCTGGTATAACTATGTTACTATTTGATCGTAAATTTGGTACTGCATTTTTTGAGCCTTGTGGGGGGGGTGACCCTATATTATTTCAGCATTTGTTCTGGTTTTTCGGGCATCCGGAGGTATATGTTTTAATTCTTCCAGGGTTTGGAGTGGTAAGACATATTTGTATGAGTTTGAGTAATAAAGATTCTTCTTTTGGTTATTATGGTTTGGTATGTGCTATGGGATCTATAGTTTGTTTGGGTAGTGTTGTTTGGGCTCATCATATGTTTATGGTTGGTTTAGATGTAAAGACTGCTGTTTTTTTTAGTTCGGTTACTATGGTTATAGGTATTCCCACAGGTATTAAGGTTTTTTCTTGCTTATATATGTTGGGTACTAGTTATATTCGTAGTGTTGAGCCGATTCTTTTATGGATTCTTGGTTTTATCTTTTTATTTGTAGTAGGAGGTGTGACTGGTATAGTTTTATCTGCTTCTGTTTTGGATAGTTTATTCCATGATACATGTTTTGTTANNNNNNNNNNNNNNNNNNNNNNNNNNNNNNNNNNNNNNNNNNNNNNNNNNNNNNNNNNNNNNNNNNNNNNNNNNNNNNNNNNNNNNNNNNNNNNNNNNNNNNNNNNNNNNNN
>Schistosoma_leiperi
NNNNNNNNNNNNNNNNNNNNNNATATCACTAAGCGGAGGAAAAGAAACTAACAAGGATTCCCCTAGTAACTGCGAGTGAACAGGGATTAGCCCAACACCGAAGCCTGCGGTTAATTGATCGTGAGGCAATGTGGTGTTTAGGTTGGCTTCAGACATTACTGCTCTACCCCAAGTCCAGCAATGAGTACGGCTTCCCATTCTGGCCCAAAGAGGGTGAAAGGCCCGTGGGGGTAGAGATCAAGTGTGACAGTTCTGTTCTGAGCTACCCTTGGAGTCGGGTTGTTTGTGAATGCAGCCCAAAGTGGGTGGTAGACTCCATCCAAGGCTAAATACTTACA-GAGTCCGATAGCAAACAAGTACCGTGAGGGAAAGTTGAAAAGTACTTTGAAGAGAGAGTAAACAGTGCGTGAAACCGTTCAAAGGTAAACAGG-TGGAGTTGAACTGCAAGCTCTGGGAATTCAGCTGATGAGTGTGATTTGTGCTTGGGCATACTGGCC-GCC-ATTAGTGTCTGTT--TAACCGCAGGTGCCTGCCTTTT-------TGGTGGGTATGTGTGAATCGTTTG-CATACGACGCACGCACTGTTG--GTGTGAGGGTCTGCTTGTCAGTGCACTTTCTCAGAGTGTTCACCACGACCGGCACTGCTGCCTGTCTGCTATGGCCAAACTGATCAGGTCTGACTTC---CGTCAGTCTTGGTTGGGTCGGCAGGTGACTCTTTGGCTCAT----------------TTATGGGCTGTGAGTGTTACTAGCCGGCTGTAGCGGAGCTGTGCGGTGTGTCGGAGATGGCGGCTT-------CGCATGCGTGCCTAGACCTTCGGGCTTTG-TTGAGTCTGGTCGGCTCGTTACTAGCTTCGGCTGGTCGGCTGATGGCTTGATTTTGTCACGTTGGCGGTTGCGTGTGTGA--TTTGCGTTGGGCCAATAGTCTGTGGTGTAGTGGTAGACGATCCACCTGACCCGTCTTGAAACACGGACCAAGGAGTTTAACATGTGCGCGAGTCATTGGGTGTTACGAAACCCAAAGGCGAAGTGAAGGTAAAGGTTCGGCTT---GTCCGGACTGAGGTGAGATCCTGTTGT----CTTGCTCATACTTT--CCAAGTTGCGAGCAGCGGGCGCATCACCGGCCCGTCCCATGACGTAGACATGTGACCTCGTGTTATGTGCACCGTCGGGGCGGAGCAAGAGCGTACACGTTGAGACCCGAAAGATGGTGAACTATGCTTGTGAAGGTTGAAGCCAGAGGAAACTCTGGTGGAGGACCGTAGCGATTCTGACGTGCAAATCGATCGTATAACGTGAGTATAGGGGCGAAAGACTAATCGAACTATCTAGTAGCTGGTTCCCTCCGAAGTTTCCCTCAGGATAGCTGGCATTCTGAGAAAT--AAACAGTTTTATCCGGTAAAGCGAATGATTAGAGGCATTGGGGATAAATCATCCTCAACCTATTCTCAAACTTTAAATGGGTGAGAAGCTTAACTCGCTTAATTGGAGTTTTGCATTGAATGTGAGTGCCAAGTGGGCCATTTTTGGTAAGCAGAACTGGCGCTGTGGGATGAACCAAACGTTCGGTTAAGGTGCCTAACACGACGCTCATGAGATACCACAAAAGGTGTTGGTTGGTCTAGACA-GCAGGACGGTGGCCATGGAAGTCGGAAGCCGCTAAGGA-------------------------------------GGTGGTTTTATTGGTCTTGGTTTAAGTCTTCTTATTCGGTTAAAATTATGTGATCCATATTATAAATTAGTTTCATTAGAGGTTTATAAATTTTTAATTACTAATCATGGTATAGCTATGATTTTTTTTTTTTTAATGCCAGTATTAATAGGCGGGTTTGGTAAATATTTTCTTCCTTTCTTTTTATATTTAGATGATTTATTGTTACCTCGATTAAATTCTTTTAGTTTATGGTTAATGATTCCTTCATTTTTTTATATGGAGTTAAGTTTATATTATGGTTGTGGTGTTGGATGAACGTTATATCCTCCATTATCTATATCT---GAGAATTCAGGTTTAGGTGTAGACTATTTAATGTTTTCTTTGCATTTGGCTGGTGTATCTAGGTTAGTTGGTTCAATTAATTTTATTTCTACTATTGTTAGTTGTGTCGA------------TTTTAAGACTTCAATAATAATTTGATCATATTTATTTACTTCAATTTTATTATTACTTTCATTGCCAGTTTTGGCGGCTGGTATAACTATGTTATTATTTGATCGTAAATTTGGTACTGCTTTTTTTGAGCCTATGGGTGGTGGTGATCCTTTATTATTTCAGCATTTATTTTGGTTTTTTGGTCATCCTGAAGTATATGTTTTAATTTTGCCAGGGTTTGGGATAGTTAGTCATATATGTATGAGGATTAGTAATAATGATTCATCATTTGGGTATTATGGATTGATTTGCGCAATGGCTTCTATAGTTTGTTTAGGAAGTGTAGTTTGAGCCCATCATATGTTTATGGTTGGTTTAGATTATTTAACGGCTATATTTTTTAGTTCTGTGACAATGATTATAGGTATTCCAACTGGTATAAAGGTGTTTTCTTGATTATACATGCTTAATAGTTGTGGAACTCGTATATCTGATCCGGTATTATGATGATTAGTTGGTTTTATATTTTTATTTACGATAGGTGGTGTTACTGGTGTGGCTTTATCAGCTTCTGCACTAGATATATTATTTCATGATACTTGATTTGTTGTTGCTCACTTTCACTATGTTCTTTCATTGGGTTCATATAGAAGAGTAATAATAATGTTAGTATGGTGGTGACCATTTATAATTGGTTATAGTATGAATAAGNNNNNNNNNNN
>Schistosoma_malayensis
NNTGCACCCGCTGAATTTAAGCATATCACTAAGCGGAGGAAAAGAAACTAACAAGGATTCCCCTAGTAACTGCGAGTGAACAGGGATTAGCCCAACACCGAAGCCTACGGTCACTTGATCGTAAGGCAATGTGGTGTTTAGGTTGGCTTCAGGCATTACTGCTCTACCCCAAGTCCAGCATTGAGTACGGCTTACCGTCCTGGCCCATAGAGGGTGAAAGGCCCGTGGGGGTGGAGACCATGTATGACAGTTTTGCTCTGAGCTACCCTTGGAGTCGGGTTGTTTGTGAATGCAGCCCAAAGTGGGTGGTAGACTCCATCCAAGGCTAAATACTTACACGAGTCCGATAGCAAACAAGTACCGTGAGGGAAAGTTGAAAAGTACTTTGAAGAGAGAGTAAACAGTGCGTGAAACCGTTCAAAGGTAAACGGG-TGGAGTTGAACTGCAAGCTCTGGGGATTCAGCTGATGAGTATGATTTGTGCTTGGGCATACTGGCC-GCC-TTCAGTGTCTGTTTGTAATAGCAGATGCCTACCTTTTAT-AATGGGGTGGGTATGTGTAG-ACGTTTT-TATACGGCGCACGCATTGGAG--GTGTGAGGGTCTGCTTGTCAGTGCACTTTCTCAGAGTATTCACCACGACCGGCATTGCTGCCTTTCTACTATGGCCAAACTGATCAGGTTTGACTATTAATGTTGAGCTTGGTTGGGTCGGCAGGTGGCTCTTTGGTTCGTAATTAATC-------ATTATGGACCATTAGTGTTACTAACCGGCTGTAGTGGAGTTGTGTAGTGTGTCGGAGATGGCGGCTT-------TGCACGCGTACTTTGTC-TTCGGGCATTA-GTGAGTCTGGTCAGTTTGTTACTAGCTTCGGCTGGTCTGCTGATGGCTTGCTTTTGTCACGTTGGCAGTTGCGTATGTGAGCTTTTGAATGGGCCAATAGTCTGTGGTGTAGTGGTAGACGATCCACCTGACCCGTCTTGAAACACGGACCAAGGAGTTTAACATGTGCGCGAGTCATTGGGTGCTACGAAACCCAAAGGCGAAGTGAAGGTAAAGGTTCGGCTTTCAGTCCGGACTGAGGTGAGATCCTGTTGC----CTTGCTCATACTTT--CCAAGTTGCGAGCAGCGGGCGCATCACCGGCCCGTCCCATGACGTAGACATGCGACCATGTGTTGCGTGCACCGTCGGGGCGGAGCAAGAGCGTACACGTTGAGACCCGAAAGATGGTGAACTATGCTTGCGAAGGTTGAAGCCAGAGGAAACTCTGGTGGAGGACCGTAGCGATTCTGACGTGCAAATCGATCGTATAACGTGAGTATAGGGGCGAAAGACTAATCGAACCATCTAGTAGCTGGTTCCCTCCGAAGTTTCCCTCAGGATAGCTGGCATTCTGAGAAATAAAAACAGTTTTATCCGGTAAAGCGAATGATTAGAGGCATTGGGGATAAAACATCCTCAACCTATTCTCAAACTTTAAATGGGTGAGAAGCTTAACTCGCTTAAGTGGAGTTTTGCATTGAATGTGAGTGCCAAGTGGGCCATTTTTGGTAAGCAGAACTGGCGCTGTGGGATGAACCAAACGTTCGGTTAAGGTGCCTAACGTGACGCTCATGAGATACCACAAAAGGTGTTGGTTGGTCCAGACA-GCAGGACGGTGGCCATGGAAGTCGGAAACCGCTAAGGA-------------------------------------GGTGGATTTATAGGTTTAGGTCTTAGAATGTTAATACGTTTAAAATTTTGTGATCCATATTATAAATTGATTCCTTGTGAAATTTATAATTATTTGATAACTAATCATGGTATAGCTATGATTTTTTTTTTTTTAATGCCTTTGTTGATAGGTGGATTTGGTAATTATTTTCTTCCTTTTTTTTTGTGTTTAGATGATTTGGCTTTGCCTCGTTTAAATTCTTTCAGTGTTTGGGTGATGGTTCCTTCAATTTTTTATATGGAATTAAGTTTATATTATGGTTCTGGTGTTGGTTGAACTTTTTATCCTCCGTTGTCTTCTCAG---GCTACTTCTGGAGTAGGTGTTGATTATTTGATGTTTTCTTTGCATCTTGCTGGTATTTCTAGTTTGATAGGTTCAATAAAATTTATAACTACAATAATGATACGTTTAAA------------TTCTTGTTCTTCGGTTATAAGTTGGTCTTATTTTTTTACTTCTATACTTTTATTGATATCATTACCCGTACTTGCTGCTGGAATAACTATGTTGTTGTTTGATCGAAAATTTGGTACTGCTTTTTTTGAGCCAGCTGGTGGTGGTGATCCTGTATTATTTCAACATTTGTTTTGGTTTTTTGGTCATCCTGAAGTTTATGTTTTGATTTTGCCTGGTTTTGGAATAGTGAGTCATATATGTATGACTTTAAGTAAAAACAATTCTTTATTTGGTTATTATGGTTTAGTGTGTGCCATGGGTTCTATAGTATGTTTAGGTAGAGTGGTATGAGCTCATCATATGTTTATGGTTGGTATGGATGTAAAGACTGCAATTTTTTTTAGTTCTGTTACTATGATTATAGGTATACCTACCGGTATTAAGGTTTTTTCTTGGTTATATATGTTAAGTGGTTGTGGGTTGCGTGTTGTTGATCCTGTTGTTTGATGAATTGTTGGTTTTATATTTTTGTTTACAGTTGGTGGGGTTACTGGTATAGTTTTATCTGCTTCATCTTTAGATAGGTTGTTTCATGATACTTGGTTTGTTGTAGCTCATTTTCATTATGTTTTATCGTTGGGTTCATATAGGAGTCTAATTATAATGATTTTATGATGATGACCTTTTATAATAGGTTGTTCATTGAAAAAGNNNNNNNNNNN
>Schistosoma_edwardiense
TGATTACCCGCTGAATTTAAGCATATTACTAAGCGGAGGAAAAGAAACTAACAAGGATTCCCTTAGTAACTGCGAGTGAACAGGGATTAGCCCAACACCGAAGCCTGCGGTTAATTGATCGTGAGGCAATGTGGTGTTTAGGTTGGCTTCAGGCATTACTGCTCTGCCCCAAGTCCAGCAATGAGTACGGCTTCCCATTCTGGCCCAAAGAGGGTGAAAGGCCCGTGGGGGTAGAGATCAAGTGTGACAGTTTTGCTCTGAGCTACCCTTGGAGTCGGGTTGTTTGTGAATGCAGCCCAAAGTGGGTGGTAGACTCCATCCAAGGCTAAATACTTGCACGAGTCCGATAGCAAACAAGTACCGTGAGGGAAAGTTGAAAAGTACTTTGAAGAGAGAGTAAACAGTGCGTGAAACCGTTCAAAGGTAAACGGG-TGGAGTTGAACTGCAAGCTCTGGGGATTCAGCTGATGAGTGTGATTTGTGCTTGGGCATACTGGCC-GCC-TTCAGTGTCTGTC--TAACCGCAGGTGCCTGCCTTTC--------GGTGGGTATGTGTGAATCGTTTG-GATACGACGCACGCATTGGAG--GTGTGAGGGTCTGCTTGTCAGTGCACTTTCTCAGGGTGTTCACCACGACCGGCGCTGCTGCCTGTCTGCTATGGCCAAACTGGTCAGGTCTGATTTT---TGTCGGGCTTGGTTGGGTCGGCAGGTGACTCTTTGGCTCAT----------------TTATGGGCTATGAGTGTTACTAACCGGCTGTAGTGGAGCTGTGCGGTGTGTCGGAGATGGCGGCTT-------TGCATGCGTGCTTAGATCTTCGGGCATGT-TTGAGTCTGGTCGGCTTGTTACTAGCTTCGGCTGGTCGGTTGATGGCTTGATATTGTCACGTTGGCAGTTGCGTGTGTGA--ATTGCAATGGGCCAATAGTCTGTGGTGTAGTGGTAGACGATCCACCTGACCCGTCTTGAAACACGGACCAAGGAGTTTAACATGTGCGCGAGTCATTGGGTGTTACGAAACCCAGAGGCGAAGTGAAGGTAAAGGTTCGGCTT---GTCCGGACTGAGGTGAGATCCTGTTGT----CTTGCTCATACTTT--CCAAGTTGCGAGCAGCGGGCGCATCACCGGCCCGTCCCATGACGTAGACATGTGACCTTGTGTTGTGTGCACCGTCGGGGCGGAGCAAGAGCGTACACGTTGAGACCCGAAAGATGGTGAACTATGCTTGCGAAGGTTGAAGCCAGAGGAAACTCTGGTGGAGGACCGTAGCGATTCTGACGTGCAAATCGATCGTATAACGTGAGTATAGGGGCGAAAGACTAATCGAACCATCTAGTAGCTGGTTCCCTCCGAAGTTTCCCTCAGGATAGCTGGCATTCTGAGAAAC--AAACAGTTTTATCCGGTAAAGCGAATGATTAGAGGCATTGGGGAGAAAACATCCTCAACCTATTCTCAAACTTTAAATGGGTGAGAAGCTTAACTCGCTTAATTGGAGTTTTGCATTGAATGTGAGTGCCAAGTGGGCCATTTTTGGTAAGCAGAACTGGCGCTGTGGGATGAACCAAACGTTCGGTTAAGGTGCCTAACACGACGCTCATGAGATACCACAAAAGGTGTTGGTTGGTCTAGACA-GCAGGACGGTGGCCATGGAAGTCGGAAACCGCTAAGGA-------------------------------------------------------------------------------------------------------------------------------------------------------------------------------------------------------------------------------------------------TTGCCCCGTTTAAAATCAATGAGTTTATGGATTATGATTCCTTCTATCTTTTATATGGAGTTAAGTTTGTATCTTGGTGCTGGGGTTGGTTGGACTTTTTATCCTCCATTATCCTTAATG---GAGACGTCAGGTTATGGTGTTGATTACTTGATGTTTTCTTTGCATTTGGCTGGTATATCAAGGTTGGTTGGTTCTATAAAATTTATAACGACTATCCTTACTCGTTTAAA------------CTTTAAATCATCAGTTGTAGTGTGGGCTTATTTCTTTACTTCTATTCTACTGTTATTGTCTTTGCCTGTATTAGCTGCTGGCATAACAATGATATTGTTTGATCGNNNNNNNNNNNNNNNNNNNNNNNNNNNNNNNNNNNNNNNNNNNNNNNNNNNNNNNNNNNNNNNNNNNNNNNNNNNNNNNNNNNNNNNNNNNNNNNNNNNNNNNNNNNNNNNNNNNNNNNNNNNNNNNNNNNNNNNNNNNNNNNNNNNNNNNNNNNNNNNNNNNNNNNNNNNNNNNNNNNNNNNNNNNNNNNNNNNNNNNNNNNNNNNNNNNNNNNNNNNNNNNNNNNNNNNNNNNNNNNNNNNNNNNNNNNNNNNNNNNNNNNNNNNNNNNNNNNNNNNNNNNNNNNNNNNNNNNNNNNNNNNNNNNNNNNNNNNNNNNNNNNNNNNNNNNNNNNNNNNNNNNNNNNNNNNNNNNNNNNNNNNNNNNNNNNNNNNNNNNNNNNNNNNNNNNNNNNNNNNNNNNNNNNNNNNNNNNNNNNNNNNNNNNNNNNNNNNNNNNNNNNNNNNNNNNNNNNNNNNNNNNNNNNNNNNNNNNNNNNNNNNNNNNNNNNNNNNNNNNNNNNNNNNNNNNNNNNNNNNNNNNNNNNNNNNNNNNNNNNNNNNNNNNNNNNNNNNNNNNNNNNNNNNNNNNNNNNNNNNNNNNNNNNNNNNNNNNNN
>Schistosoma_hippopotami
TGATTACCCGCTGAATTTAAGCATATTACTAAGCGGAGGAAAAGAAACTAACAAGGATTCCCTTAGTAACTGCGAGTGAACAGGGATTAGCCCAACACCGAAGCCTGCGGTTACTTGATCGTGAGGCAATGTGGTGTTTAGGTTGGCTTCAGGCATTACTGCTCTGCCCCAAGTCCAGCAATGAGTACGGCTTCCCATTCTGGCCCAAAGAGGGTGAAAGGCCCGTGGGGGTAGAGATCAAGTGTGACAGTTTTGCTCTGAGCTACCCTTGGAGTCGGGTTGTTTGTGAATGCAGCCCAAAGTGGGTGGTAGACTCCATCCAAGGCTAAATACTTACACGAGTCCGATAGCAAACAAGTACCGTGAGGGAAAGTTGAAAAGTACTTTGAAGAGAGAGTAAACAGTGCGTGAAACCGTTCAAAGGTAAACGGG-TGGAGTTGAACTGCAAGCTCTGGGGATTCAGCTGATGAGTGTGATTTGTGCTTGGGCATACTGGCC-GCC-TTCAGTGTCTGTT--TAACCGCAGGTGCCTGCCTTTC--------GGTGGGTATGTGTGAATCGTTTG-GATACGACGCGCGCATTGGAG--GTGTGAGGGTCTGCTTGTCAGTGCACTTTCTCAGGGTGTTCACCACGACCGGCGCTGCTGCCTGTCTGCTATGGCCAAACTGATCAGGTCTGATTTT---T-TCGGGCTTGGTTGGGTCGGCAGGTGACTCTTTGGTTCAT----------------TTATGGGCTATGAGTGTTACTAACCGGCTGTAGTGGAGCTGTGCGGTGTGTCGGAGATGGCGGCTT-------TGCATGCGTGCTTAGACCTTCGGGCATGT-TTGAGTCTGGTCGGCTTGTTACTAGCTTCGGCTGGTCGGCTGATGGCTTGATATTGTCACGTTGGCAGTTGCGTGTGTGA--ATTGCAATGGGCCAATAGTCTGTGGTGTAGTGGTAGACGATCCACCTGACCCGTCTTGAAACACGGACCAAGGAGTTTAACATGTGCGCGAGTCATTGGGTGTTACGAAACCCAGAGGCGGAGTGAAGGTAAAGGTTCGGCTT---GTCCGGACTGAGGTGAGATCCTGTTGT----CTTGCTCATACTTT--CCAAGTTGCGAGCAGCGGGCGCATCACCGGCCCGTCCCATGACGTAGACATGTGACCTTGTGTTGTGTGCACCGTCGGGGCGGAGCAAGAGCGTACACGTTGAGACCCGAAAGATGGTGAACTATGCTTGCGAAGGTTGAAGCCAGAGGAAACTCTGGTGGAGGACCGTAGCGATTCTGACGTGCAAATCGATCGTATAACGTGAGTATAGGGGCGAAAGACTAATCGAACCATCTAGTAGCTGGTTCCCTCCGAAGTTTCCCTCAGGATAGCTGGCATTCTGAGAAAT--AAACAGTTTTATCCGGTAAAGCGAATGATTAGAGGCATTGGGGAGAAAACATCCTCAACCTATTCTCAAACTTTAAATGGGTGAGAAGCTTAACTCGCTTAATTGGAGTTTTGCATTGAATGTGAGTGCCAAGTGGGCCATTTTTGGTAAGCAGAACTGGCGCTGTGGGATGAACCAAACGTTCGGTTAAGGTGCCTAACACGACGCTCATGAGATACCACAAAAGGTGTTGGTTGGTCTAGACA-GCAGGACGGTGGCCATGGAAGTCGGAAACCGCTAAGGA-------------------------------------GGTGGATTTATAGGTTTAGGTTTGAGTTTAATTATTCGTTTGAATTTGTGTGATCCATATTATAATTTAATTCCTTCTGAGGTTTATAAATGTATAGTGACAAATCATGGCATTGCGATGATTTTCTTTTTTTTAATGCCAGTGTTAATAGGTGGGTTTGGTAAATATTTGGTTCCTTTTTTGATTTCTTTAGATGATTTAGTGTTACCACGCTTGAATTCTATGAGTTTATGAGTAATGATTCCTTCTGTTTTTTATATGGAGCTTAGACTTTTATATGGTGCGGGTGTTGGTTGGACTTTTTATCCGCCACTTTCACTGATG---GAAACGTCTGGGGGTGGAGTAGACTATTTAATGTTTTCTTTACATTTGGCTGGTATATCTAGGTTAGTTGGTTCGATTAATTTTATAACTACTATATTGACTCGTTTAAA------------TTTAAGTTCTTCTGTAGTGATTTGAGCTTATTTATTTACTTCTATTTTGTTGTTATTATCATTGCCTGTGTTAGCAGCGGGTATTACGATGTTGTTGTTTGATCGAAAATTTGGTACAGCTTTTTTTGAACCGTCTGGGGGTGGAGATCCTGTTTTATTTCAGCATTTGTTTTGGTTTTTTGGGCATCCTGAGGTGTATGTTCTTATTCTTCCTGGGTTTGGTGTTGTTAGACATATTTGTATGAGTATAAGTAACAATGATACTTCTTTTGGATATTATGGTTTAGTTTGTGCTATGGGTTCTATAGTCTGCTTAGGAAGTGTCGTATGAGTACATCATATGTTCATGATTGGTTTAGATATGAGTACTGCTGTGTTTTTTAGGTCTGTTACAATGATTATTGGTATTCCAACAGGTATTAAGGTTTTTTCTTGGTTATACATGTTGAGTAGAAGTGGTTTGCGTATTGTTGACCCAGTATTTTGATGATTAATTGGTTTTATTTTCTTGTTTATTGTTGGTGGTGTAACGGGTATAGTGCTTTCTGCGTCTGCTTTGGATAGCTTATTTCATGATACATGGTTTGTTGTTGCTCATTTTCATTATGTTCTTTCTTTAGGTTCTTATAGAAGAGTTATTATCTGTTTAGTTTGATGATGGCCTTTTATAATGGGTTGTTCATTGAATAAGNNNNNNNNNNN
>Schistosoma_japonicum
NNNNNNNNCGCTGAATTTAAGCATATCACTAAGCGGAGGAAAAGAAACTAACAAGGATTCCCCTAGTAACTGCGAGTGAACAGGGATTAGCCCAACACCGAAGCCTGCGGTTATTTGATCGTAAGGCAATGTGGTGTTTAGGTTGGCTTCAGGCATTACTGCTCTACCCCAAGTCCAGCATTGAGTACGGCTTACCGTCCTGGCCCATAGAGGGTGAAAGGCCCGTGGGGGTAGAGACCATGTATGACAGTTTTGTTCTGAGCTACCCTTGGAGTCGGGTTGTTTGTGAATGCAGCCCAAAGTGGGTGGTAGACTCCATCCAAGGCTAAATACTTACACGAGTCCGATAGCAAACAAGTACCGTGAGGGAAAGTTGAAAAGTACTTTGAAGAGAGAGTAAACAGTGCGTGAAACCGTTCAAAGGTAAACGGG-TGGAGTTGAACTGCAAGCTCTGGGGATTCAGCTGATGAGTATGATTTGTGCTTGGGCATACTGGCC-GCC-TTCAGTGTCTGTTTGTAACAGCAGGTGCCTACCTTTTAT-AATGGGGTGGGTATGTGTAG-ACGTTCT-TATACGGCGCACGCATTGGAG--GTGTGAGGGTCTGCTTGTCAGTGCACTTTCTCAGAGTATTCACCACGACCGGCATTGCTGCCTTTCTACTATGGCCAAACTGATCAGGTTTGACTATTATTGTTGAGCTTGGTTGGGTCGGCAGGTGACTCTTTGGTTCGTAATTAATT-------ATTATGGACCATGAGTGTTACTAACCGGCTGTAGTGGAATTGTGTAGTGTGTCGGAGATGGCGGCTT-------CACGTGCGTGCTTTGTCCTTCGGGCATTA-ATGAGTCTGGTCGGCTTGTTACTAGCTTCGGTTAGTCTGCTGATGGCTTGTTTATGTCACGTTGGCAGTTGCGTATGTGAGCTTTTGAATGGGCCAATAGTCTGTGGTGTAGTGGTAGACGATCCACCTGACCCGTCTTGAAACACGGACCAAGGAGTTTAACATGTGCGCGAGTCATTGGGCGTTACGAAACCCAAAGGCGAAGTGAAGGTAAAGGTTCGGCTTTCAGTCCGAACTAAGGTGAGATCCTGTTGC----CTTGCTCATACTTT--CCAAGTTGCGAGCAGCGGGCGCATCACCGGCCCGTCCCATGACGTAGACATGCGACCTTGTGTTGCGTGCACCGTCGGGGCGGAGCAAGAGCGTACACGTTGAGACCCGAAAGATGGTGAACTATGCTTGCGAAGGTTGAAGCCAGAGGAAACTCTGGTGGAGGACCGTACCCATTCTGACGTGCAAATCGATCGTATAACGTGAGTATAGGGGCGAAAGACTAATCGAACCATCTAGTAGCTGGTTCCCTCCGAAGTTTCCCTCAGGATAGCTGGCATTCTGAGAAAT-TAAACAGTTTTATCCGGTAAAGCGAATGATTAGAGGCATTGGGGATAAAACATCCTCAACCTATTCTCAAACTTTAAATGGGTGAGAAGCTTAACTCGCTTAAGTGGAGTTTTGCATTGAATGTGAGTGCCAAGTGGGCCATTTTTGGTAAGCAGAACTGGCGCTGTGGGATGAACCAAACGTTCGGTTAAGGTGCCTAACGTGACGCTCATGAGATACCACAAAAGGTGTTGGTTGGTCCAGACA-GCAGGACGGTGGCCATGGAAGTCGGAAACCGCTAAGGA-CGTGTTGGTGTTGTTTATATTATTCTTGGAGTGTGGGGTGGATTTATAGGTTTAGGTTTAAGTTTGTTGATACGTTTAAATTTTTGTGATCCTTATTATAAACTTATTCCTTGTGAGGTATATAATTATTTGATAACTAATCACGGTATAGCAATGATTTTTTTTTTTTTAAKGCCKGTTTTAATAGGGGGTTTTGGTAAATATCTTCTTCCGTTTTTTTTGAGTATGAGTGATTTAGCTTTGCCTCGTTTAAATTCTTTGAGTGTTTGAATGATGGTTCCTTCAATATTTTATATGGAATTAAGTTTGTATTATGGATCTGGTGTTGGTTGGACCTTTTATCCACCTTTGTCTTCTTTA---GCTACTTCTGGTGTTGGTGTGGATTACTTAATGTTCTCTTTACATCTTGCTGGTGTATCTAGTTTGATTGGTTCTATAAATTTTATTACTACTATAATGTTGCGTCTAAG------------GTCATGTTCTTCAGTTATTAGATGATCTTATTTATTTACTTCGGTGTTGTTATTGTTATCGTTGCCGGTTCTTGCTGCAGGTATAACTATGTTGTTGTTTGATCGTAAATTTGGTACTGCTTTTTTTGAGCCAGCAGGTGGTGGTGATCCTGTGTTATTTCAACATTTATTTTGGTTTTTTGGTCACCCAGAAGTATATGTTTTGATATTGCCTGGATTTGGTATAGTAAGTCATATATGTATGTCTTTAAGTAATAATAATTCTTCGTTTGGATATTATGGGTTAGTTTGTGCTATGGGTTCTATTGTGTGTTTGGGGAGAGTTGTTTGGGCTCACCATATGTTTATGGTTGGTATGGATGTAAAGACTTCTGTTTTTTTTAGTTCTGTAACAATGATTATAGGTATACCAACAGGTATTAAGGTGTTTTCTTGATTATATATGTTAGGGAGTAGTGGGTTGCGTGCGGCTGATCCAATACTTTGGTGAATTGTTGGTTTTATATTTTTGTTTACAGTTGGTGGTGTTACTGGGATAGTTTTATCTGCTTCTGCTTTGGATAGATTATTTCACGATACTTGATTTGTGATAGCTCACTTTCATTATGTGCTGTCTTTGGGTTCTTATAGGAGTGTAATTATAATGTTTGTTTGGTGATGACCTTTTATAATTGGTTGTTCTTTAAAAAAGTATTTGTTGCA
>Avian_schistosomatid_sp__W2081
NNNNNNNNNNNNNNNNNNNNNNNNNNNNNNNNNNNNNNNNNNNNNNNNNNNNNNNNNNNNNNNNNNNNNNNNNNNNNNNNNNNNNNNNNNNNNNNNNNNNNNNNNNNNGGTTACTTGACTGCAAGGCAATGTGGTGTTTAGGTTAGTTCTTGGCATTACTGCTCTGCCCCAAGTCCAGCAATGAGTACGGCATACCGTTCTGGCCCAAAGAGGGTGAAAGGCCCGTGGGGGTGGAGACCAAGCATGACAGTTTTGTCCAGAGCTCACCTTGGAGTCGGGTTGTTTGAGAATGCAGCCCAAAGTGGGTGGTAAACTCCATCTAAGGCTAAATACTTACACGAGTCCGATAGTAAACAAGTACCGTGAGGGAAAGTTGAAAAGTACTTTGAAGAGAGAGTAAACAGTACGTGAAACCGCTCAGAGGTAAACGGG-TGGAGTTGAACTGCGATCCTTGGGAATTCAGCTGATGAGCATGATTTGTGCTTGGGCATATTGGCC-GCCTTTCAGTGTCTGCT--TAATTGCTGGTGTCTGCCT--C-------TGGTGGGCATATGTGGTGCGCTTATCATGTGCCGCATGCATTGGAGG-GTGTATGGGTCTGCTTGTCAGTGCACTTTCTCAGGGTGTTCACCACGACCGGCGCTGCTGTCTGTCTGCTGTAGTCAAACTGATCAGGTCTGATTAA---CGTTGGTCCTGGTTGGGTTGGCAGGTGACTCACTGGTTCAC---------------TTTGTGAGCTATGAGTGTTACTAGCCGGCTATAGTGGATCTGTGCAGTGTGTCGGAGATGGCGGCTT-------GGCATGTGCTCTCTGTCCTTCAGGCGTGG-TTGAGTCTGGTCAGCTTGTTGCTAGTTTCGGCTGGTCAGTTGATGGCTTGATCATGTTCAGTTGGCAGTAAAGTGTGTGT--CTTAGTTTGGGCCAATAGTCTGTGGTGTTGTGGTAGACTATCCACCTGACCCGTCTTGAAACACGGACCAAGGAGTTTAACATGTGCGCGAGTCATTGGGCGTTACGAAACCCAAAGGCGTAGTGAAGGTAAAGGTTCGGCTT---GTCCGGACTAAGGTGAGATCCTGTTGT----TTTGCTCATTAACT--CCAAGATGCGAGCAGCAGGCGCATCACCGGCCCGTCCCATGACGTAGACATGTGGCCTTGTGCTATGTGCACCGTCGGGGCGGAGCAAGAGCGTACATGTTGAGACCCGAAAGATGGTGAACTATGCTTGCGAAGGTTGAAGCCAGAGGAAACTCTGGTGGAGGACCGTAGCGATTCTGACGTGCAAATCGATCGTATAACGTGAGTATAGGGGCGAAAGACTAATCGAACCATCTAGTAGCTGGTTCCCTCCGAAGTTTCCCTCAGGATAGCTGGCATTCTGAGAAAT--AAACAGTTTTATCCGGTAAAGCGAATGATTAGAGGCATTGGGGAGAAAACATCCTCAACCTATTCTCAAACTTTAAATGGGTGAGAAGCTTAACTCGCTTAAATGGAGTTTTGCATTGAATGTGAGTGCCAAGTGGGCCATTTTTGGTAAGCAGAACTGGCGCTGTGGGATGAACCAAACGTGCGGTTAAGGTGCCTAACGCGACGCTCATGAGATACCACAAAAGGTGTTGGTTGGTCCAGACA-GCAGGACGGTGGCCATGGAAGTCGGAAACCGCTAAGGA----------------------------------------------------TTGGGTTTGAGATTATTAATTCGTTTGAAATTTTGTGAGCCTTATTATAAATTGGTTCCTACTGAGGTATATAAATGTTTAATTACTAATCATGGGATTGCTATGATATTTTTTTTTTTGATGCCGGTTTTAATTGGGGGGTTTGGTAATTATTTTTTACCATTTTTMCTRGGTTTAGATGATTTGGTATTGCCTCGTTTAAATTCTTTAAGTGTGTGGTTGATGGTTCCTTCTATGTTTTACATGGAAATGAGTTTGGTGTATGGTGCTGGTGTTGGTTGGACTTTTTATCCTCCTTTATCAATACAA---GGATATCAAGGGGTCGGAGTTGATTATTTAATGTTTTCGTTGCATTTAGCTGGTATATCTAGATTGTTAGGGTCTGTTAATTTTATAGCTACTATAGTGCTTAATTTGAG------------GTTTCGTGTTTCAGTTATTGTATGGGCTTATTTGTTTACTTCTATTTTATTGTTATTGTCTTTACCGGTGTTAGCGGCTGGTATTACTATGTTGTTGTTTGATCGTAAATTTGGTACTGCTTTTTTTGAGCCTTGTGGGGGGGGTGACCCTGTGCTGTTTCAGCATTTATTTTGGTTTTTTGGGCATCCAGAAGTTTATGTTTTGATTTTACCAGGATTTGGTATTGTGAGACACATTTGTATGAGTTTAAGTAATAATAGGTCTTCTTTTGGGTATTATGGTTTGGTGTGTGCTATGNNNNNNNNNNNNNNNNNNNNNNNNNNNNNNNNNNNNNNNNNNNNNNNNNNNNNNNNNNNNNNNNNNNNNNNNNNNNNNNNNNNNNNNNNNNNNNNNNNNNNNNNNNNNNNNNNNNNNNNNNNNNNNNNNNNNNNNNNNNNNNNNNNNNNNNNNNNNNNNNNNNNNNNNNNNNNNNNNNNNNNNNNNNNNNNNNNNNNNNNNNNNNNNNNNNNNNNNNNNNNNNNNNNNNNNNNNNNNNNNNNNNNNNNNNNNNNNNNNNNNNNNNNNNNNNNNNNNNNNNNNNNNNNNNNNNNNNNNNNNNNNNNNNNNNNNNNNNNNNNNNNNNNNNNNNNNNNNNNNNNNNNNNNNNNNNNNNNNNNNNNNNNNNNNNNNNNNNNNNNNNNNNNNNNNNNNNNNNNNNNNNN
>Schistosomatium_douthitti
NNTGCACCCGCTGAATTTAAGCATATCACTAAGCGGAGGAAAAGAAACTAACAAGGATTCCCTTAGTAACGGCGAGTGAACAGGGAGTAGCCCATCACCGAAGCCTGTGGTTGTTTGACCTCTAGGCAATGTGGTGTTTAGGTTGGTTCCTGGCATAACTGCTCTGCCCCAAGTCCAGCAATGAGTACGGCTTACCGTTCTGGCCCATAGAGGGTGAAAGGCCCGTGGGGGTAGAGATCAAGCATGACAGTTTTGCTCAGTGCCAACCTTGGAGTCGGGTTGTTTGAGAATGCAGCCCAAAGTGGGTGGTAAACTCCATCCAAGGCTAAATACTGACACGAGTCCGATAGCAAACAAGTACCGTGAGGGAAAGTTGAAAAGTACTTTGAAGAGAGAGTAAACAGTGCGTGAAACCGCTCAGAGGTAAACGGG-TGGAGTTGAACTGCAAGCCTTGGGAATTCAGCTGATGAGTATGATTTGCGCTTGGGCATACTGGCC-GCCTTTCAGTGTCCGTC--TAACAGCGGGTATCCGCCTTTT-------TGGTGGGTATGTGTGGTGCGCTTATCACGTGCCGCGTGCATTGAGAG-GTGTGTGGGTCTACTTGTCAGTGCACTTTCTCAGGGTGTTCACCACGACCGGCGCTGCCATCTATCTGCTGCGGCCAAACTGATCAGGTCTGATTAG---CGTCGGGCTTGGTTGGGTCGGCAGGTGACTCACTTGTCCAT---------------TCACTGGGCTATGAGTGTTACTAGCCGGCTGTGGCGGATGTGTGTGGTGCGTCGGAGTTGGCGGCTA-------TGCATGCGTGCTCTGTCCTTCGGGCGAGGTTTGAGTCTGGTCGACCTGTTGCTAGCTTCGGCTGGTCGGTTGATGGCTTGGTCTTGTTCCGTTGGCGGTTGCGTGTGTGT--TTTAGTTTGGGCCGATAGTCTGTGGTGTAGTGGTAGACGATCCACCTGACCCGTCTTGAAACACGGACCAAGGAGTTTAACATGTGCGCGAGTCATTGGGTGTTACGAAACCCAAAGGCGTAGTGAAGGTAAAGGTTCGGCTT---GTCCGGGCTGAGGTGAGATCCTGTTGT----TTTGCTCTCAATTT--CCAAGATGCGAGCAGCAGGCGCATCACCGGCCCGTCCCATGACGTAGACATGCGGTCTTGCATCGTGTGCACCGTCGGGGCGGAGCAAGAGCGTACACGTTGAGACCCGAAAGATGGTGAACTATGCTTGCGAAGGTTGAAGCCAGAGGAAACTCTGGTGGAGGACCGTAGCGATTCTGACGTGCAAATCGATCGTATAACGTGAGTATAGGGGCGAAAGACTAATCGAACCATCTAGTAGCTGGTTCCCTCCGAAGTTTCCCTCAGGATAGCTGGCATTCTGAGAAAT--AAACAGTTTTATCCGGTAAAGCGAATGATTAGAGGCATTGGGGATAAAACATCCTCAACCTATTCTCAAACTTTAAATGGGTGAGAAGCTTAACTCGCTTAAATGGAGTTATGCATTGAATGTGAGTGCCAAGTGGGCCATTTTTGGTAAGCAGAACTGGCGCTGTGGGATGAACCAAACGTGCGGTTAAGGTGCCTAACGCGACGCTCATGAGATACCACAAAAGGTGTTGGTTGGTCCAGACA-GCAGGACGGTGGCCATGGAAGTCGGTAACCGCTAAGGA-------------------------------------GGGGGTTTCATAGGTTTAGGACTTAGCCTATTGATTCGTTTAAAACTTTGTGATCCTTACTATAATTTGATTCCTACTGAAGTGTATAATTGTTTAGTTACAAAACATGGTATAGCCATGATTTTCTTTTTCTTGATGCCTGTTTTGATAGGAGGTTTTGGTAAATATTTGTTGCCTTATTTAGTTGGGATGAGTGATTTGGTTTTGCCACGTTTAAAAGCTTTGAGAGTATGGTTAATGTTTCCAGCTGTGTTTTATATGGAGCTGAGTTTATTTTATGGTGCAGGTGTTGGGTGGACAATTTATCCCCCCTTATCGACGTTG---CTTACTTCTGGGGTAGGAGTTGATTATTTGATGTTTTCGTTACATTTAGCGGGTATTTCCAGACTTGTTGGTTCTGTTAAATTTGTAACAACTATATTATCACGTTTAGA------------AAAGTGAACATCAGTAATTGCATGGTCTTATTTATTTACATCTATATTACTGTTACTTTCTTTACCAGTTTTAGCTGGTGGTATTACTATGCTGTTATTTGATCGAAAATTTGGTACGGCGTTTTTTGAGCCGTCAGGGGGAGGTGATCCAATCTTGTTTCAGCATTTGTTTTGGTTTTTTGGGCATCCTGAAGTTTATGTTTTAATTTTGCCAGGGTTTGGGGTTGTTAGTCATATTTGTATGAGTATGAGTAACAAAAATAGTCCTTTTGGTTATTATGGTTTAGTGTGTGCAATGGGTTCTATTGTTTGTTTAGGTAGAGTTGTTTGGGCTCATCATATGTTTATGGTAGGTTTAGATTTTGGGACTTCATTACTTTTTAGTTCTATAACAATGATTATAGGTATTCCTACTGGTATAAAGGTGTTTTCCTGGTTGTATATGTTAGGGTCAACTAGTTTACGGGTTGAAGATCCTATTTTGTGGTGAGTTTTAGGGTTTATTTTTCTTTTTACGATAGGGGGTGTGACTGGTGTAGTTTTGTCTGCTTCCATGTTGGATAGGTTATTTCATGATACTTGATTTGTTGTGGCACATTTTCATTATGTTTTATCGTTAGGTTCTTATAGCAGTGTGATTATAAAAATACTTTGATGGTGGCCGGCGGTGATAGGGTGTTCGTTAAATAAGNNNNNNNNNNN
>Bivitellobilharzia_nairi
NNNNNNNNNNNNNNNNNNNNNNNNNNNNNNNNNNNNNNNNNNNNNNNNNNNNNNNNNNNNNNNNNNNNNNNNNNNNNNNNNNNNNNNNNNNNNNNNNNNNNNNNNNNNGGTTATTTGATCGCTAGGCAATGTGGTGTTTAGGTTGGTTCATGGCACTACTGCTCTGCCCCAAGTCCAGCAATGAGTACGGCTTACTGTTCTGGCCCAAAGAGGGTGAAAGGCCCGTGGGGGTAGAGATCAAGCATGACAGTTTTGCTGTGGGCTAACCTTGGAGTCGGGTTGTTTGTGAATGCAGCCCAAAGTGGGTGGTAAACTCCATCCAAGGCTAAATACTTACACGAGTCCGATAGCAAACAAGTACCGTGAGGGAAAGTTGAAAAGTACTTTGAAGAGAGAGTAAACAGTGCGTGAAACCGCTCAGAGGTAAACGGG-TGGAGTTGAACTGCGAGCCCTGGGAATTCAGCTGATGAGTGTGATTTGTGCTTGGGCATACTGGCC-GCC-TTCGGTGTCCGTC--TAACTGCGGGTACCTGCCT-CT-------AGGTAGGTATGTGTGGTGCGCTTATCATGTGCTGCACGCATTGGAG--GTGTGAGGGTCTGCTTGTCAGTGCACTTTCTCAGGGTGTTCACCACGACCGGCACTGCTGCCTGTCTGCTGTGGCCAAACTGATCAGGCTTGATTAT---CGTCGGGCTTGGTTGGGTCGGCAGGTGACTCACTGGTCCAT---------------TCTATGGGCTATGAGTGTTACTAACCGGCTATAGTGGATCTGTGCGGTGTGTCGGAGCTGGCGGCTT-------CGCGTGCGTGCCCTGTCCTTCGGATGAGG-TTGAGTCTGGTCGGTTCGTTGCTAGCTTCGGCTGGCCGGCTGATGGCTTGATCTTGTTCAGTTGGCGGTTGCGTGTGTGA--TTCTGCTTGGGCCGATAGTCTGTGGTGTTGTGGTAGACGATCCACCTGACCCGTCTTGAAACACGGACCAAGGAGTTTAACATGTGCGCGAGTCATTGGGTGTTACGAAACCCAAAGGCGAAGTGAAGGTAAAGGTTCGGCTT---GTCCGGACTAAGGTGAGATCCCGCTGT----CTTGCCC-AAATTT--CCAAGTTGTGAGCTGTGGGCGCATCACCGGCCCGTCCCATGACGTAGACATGTGACCTCGTGTCGTGTGCACCGTCGGGGCGGAGCAAGAGCGTACACGTTGAGACCCGAAAGATGGTGAACTATGCTTGCGAAGGTTGAAGCCAGAGGAAACTCTGGTGGAGGACCGTAGCGATTCTGACGTGCAAATCGATCGTATAACGTGAGTATAGGGGCGAAAGACTAATCGAACCATCTAGTAGCTGGTTCCCTCCGAAGTTTCCCTCAGGATAGCTGGCATTCTGAGAAAT--AAACAGTTTTATCCGGTAAAGCGAATGATTAGAGGCATTGGGGAGAAAACTTCCTCAACCTATTCTCAAACTTTAAATGGGTGAGAAGCTTAACTCGCTTAAATGGAGTTTTGCATTGAATGTGAGTGCCAAGTGGGCCATTTTTGGTAAGCAGAACTGGCGCTGTGGGATGAACCAAACGTGCGGTTAAGGTGCCTAACGCGACGCTCATGAGATACCACAAAAGGTGTTGGTTGGTCCAGACA-GCAGGACGGTGGCCATGGAAGTCGGAAACCGCTAAGGA-----------------------------------------GATTTATTGGTCTTGGTTTGAGTTTGTTGATTCGTTTAAAATTGTGTGATCCTTATTATAAATTGATTTCTTGTGAAGTTTATAATTATTTAATTACTAATCATGGGGTAGCTATGATCTTTTTTTTTTTAATGCCTGTATTGATTGGGGGGTTTGGTAATTATTTACTTCCGTTTATGTTGTGTATRAATGATTTGGCTTTGCCCCGTTTGAATTCTTTTAGGTTGGGGTTAATGCTTCCTTCTATATTTTATATGGAATTGAGTTTGGTGAAGGGTGCTGGTGTTGGGTGAACTTTTTATCCGCCTTTATCTAGTCAG---TTGACTAGTGGGGTAGGGGTAGATTATTTGATGTTTTCTTTGCATTTAGCTGGAGTTAGTAGGTTGTTGGGATCGGTTAATTTTATAACTACAGTTATGTTGCATTGGAG------------TGATAAGATGTCTGTTATTGCTTGGTCATATTTTTTTACTTCTATATTGTTAATGTTGTCTCTTCCTGTATTAGCTGCTGGTATTACTATGCTTTTGTTTGATCGTAAATTTAGTACTTCTTTTTTTGAGCCTGCTGGGGGGGGTGATCCTGTTTTATTTCAGCATTTGTTTTGGTTTTTTGGTCATCCTGAGGTGTATGTGTTAATATTACCGGGGTTTGGTATAGTTAGTCATATATGTATGGTTATGAGTAAAAAAGATTCTTCTTTTGGTTATTATAGTTTAGTTTGTGCTATGGGTTCTATAGTTTGTTTAGGTAGTATAGTTTGAGCTCATCATATGTTTATGGTTGGGTTGGATGTAAAGACTGTTGCTTTTTTTAGTTCGGTTACTATGATTATAGGGGTGCCAACTGGTATAAAGGTGTTTTCTTGGTTATATATGTTGGGTAGTAGGAAGATGCGTATAGCGGATCCTGTTTTATGGTGAATTGTTGGTTTTATTTTTTTGTTTACTGTGGGTGGTATAACTGGTGTGGTGTTGTCTGCTTCTGTATTGGATGGTTTTTTCCATGATACGTGATTTGTTGTGGCTCATTTTCATTATGTGTTATCCTTAGGTTCTTATTCTAGTGTTGTGANNNNNNNNNNNNNNNNNNNNNNNNNNNNNNNNNNNNNNNNNNNNNNNNNNNNNNNNNNNNN
>Bivitellobilharzia_loxodontae
NNNNNNNNNNNNNNNNNNNNNNNNNNNNNNNNNNNNNNNNNNNNNNNNNNNNNNGGATTCCCTTAGTAACTGCGAGTGAACAGGGATTAGCCCAGCACCGAAGCCTGCGGTTATTTGATCGCTAGGCAATGTGGTGTTTAGGTTGGTTCATGGCACTACTGCTCTGCCCCAAGTCCAGCAATGAGTACGGCTTACTGTTCTGGCCCAAAGAGGGTGAAAGGCCCGTGGGGGTAGAGATCAAGCATGACAGTTTTGCTGTGGGCTAACCTTGGAGTCGGGTTGTTTGTGAATGCAGCCCAAAGTGGGTGGTAAACTCCATCCAAGGCTAAATACTTACACGAGTCCGATAGCAAACAAGTACCGTGAGGGAAAGTTGAAAAGTACTTTGAAGAGAGAGTAAACAGTGCGTGAAACCGCTCAGAGGTAAACGGG-TGGAGTTGAACTGCGAGCCCTGGGAATTCAGCTGATGAGTGTGATTTGTGCTTGGGCATACTGGCC-GCC-TTCGGTGTCCGTC--TAACTGCGGGTACCTGCCT-CT-------AGGTAGGTATGTGTGGTGCGCTTATCATGTGCTGCACGCATTGGAG--GTGTGAGGGTCTGCTTGTCAGTGCACTTTCTCAGGGTGTTCACCACGACCGGCACTGCTGCCTGTCTGCTGTGGCCAAACTGATCAGGCCTGATTAT---CGTTGGGCTTGGTTGGGTCGGCAGGTGACTCACTGGTCCAT---------------TCTATGGGCTATGAGTGTTACTAACCGGCTATAGTGGATCTGTGCGGTGTGTCGGAGCTGGCGGCTT-------TGCATGCGTGCCCTGTCCTTCGGATGAGG-TTGAGTCTGGTCGGTTCGTTGCTAGCTTCGGCTGGCCGGCTGATGGCTTGATCTTGTTCAGTTGGCGGTTGCGTGTGTGA--TTCTGCTTGGGCCGATAGTCTGTGGTGTTGTGGTAGACGATCCACCTGACCCGTCTTGAAACACGGACCAAGGAGTTTAACATGTGCGCGAGTCATTGGGTGTTACGAAACCCAAAGGCGAAGTGAAGGTAAAGGTTCGGCTT---GTCCGGACTAAGGTGAGATCCCGCTGT----CTTGCCCAAATTT---CCAAGTTGTGAGCTGTGGGCGCATCACCGGCCCGTCCCATGACGTAGACATGTGACCTCGTGTCGTGTGCACCGTCGGGGCGGAGCAAGAGCGTACACGTTGAGACCCGAAAGATGGTGAACTATGCTTGSGAAGGTTGAAGCCAGAGGAAACTCTGGTGGAGGACCGTAGCGATTCTGACGTGCAAATCGATCGTATAACGTGAGTATAGGGGCGAAAGACTAATCGAACCATCTAGTAGCTGGTTCCCTCCGAAGTTTCCCTCAGGATAGCT-----------------------------------------------------------------------------------------------------------------------------------------------------------------------------------------------------------------------------------------------------------------------------------------------------------------------------------------------------------------------------------------------------------TATTATAATTTGGTTTCTTGTGAGGTTTATAATTATCTTATTACTAATCATGGGGTGGCTATGATTTTTTTTTTTTTAATGCCTATATTAATTGGGGGGTTTGGTAATTATTTACTTCCTTTTATGTTGTGTGTAGGTGATTTGGCTTTACCGCGTTTAAATTCTTTTAGTTTATGGTTAATGCTTCCTTCAATGTTTTATATGGAATTGAGGATGATAAAGGGTGCTGGGGTTGGTTGGACTTTTTATCCACCCTTATCAAGTCAA---TTGACAAGTGGGAGTGGGGTTGATTATTTAATGTTTTCTTTGCATTTAGCTGGAGTAAGCAGGTTGTTAGGGGCCGTTAAATTTATAGCTACGGTGATGTTGAATTGGAG------------TAGTCAGATGTCTGTTATTGCGTGATCTTATTTTTTTACTTCTGTATTATTGGTGTTATCTCTTCCTGTGTTGGCTGCTGGGATTACGATGCTTTTATTTGATCGTAAATTTGGTACTTCTTTTTTTGAGCCTGCTGGGGGGGGTGATCCTGTGTTGTTTCAGCATTTGTTTTGGTTTTTTGGTCATCCTGAAGTATATGTGTTAATATTGCCTGGATTTGGTATAGTTAGTCACATATGTATGATGATGAGTAATAAAGATTCTTGTTTTGGTTATTATAGTTTAGTATGTGCTATGGGTTCGATAGTTTGTTTAGGTAGAATAGTTTGAGCTCATCATATGTTTATGGTTGGATTGGATATAAAGACTGTTGCTTTTTTTAGTTCGGTGACTATGATTATTAGTGTGCCTACAGGTATTAAGGTATTTTCTTGGTTATATATGTTGGGGAGAAGGAAGATGCGTATAGCAGATCCTATTTTATGATGGGTTGTTGGTTTTATTTTTTTATTTACTGTTGGTGGTATAAGTGGTGTTATATTGTCGGCTTCTGTATTAGATAGACATTTTCATGATACGTGGTTTGTTGTAGCTCATTTTCATTTTTTGCTGTCTCTTGGTTCTTATTCAAGGGTTGTAANNNNNNNNNNNNNNNNNNNNNNNNNNNNNNNNNNNNNNNNNNNNNNNNNNNNNNNNNNNNN
>Schistosoma_mattheei
NNNNNNNNNNNNNNNNNNNNNNATATCACTAAGCGGAGGAAAAGAAACTAACAAGGATTCCCCTAGTAACTGCGAGTGAACAGGGATTAGCCCAACACCGAAGCCTGCGGTTAATTGATCGTGAGGCAATGTGGTGTTTAGGTTGGCTTCAGACATTACTGCTCTGCCCCAAGTCCAGCAATGAGTACGGCTTCCCATTCTGGCCCAGAGAGGGTGAAAGGCCCGTGGGGGTAGAGATCAAGTGTGACAGTTCTGTTCTGAGCTACCCTTGGAGTCGGGTTGTTTGTGAATGCAGCCCAAAGTGGGTGGTAGACTCCATCCAAGGCTAAATACTTACACGAGTCCGATAGCAAACAAGTACCGTGAGGGAAAGTTGAAAAGTACTTTGAAGAGAGAGTAAACAGTGCGTGAAACCGCTCAAAGGTAAACAGG-TGGAGTTGAACTGCAAGCTCTGGGAATTCAGCTGATGAGTGTGATTTGTGCTTGGGCATACTGGCC-GCC-TTTAGTGTCTGTT--TAACCGCAGGTGCCTGCCTTTT-------CGGTGGGTATGTGTGAATCGTTTA-CATACGACGCACGCACTGTTG--GTGTGAGGGTCTGCTTGTCAGTGCACTTTCTCAGAGTGTTCACCACGACCGGCACTGCTGCCTGTCTGCTATGGCCAAACTGATCAGGTCTGATTTC---CGTCAGTCTTGGTTGGGTCGGCAGGTGACTCTTTGGCTCAT----------------CTATGGGCTGTGAGTGTTACTAGCCGGCTGTAGCGGAGCTGTGCGGTGTGTCGGAGATGGCGGCTT-------TGCATGCGTGCCTAGACCTTCGGGCTTTG-TTGAGTCTGGTCGGCTCGTTACTAGCTTCGGCTGGTCGGCTGATGGCTTGATTTTGTCACGTTGGCGGTTGCGTGTGTGA--TTTGCTTTGGGCCAATAGTCTGTGGTGTAGTGGTAGACGATCCACCTGACCCGTCTTGAAACACGGACCAAGGAGTTTAACATGTGCGCGAGTCATTGGGTGTTACGAAACCCAAAGGCGAAGTGAAGGTAAAGGTTCGGCTT---GTCCGGACTGAGGTGAGATCCTGTTGT----CTTGCTCATACTTT--CCAAGTTGCGAGCAGCGGGCGCATCACCGGCCCGTCCCATGACGTAGACATGTGACCTCGTGTTATGTGCACCGTCGGGGCGGAGCAAGAGCGTACACGTTGAGACCCGAAAGATGGTGAACTATGCTTGTGAAGGTTGAAGCCAGAGGAAACTCTGGTGGAGGACCGTAGCGATTCTGACGTGCAAATCGATCGTATAACGTGAGTATAGGGGCGAAAGACTAATCGAACTATCTAGTAGCTGGTTCCCTCCGAAGTTTCCCTCAGGATAGCTGGCATTCTGAGAAAT--AAACAGTTTTATCCGGTAAAGCGAATGATTAGAGGCATTGGGGATAAATCATCCTCAACCTATTCTCAAACTTTAAATGGGTGAGAAGCTTAACTCGCTTAATTGGAGTTTTGCATTGAATGTGAGTGCCAAGTGGGCCATTTTTGGTAAGCAGAACTGGCGCTGTGGGATGAACCAAACGTTCGGTTAAGGTGCCTAACACGACGCTCATGAGATACCACAAAAGGTGTTGGTTGGTCTAGACA-GCAGGACGGTGGCCATGGAAGTCGGAAGCCGCTAAGGA-------------------------------------GGAGGTTTTATAGGTTTGGGTTTGAGATTTCTTATTCGATTGAAATTATGTGATCCTTATTATAAATTAATTTCTTTAGAGGTTTATAAATACTTAGTTACGAATCATGGTGTGGCTATGATTTTTTTTTTTTTGATGCCTGTTTTAATTGGTGGATTTGGTAAATATTTTCTTCCTTTGTTTTTGTATTTAGATGATTTATTATTGCCTCGATTGAATTCTTTTAGTTTATGATTGATGATTCCTTCATTTTTTTATATGGAGTTAAGTTTGTATTATGGTTGTGGTGTTGGTTGGACGTTGTATCCACCTTTGTCTATATCT---GAGGGTTCTGGTTTGGGTGTTGATTATTTGTTATTTTCTTTGCATTTAGCTGGTGTTTCTAGTTTGGTTGGTTCAGTTAATTTTATTTCTACAATAGTTAGATGTGTTGA------------TTTAAAGACTTCGATAATAATTTGATCATATTTGTTTACTTCAATATTATTGTTGCTTTCATTGCCAGTATTGGCTGCTGGGATAACTATGCTTTTATTTGATCGTAAATTTGGTACTGCTTTTTTTGAGCCTATGGGTGGTGGTGATCCATTGTTATTTCAGCATTTATTTTGGTTTTTTGGTCATCCTGAGGTGTATGTCTTGATTTTACCAGGTTTTGGTATAGTTAGGCATATATGCATGATGCTTAGTAATAATGATTCGTCTTTTGGATATTATGGGTTAATTTGCGCTATGGCTTCTATAGTTTGTTTAGGAAGAGTTGTTTGAGCTCATCATATGTTTATGGTTGGGTTAGATTATTTGACGGCTATATTTTTTAGTTCTATAACTATGATAATAGGGGTACCTACTGGTATAAAGGTATTTTCTTGATTGTATATGCTTAAAAGTTGTGGGACTCGTTCTTCTGATCCCATATTATGATGGTTGTTGGGTTTCATATTTTTATTTTCTGTTGGTGGTGTAACTGGTGTAGCTTTATCAGCTTCTGCTTTAGATATATTGTTTCATGACACTTGGTTTGTTGTTGCTCATTTTCATTATGTTCTTTCTTTAGGTTCGTATAGTAGGGTGATAATAATGTTGGTATGATGATGGCCGTTTATAATTGGTTTTAGTATGAATAAGNNNNNNNNNNN
>Schistosoma_indicum
NNNNNNNNNNNTGAATTTAAGCATATCACTAAGCGAAGGATAAGAAAGTAACAAGGATTCCCCTAGTAACTGCGAGTGAACAGGGATTAGCCCAACACCGAAGCCTGCGGTTAATTGATCGTGAGGCAATGTGGTGTTTAGGTTGGCTTCAGACATTACTGCTCTACCCCAAGTCCAGCAATGAGTACGGCTTCCCATTCTGGCCCAAAGAGGGTGAAAGGCCCGTGGGGGTAGGGATCAAGTGTGACAGTTCTGTTCTGAGCTACCCTTGGAGTCGGGTTGTTTGAGAATGCAGCCCAAAGTGGGTGGTAGACTCCATCCAAGGCTAAATACTTACACGAGTCCGATAGCAAACAAGTACCGTGAGGGAAAGTTGAAAAGTACTTTGAAGAGAGAGTAAACAGTGCGTGAAACCGTTCAAAGGTAAACAGG-TGGAGTTGAACTGCAAGCCCTGGGAATTCAACTGATGAGTGTGATTTGTGCTTGGGCATACTGGCC-GCC-TTCAGTGTCTGTT--TAACTGCAGGTGCCTGCCTTTT-------TGGTGGGTATGTGTGAATCGTTTG-CATACGACGCACGCACTGTTG--GTGTGAGGGTCTGCTTGTCAGTGCACTTTCTCAGGGTGTTCACCACGACCGGCACTGCTGCCTGTCTGCTATGGCCAAACTGATCAGGTCTGATTTT---TGTCAGTCTTGGTTGGGTCGGCAGGTGACTCTTTGGCTCAT----------------CTATGGGCTGTGAGTGTTACTAGCTGGCTGTAGTGGAGCTGTGCGGTGTGTTGGAGATGGCGGCTC-------CGCATGCGTGCTTAGACCTTCGGGCATTG-TTGAGTCTGGTCGGCTCGTTACTAGCTTCGGCTGGTCGGCTGATGGCTTGATTTTGTCACGTAGGCGGTTGCGTGTGTGG--TTTGCATTGGGCCAATAGTCTGTGGTGTAGTGGTAGACGATCCACCTGACCCGTCTTGAAACACGGACCAAGGAGTTTAACATGTGCGCGAGTCATTGGGTGTTACGAAACCCAAAGGCGAAGTGAAGGTAAAGGTTCGGCTT---GTCCGGACTGAGGTGAGATCCTGTTGT----CTTGCTCATACTTT--CCAAGTTGCGAGCAGCGGGCGCATCACCGGCCCGTCCCATGACGTAGACATGTGACCTCGTGTTGTGTGCACCGTCGGGGCGGAGCAAGAGCGTACACGTTGAGACCCGAAAGATGGTGAACTATGCTTGTGAAGGTTGAAGCCAGAGGAAACTCTGGTGGAGGACCGTAGCGATTCTGACGTGCAAATCGATCGTATAACGTGAGTATAGGGGCGAAAGACTAATCGAACCATCTAGTAGCTGGTTCCCTCCGAAGTTTCCCTCAGGATAGCTGGCATTCTGAGAAAT--AAACAGTTTTATCCGGTAAAGCGAATGATTAGAGGCATTGGGGAGAAATCATCCTCAACCTATTCTCAAACTTTAAATGGGTGAGAAGCTTAACTCGCTTAATTGGAGTTTTGCATTGAATGTGAGTGCCAAGTGGGCCATTTTTGGTAAGCAGAACTGGCGCTGTGGGATGAACCAAACGTTCGGTTAAGGTGCCTAACACGACGCTCATGAGATACCACAAAAGGTGTTGGTTGGTCTAGACA-GCAGGACGGTGGCCATGGAAGTCGGAAGCCGCTAAGGA-------------------------------------GGTGGATTTATAGGTCTTGGGTTAAGTTTATTAATTCGGCTTAAATTGTCTGATCCTTATTATAATTTAGTGTCTTTGGATGTATATAAATTTTTAATTACTAATCATGGGATAGCTATGATTTTTTTTTTTTTAATGCCTGTATTGATTGGTGGGTTTGGTAAATATTTTCTTCCTTTTTTTTTGTGTTTAGATGATTTATTGTTACCTCGTTTAAATTCGTTTAGTTTGTGACTGATGATTCCTTCGTTTTTTTATATGGAGTTAAGGTTGTATTATGGTTGTGGTGTGGGTTGGACAATGTATCCTCCTTTGTCAATTATG---GAGAGTTGTGGGCTTGGGGTGGATTATTTGATGTTTTCTTTACATCTTGCTGGTGTTTCTAGGTTGATTGGTTCTGTGAATTTTATATCTACTATTATTAGCCGTGTAAA------------ATTTAAGACTTCGATTATAATTTGGTCTTATCTGTTTACTTCAGTTTTGTTGTTGTTATCTTTACCTGTTTTAGCTGCTGGAATAACTATGTTATTATTTGATCGTAAATTTGGTACGGCTTTTTTTGAACCCATTGGTGGAGGTGATCCGTTATTATTTCAACATTTGTTTTGATTTTTTGGTCATCCAGAGGTTTATGTGTTAATTTTGCCAGGGTTTGGGATTGTTAGTCATATATGCATGATGATGAGGAATAAAGATTCTTCGTTTGGTTATTATGGTTTAATATGTGCAATGGCTTCTATAGTTTGTTTAGGTAGTGTAGTATGAGCTCATCATATGTTTATGGTTGGGTTAGATTCGTTGACTGCTGTTTTTTTTAGTTCTGTGACTATGATTATAGGTATTCCAACTGGGATTAAGGTGTTTTCTTGACTTTTTATGTTAAAAGGGTGTGGAACTCGTGTTTCGGATCCTGTATTGTGGTGGTTGGTTGGGTTTATATTTTTGTTTGTAGTAGGAGGTGTAACTGGTGTGGCTTTGTCATCGTCTGCGTTGGATGTTTTGTTTCATGATACTTGGTTTGTTGTTGCACATTTTCATTATGTTCTTTCTTTGGGTTCCTATAGTAGGGTTATAATAATGTTGGTTTGGTGGTGGCCATTTGTGATAGGTTATAGTCTTAAAAAGNNNNNNNNNNN
>Schistosoma_incognitum
NNNTGCACCGCTGAATTTAAGCATATCACTAAGCGGAGGAAAAGAAACTAACAAGGATTCCCTTAGTAACTGCGAGTGAACAGGGACTAGCCCAACACCGAAGCCTGCGGTTATTTGATCGTAAGGCAATGTGGTGTTTAGGTTGGCTTCAGGCATTACTGCTCTGCCCCAAGTCCAGCAATGAGTACGGCTTCCCATTCTGGCCCAAAGAGGGTGAAAGGCCCGTGGGGGTAGAGATCAAGTGTGTCAGTTCTGCTCTGAGCTACCCTTGGAGTCGGGTTGTTTGTGAATGCAGCCCAAAGTGGGTGGTAGACTCCATCCAAGGCTAAATACTTACACGAGTCCGATAGCAAACAAGTACCGTGAGGGAAAGTTGAAAAGTACTTTGAAGAGAGAGTAAACAGTGCGTGAAACCGTTCAAAGGTAAACGGG-TGGAGTTGAACTGCAAGCTCTGGGAATTCAGCTGATGAGTGTGATTTGTGCTTGGGCATACTGGCC-GCC-TTCAGTGTCTGTT--TAACCTCAGGTGCCTGCTTTTT--------GGTGGGTATGTGTGATTCGTTTG-TATACGACGCACGCACTGTTG--GTGTGAGGGTCTGCTTGTCAGTGCACTTTCTCAGGGTGTTCACCACGACCGGCGCTGCTGCCTGTCTGCTATGGTCAAACTGATCAGGCCTGATTTC---TGTCGGGCTTGGTTGGGTCGGCAGGTGACCCTTTGGCTCAT----------------TCGTGGGCTATGAGTGTTACTAACCGGCTGTAGTGGAGCTGTGCGGTGTGTCGGAGATGGCGGCTT-------CGCATGCGTGCTTTGACCTTCGGGCATTG-TCGAGTCTGGTCGGCTTGTTACTAGCTTCGGCTGGTCGGCTGATGGCTTGGTTTTGTCGCGTTGGCAGTTGCGTGTGTGA--TTTGTACTGGGCCAATAGTCTGTGGTGTAGTGGTAGACGATCCACCTGACCCGTCTTGAAACACGGACCAAGGAGTTTAACATGTGCGCGAGTCATTGGGTGTTACGAAACCCAAAGGCGAAGTGAAGGTAAAGGTTCGGCTT---GTCCGGACTGAGGTGAGATCCTGTTGT----CTTGCTCATAATTT--CCAAGTTGCGAGCAGCGGGCGCATCACCGGCCCGTCCCATGACGTAGACATGTGACCTCGTGTTGCGTGCACCGTCGGGGCGGAGCAAGAGCGTACACGTTGAGACCCGAAAGATGGTGAACTATGCTTGCGAAGGTTGAAGCCAGAGGAAACTCTGGTGGAGGACCGTAGCGATTCTGACGTGCAAATCGATCGTATAACGTGAGTATAGGGGCGAAAGACTAATCGAACCATCTAGTAGCTGGTTCCCTCCGAAGTTTCCCTCAGGATAGCTGGCATTCTGAGAAAT--AAACAGTTTTATCCGGTAAAGCGAATGATTAGAGGCATTGGGGATAAATCATCCTCAACCTATTCTCAAACTTTAAATGGGTGAGAAGCTTAACTCGCTTAATTGGAGTTTTGCATTGAATGTGAGTGCCAAGTGGGCCATTTTTGGTAAGCAGAACTGGCGCTGTGGGATGAACCAAACGTTCGGTTAAGGTGCCTAACGCGACGCTCATGAGATACCACAAAAGGTGTTGGTTGGTCTAGACA-GCAGGACGGTGGCCATGGAAGTCGGAAACCGCTAAGGA-------------------------------------GGTGGGTTTATTGGTCTTGGGTTGAGACTATTGATTCGTTTAAATTTGTGTGATCCTTATTATAAATTGGTTCCTTTAGAGGTATATAAATATTTAGTAACTAATCATGGGATAGCTATGATTTTCTTTTTCTTGATGCCTGTTTTAATAGGTGGGTTTGGTAATTATATTCTTCCTATGTTTATGATGTTGGATGATTTAATGCTTCCTCGTTTGAATTCGTTTAGTTTGTGGTTGATGGTTCCATCTTTATTTTATATGGAGTTGAGGTTATATAATGGTTGTGGTATAGGGTGAACTATGTATCCTCCGTTATCAATATTG---GATACTGTTGGTTCTGGTGTTGATTATCTAATGTTTTCATTACATTTGGCTGGTATATCTAGGTTAGTAGGTTCGATAAATTTTATAACTACTATAATTAGTCGATTGAG------------TTTTACTGTATCTGTGGTTGTTTGGTCTTATTTTTTTACTTCTATACTGTTGTTGTTGTCATTGCCAGTTTTGGCCGCTGGTATAACTATGTTGTTGTTTGACCGTAAATTTGGTACTGCTTTTTTTGATCCTGCTGGTGGTGGAGATCCTATATTGTTTCAACATTTGTTTTGGTTTTTTGGTCATCCTGAGGTGTATGTATTGATTCTGCCTGGATTTGGTATCGTTAGTCATATATGTATGAGCATAAGTAATAATAGCACTTCTTTCGGTTATTATGGTTTGGTGTGTGCGATGGGTTCTATTGTGTGTCTAGGTAGTGTTGTTTGGGGTCATCATATGTTTATGGTTGGCTTGGATAATTTGACTTCGATATTTTTTAGGTCTATTACTATGATTATAGGTATTCCTACTGGTATTAAGGTTTTTTCTTGGATTTATATGATAAGCTGTGGGGGTTCTCGATTTTCTGATCCTATAATGTGGTGGGTTATAGGGTTTATATTTTTATTTACTGTAGGTGGTGTGACTGGAATAGTTCTTTCTTCTTCTGTTTTAGATAGTGTTTTTCATGATACTTGGTTTGTGGTAGCTCACTTTCATTATGTTTTATCTTTAGGTTCGTATAGTAGAGTTGTAATAATGTTAATTTGGTGGTGGCCTTTTGTGATAGGCTATAGATTGAACAAGNNNNNNNNNNN
>Macrobilharzia_macrobilharzia
NNNNNNNNNNNNNNNNNNNNNNNNNNNNNNNNNNNNNNNNNNNNNNNNNNNNNNNNNNNNNNNNNNNNNNNNNNNNNNNNNNNNNNNNNNNNNNNNNNNNNNNNNNNNGGTTATTTGACTGCAAGGCAATGTGGTGTTTAGGTTTGATCATAGCACTACTGCTCTGCCCCAAGTCCAGCAATGAGTACGGCTTACCGTTCTGGCCCAAAGAGGGTGAAAGGCCCGTGGGGGTAGAGATCAAGTATGACAGTTTTGCTCTGGTCTAACCTTGGAGTCGGGTTGTTTGTGAATGCAGCCCAAAGTGGGTGGTAAACTCCATCCAAGGCTAAATACCTACATGAGTCCGATAGTAAACAAGTACCGTGAGGGAAAGTTGAAAAGTACTTTGAAGAGAGAGTAAACAGTGCGTGAAACCGCTCAAAGGTAAACGGG-TGGAGTTGAACTGCGGGCCCTGGGGATTCAGCTGATGAGTATGATTTGTGCTCGGGCATATTGACC-GGCTTTCAGTGTCTGT---TAACGGCAGGTGCCTGCCTTCT-------GGGTAGGTACGTGTGGTGCGCTTAACATGTGCTGCACGCATTGGAG--GTGTG-GGGTCTGCTTGTCAGTGCACTTTCTCAGGGTAATCACCACGACCGGCGCTGCTGCCTGTCTGCTGTGGCCAAACTGATCAGGTCTGGCAAT---CGCTAGGCTTGGTTGGGTCGGCAGGTGACTCACTGGTTCAC----------------TTGTGGACTATGAGTGTTACTAGCCGGCTGCGGTGGATCTGTGCGGTGTGTCGGAGATGGCGACTT-------TGCATGCGTGCTCTGTCCTTCGGGCGAGG-TTTGGTCTGGTCAGCTTGTTACTGGTTTCGGCTGGTCGGTTGATGGCTT-ATCTTGTTCAGTTGGCGGTTGCGTGTGTGA--CTTGGTTTGGGCCAATAGTCTGTGGTGTTGTGGTAGACGATCCTCGTGAACCGTCTTGACACACGGACCAAGGAGTTTAACATGTGCACAAGTCATTGGCCGTTACGAAACCCATAGGCGCAGTGAAGGTAAAGGTTCGGCTT---GTCCGGACTRAGGTAAGATCCCGTTGT----TTTGCTCATTATT---CCGAGATGCGATCAGCGGGCGCATCACCGGCCCGTCCCATGACGTAGACACGCGGACTTGTGCCGTGTGCACCGTCGGGGCGGAGCAAGAGCGTACATGTTGAGACCCGAAAGATGGTGAACTATGCTTGCGAAGGTTGAAGCCAGAGGAAACTCTGGTGGAGGACCGTAGCGATTCTGACGTGCAAATCGATCGTATAACGTGAGTATAGGGGCGAAAGACTAATCGAACCATCTAGTAGCTGGTTCCCTCCGAAGTTTCCCTCAGGATAGCTGGCATTCTGATAAAT--AAACAGTTTTATCCGGTAAAGCGAATGATTAGAGGCATTGGGGAGAAAACATCCTCAACCTATTCTCAAACTTTAAATGGGTGAGAAGCTTAGCTCGCTTAAATGGAGTTATGCATTGAATGTGAGTGCCAAGTGGGCCATTTTTGGTAAGCAGAACTGGCGCTGTGGGATGAACCAAACGTGCGGTTAAGGTGCCTAACACGACGCTCATGAGATACCACAAAAGGTGTTGGTTGGTCCAGACA-GCAGGACGGTGGCCATGGAAGTCGGAAACCGCTAAGGA----------------------------------------------------TTAGGTCTGAGGATGTTGATCCGCTTAAATCATTGTGACCCTTATTATAATTTGATAAATGTTGAGATTTATAAATATATAATAACCAATCATGGAGTAGCTATGATTTTCTTTTTTTTAATGCCTGTTTTAATTGGTGGTTTTGGTAATTATTTTTTGCCGTTTTTGTTGTTTATGAGTGATTTAGCCCTACCTCGGCTTAAATCTCTTAGTGTCTGGTTGATGATACCTTCTATCTTTTATATGGAGTTAAGATTAATTTATGGTTGTGGTGTAGGTTGGACGTTTTATCCTCCCCTATCTTTAAGT---GGTACTGTAGGGGGTGGTGTCGATTATTTAATGTTTTCTTTACATTTGGCAGGTATGTCAAGGTTGATTGGTTCCGTAAAATTTATTACTACTATATTTTTGCGATTAAA------------GCGGTGGGTTTCTATAATGGTGTGGGCTTATTTGTTTACCTCTGTTTTACTGTTATTGTCACTTCCTGTGTTGGCGGCAGGCATAACTATGCTTTTATTTGATCGTAAATTTGGTACTACATTTTTTGATCCGGCTGGGGGGGGTGATCCTATCCTGTTTCAGCATTTATTCTGATTTTTTGGTCACCCCGAAGTGTATGTTTTAATACTGCCTGGGTTTGGTATAGTTAGTCATATTTGTATGACATTTAGTAACAATGATTCTTCATTTGGTTATTGGGGTTTGGTGCTTGCCATGNNNNNNNNNNNNNNNNNNNNNNNNNNNNNNNNNNNNNNNNNNNNNNNNNNNNNNNNNNNNNNNNNNNNNNNNNNNNNNNNNNNNNNNNNNNNNNNNNNNNNNNNNNNNNNNNNNNNNNNNNNNNNNNNNNNNNNNNNNNNNNNNNNNNNNNNNNNNNNNNNNNNNNNNNNNNNNNNNNNNNNNNNNNNNNNNNNNNNNNNNNNNNNNNNNNNNNNNNNNNNNNNNNNNNNNNNNNNNNNNNNNNNNNNNNNNNNNNNNNNNNNNNNNNNNNNNNNNNNNNNNNNNNNNNNNNNNNNNNNNNNNNNNNNNNNNNNNNNNNNNNNNNNNNNNNNNNNNNNNNNNNNNNNNNNNNNNNNNNNNNNNNNNNNNNNNNNNNNNNNNNNNNNNNNNNNNNNNNNNNNNNN
>Heterobilharzia_americana
NNNNNNNNNGCTGAATTTAAGCATATCACTAAGCGGAGGAAAAGAAACTAACAAGGATTCCCTTAGTAACGGCGAGTGAACAGGGAGTAGCCCATCACCGAAGCCTGTGGTTGTTTGACCTCTAGGCAATGTGGTGTTTAGGTTGGTTCCTGGCATAACTGCTCTGCCCCAAGTCCAGCAATGAGTACGGCTTACCGTTCTGGCCCATAGAGGGTGAAAGGCCCGTGGGGGTAGAGATCAAGCATGACAGTTTTGCTCAGTGCTAACCTTGGAGTCGGGTTGTTTGAGAATGCAGCCCAAAGTGGGTGGTAAACTCCATCCAAGGCTAAAAACTTACACGAGTCCGATAGCAAACAAGTACCGTGAGGGAAAGTTGAAAAGTACTTTGAAGAGAGAGTAAACAGTGCGTGAAACCGCTCAGAGGTAAACGGG-TGGAGTTGAACTGCAAGCCCTGGGAATTCAGCTGATGAGTATGATTTGCGCTTGGGCATACTGGCC-GCCTTTCAGTGTCCGTC--TAACAGCGGGTATCCGCCTTTT-------TGGTGGGTATGTGTGGTGCGCTTATCACGTGCTGCGTGCATTGGAAG-GTGTGTGGGTCTGCTTGTCAGTGCACTTTCTCAGGGTGTTCACCACGACCGGCGCTGCCATCTATCTGCTGCGGCCAAACTGATCAGGTCTGATTAT---CGTCGGGCTTGGTTGGGTCGGCAGGTGACTCACTTGTCCAT---------------TCACTGGGCTATGAGTGTTACTAGCCGGCTGTGGCGGATGTGTGTGGTGCGTCGGAGTTGGCGGCTA-------TGCATGCGTGCTCTGTCCTTCGGGCGAGGTTTGAGTCTGGTCGGCCTGTTGCTAGCTTCGGCTGGTCGGTTGATGGCTTGGTCTTGTTCCGTTGGCGGTTGCGTGTGT----TTTAGTTTGGGCCGATAGTCTGTGGTGTAGTGGTAGACGATCCACCTGACCCGTCTTGAAACACGGACCAAGGAGTTTAACATGTGCGCGAGTCATTGGGTGTTACGAAACCCAAAGGCGTAGTGAAGGTAAAGGTTCGGCTT---GTCCGGGCTGAGGTGAGATCCTGTTGT----TTTGCTCTCAATTT--CCAAGATGCGAGCAGCAGGCGCATCACCGGCCCGTCCCATGACGTAGACATGCGGTCTTGCACCGTGTGCACCGTCGGGGCGGAGCAAGAGCGTACACGTTGAGACCCGAAAGATGGTGAACTATGCTTGCGAAGGTTGAAGCCAGAGGAAACTCTGGTGGAGGACCGTAGCGATTCTGACGTGCAAATCGATCGTATAACGTGAGTATAGGGGCGAAAGACTAATCGAACCATCTAGTAGCTGGTTCCCTCCGAAGTTTCCCTCAGGATAGCTGGCATTCTGAGAAAT--AAACAGTTTTATCCGGTAAAGCGAATGATTAGAGGCATTGGGGATAAAACATCCTCAACCTATTCTCAAACTTTAAATGGGTGAGAAGCTTAACTCGCTTAAATGGAGTTGTGCATTGAATGTGAGTGCCAAGTGGGCCATTTTTGGTAAGCAGAACTGGCGCTGTGGGATGAACCAAACGTGCGGTTAAGGTGCCTAACGCGACGCTCATGAGATACCACAAAAGGTGTTGGTTGGTCCAGACA-GCAGGACGGTGGCCATGGAAGTCGGTAACCGCTAAGGA-------------------------------------GGCGGGTTTATTGGTTTGGGTCTTAGGCTGTTGATACGTTTGAAATTTTGTGATCCTTACTATAAATTGATTCCTGTTGAAATATACAATTGTTTAGTTACGAAACATGGTATCGCTATGATTTTTTTTTTTCTGATGCCGGTATTGATCGGTGGGTTTGGTAAATATCTTCTTCCTTTCCTAGTTGGAATGGGTGATTTAGCTTTGCCGCGCTTAAAAGCGTTAAGTGTTTGGTTGATGCTTCCGTCACTGTTCTATATGGAATTGAGCTTGATTAGTGGTGCTGGTGTCGGCTGGACATTTTATCCTCCGTTGTCGATGT---------CTTTCGGTGTTGGTGTAGACTATTTGATGTTTTCTTTACATCTTGCTGGTGTGTCTAGATTGATTGGATCCGTTAAATTTGTAGCCACTATACTGTCTCGGTTAAA------------TATTTGGACTTCAGTTATCGCTTGGTCTTATCTGTTTACTTCAATTTTATTGTTACTTTCATTACCGGTTTTGGCTGGAGGTATTACTATGTTGCTATTTGATCGTAAATTTGGTACTGCTTTTTTTGAGCCTTCAGGGGGTGGTGATCCTGTGTTGTTTCAGCATCTGTTTTGATTCTTTGGACATCCGGAGGTTTATGTTTTAATACTGCCTGGTTTTGGTATAGTAAGGCATATTTGTGCGAGTCTGAGTAACAACAACAGTCCTTTTGGGTATTATGGGTTAGTGTGTGCCATGGGTTCGATTGTTTGTTTAGGTAGTGTGGTTTGGGCTCATCATATGTTCATGGTTGGTTTGGACTTGGGAACTTCCTTGTTCTTTAGTTCTGTTACTATGATTATTGGGATACCCACAGGTATAAAGGTGTTTTCTTGGTTATACATGCTAGGTTCTAGATATCTGCGGTCTGGAGACCCTATATTATGGTGAGTGTTGGGCTTTGTTTTTCTTTTTACGGTGGGGGGGGTGACTGGAGTTGTTCTTTCGGCGTCCAGGTTAGATAGATTGTTTCACGATACTTGGTTTGTTGTGGCTCACTTTCATTATGTGTTATCTTTAGGGTCTTATAGTAGTGTGATTATCAAAATGCTTTGGTGATGGCCTGTGGTGATAGGTTGTTCCTTGAGAAAGNNNNNNNNNNN
>Schistosoma_intercalatum
NNNNNNNNNNCTGAATTTAAGCATATCACTAAGCGGAGGAAAAGAAACTAACAAGGATTCCCTTAGTAACTGCGAGTGAACAGGGATTAGCCCAACACCGAAGCCTGCGGTTAATTGATCGTGAGGCAATGTGGTGTTTAGGTTGGCTTCAGACATTACTGCTCTGCCCCAAGTCCAGCAATGAGTACGGCTTCCCATTCTGGCCCAAAGAGGGTGAAAGGCCCGTGGGGGTAGAGATCAAGTGTGACAGTTCTGTTCTGAGCTACCCTTGGAGTCGGGTTGTTTGTGAATGCAGCCCAAAGTGGGTGGTAGACTCCATCCAAGGCTAAATACTTACACGAGTCCGATAGCAAACAAGTACCGTGAGGGAAAGTTGAAAAGTACTTTGAAGAGAGAGTAAACAGTGCGTGAAACCGTTCAAAGGTAAACAGG-TGGAGTTGAACTGCAAGCTCTGGGAATTCAGCTGATGAGTGTGATTTGTGCTTGGGCATACTGGCC-GCC-TTTAGTGTCTGCT--TAACCGCAGGTGCCTGCCTTTT-------TGGTGGGTATGTGTGAATCGTTTA-CATACGACGCACGCACTGTTG--GTGTGAGGGTCTGCTTGTCAGTGCACTTTCTCAGGGTGTTCACCACGACCGGCACTGCTGCCTGTCTGCTATGGCCAAACTGATCAGGTCTGATTTC---CGTCAGTCTTGGTTGGGTCGGCAGGTGACTCTTTGGCTCAT----------------CTATGGGCTGTGAGTGTTACTAGCCGGCTGTAGCGGAGCTGTGCGGTGTGTCGGAGATGGCGGCTT-------CGCATGCGTGCCTAGACCTTCGGGCTTTG-TTGAGTCTGGTCGGCTCGTTACTAGCTTCGGCTGGTCGGCTGATGGCTTGATTTTGTCACGTTGGCGGTTGCGTGTGTGA--TTTGCGTTGGGCCAATAGTCTGTGGTGTAGTGGTAGACGATCCACCTGACCCGTCTTGAAACACGGACCAAGGAGTTTAACATGTGCGCGAGTCATTGGGTGTTACGAAACCCAAAGGCGAAGTGAAGGTAAAGGTTCGGCTT---GTCCGGACTGAGGTGAGATCCTGTTGT----CTTGCTCATACTTT--CCAAGTTGCGAGCAGCGGGCGCATCACCGGCCCGTCCCATGACGTAGACATGTGACCTCGTGTTATGTGCACCGTCGGGGCGGAGCAAGAGCGTACACGTTGAGACCCGAAAGATGGTGAACTATGCTTGTGAAGGTTGAAGCCAGAGGAAACTCTGGTGGAGGACCGTAGCGATTCTGACGTGCAAATCGATCGTATAACGTGAGTATAGGGGCGAAAGACTAATCGAACTATCTAGTAGCTGGTTCCCTCCGAAGTTTCCCTCAGGATAGCTGGCATTCTGAGAAAT--AAACAGTTTTATCCGGTAAAGCGAATGATTAGAGGCATTGGGGATAAATCATCCTCAACCTATTCTCAAACTTTAAATGGGTGAGAAGCTTAACTCGCTTAATTGGAGTTTTGCATTGAATGTGAGTGCCAAGTGGGCCATTTTTGGTAAGCAGAACTGGCGCTGTGGGATGAACCAAACGTTCGGTTAAGGTGCCTAACACGACGCTCATGAGATACCACAAAAGGTGTTGGTTGGTCTAGACA-GCAGGACGGTGGCCATGGAAGTCGGAAGCCGCTAAGGA-------------------------------------GGGGGTTTTATTGGTCTTGGTTTAAGACTTCTTATTCGGTTAAATTTATGTGATCCATATTATAACTTGGTTTCGTTAGAGGTTTATAAATTTTTGATTACTAATCATGGTATAGCTATGATTTTTTTTTTTCTGATGCCAGTGTTAATAGGTGGGTTTGGTAAATATTTTCTTCCTTTTTTTTTATATATAGATGATTTGTTGTTACCTCGATTGAATTCTTTTAGTTTATGGTTAATGATTCCTTCGTTTTTTTATATGGAGTTAAGTTTGTATTATGGTTGTGGGGTTGGCTGAACATTGTATCCTCCGTTATCTATATCT---GAGAATTCTGGTTTGGGTGTGGACTATTTGATGTTTTCATTGCATTTGGCGGGTGTGTCTAGGTTGGTTGGTTCAATTAATTTTATTTCTACGATTATTAGTTGTGTTGA------------TTTTAAGACTTCAATAATAATTTGGTCATATTTATTTACTTCAATTTTATTGTTACTTTCGTTACCGGTTTTAGCGGCTGGTATAACTATGTTGTTGTTTGATCGTAAATTTGGTACTGCTTTTTTTGAGCCGATGGGTGGGGGTGATCCGTTGTTATTTCAGCATTTGTTTTGGTTTTTTGGTCATCCGGAGGTGTACGTTTTGATTTTGCCGGGATTTGGTATAGTTAGTCATATATGTATGAGAATTAGTAACAATGATTCATCATTTGGGTATTATGGATTAATTTGCGCTATGGCTTCAATAGTTTGTTTAGGTAGTGTAGTTTGGGCTCATCATATGTTTATGGTTGGTTTAGATTATTTGACAGCTATATTTTTTAGTTCTGTCACTATGATTATAGGGATTCCTACAGGTATAAAGGTTTTTTCTTGGTTGTATATGCTTAATAGGTGTGGGACTCGTTTGTCTGATCCTGTGTTATGGTGGTTGGTGGGTTTTATATTTTTGTTTACGATAGGTGGTGTTACTGGTGTAGCTTTATCGGCTTCTTCTTTAGATATATTATTTCATGATACTTGATTTGTCGTTGCTCATTTTCATTACGTTCTTTCATTGGGTTCGTATAGTAGGGTGATAATAATGTTAGTATGGTGATGGCCTTTTATAATCGGGTACAGTATGAATAAGNNNNNNNNNNN
>Schistosoma_haematobium
NTGCACCCCGCTGAATTTAAGCATATCACTAAGCGGAGGAAAAGAAACTAACAAGGATTCCCTTAGTAACTGCGAGTGAACAGGGATTAGCCCAACACCGAAGCCTGCGATTAATTGATCGTGAGGCAATGTGGTGTTTAGGTTGGCTTCAGACATTACTGCTCTGCCCCAAGTCCAGCAATGAGTACGGCTTCCCATTCTGGCCCAAAGAGGGTGAAAGGCCCGTGGGGGTAGAGATCAAGTGTGACAGTTCTGTTCTGAGCTACCCTTGGAGTCGGGTTGTTTGTGAATGCAGCCCAAAGTGGGTGGTAGACTCCATCCAAGGCTAAATACTTACACGAGTCCGATAGCAAACAAGTACCGTGAGGGAAAGTTGAAAAGTACTTTGAAGAGAGAGTAAACAGTGCGTGAAACCGTTCAAAGGTAAACAGG-TGGAGTTGAACTGCAAGCTCTGGGAATTCAGCTGATGAGTGTGATTTGTGCTTGGGCATACTGGCC-GCC-TTTAGTGTCTGCT--TAACCGCAGGTGCCTGCCTTTT-------TGGTGGGTATGTGTGAATCGTTTA-CATACGACGCACGCACTGTTG--GTGTGAGGGTCTGCTTGTCAGTGCACTTTCTCAGGGTGTTCACCACGACCGGCACTGCTGCCTGTCTGCTATGGCCAAACTGATCAGGTCTGATTTC---CGTCAGTCTTGGTTGGGTCGGCAGGTGACTCTTTGGCTCAT----------------CTATGGGCTGTGAGTGTTACTAGCCGGCTGTAGCGGAGCTGTGCGGTGTGTCGGAGATGGCGGCTT-------CGCATGCGTGCCTAGACCTTCGGGCGTTG-TTGAGTCTGGTCGGCTCGTTACTAGCTTCGGCTGGTCGGCTGATGGCTTGATTTTGTCACGTTGGCGGTTGCGTGTGTGG--TTTGCGTTGGGCCAATAGTCTGTGGTGTAGTGGTAGACGATCCACCTGACCCGTCTTGAAACACGGACCAAGGAGTTTAACATGTGCGCGAGTCATTGGGTGTTACGAAACCCAAAGGCGAAGTGAAGGTAAAGGTTCGGCTT---GTCCGGACTGAGGTGAGATCCTGTTGT----CTTGCTCATACTTT--CCAAGTTGCGAGCAGCGGGCGCATCACCGGCCCGTCCCATGACGTAGACATGTGACCTCGTGTTGTGTGCACCGTCGGGGCGGAGCAAGAGCGTACACGTTGAGACCCGAAAGATGGTGAACTATGCTTGTGAAGGTTGAAGCCAGAGGAAACTCTGGTGGAGGACCGTAGCGATTCTGACGTGCAAATCGATCGTATAACGTGAGTATAGGGGCGAAAGACTAATCGAACTATCTAGTAGCTGGTTCCCTCCGAAGTTTCCCTCAGGATAGCTGGCATTCTGAGAAAT--AAACAGTTTTATCCGGTAAAGCGAATGATTAGAGGCATTGGGGATAAATCATCCTCAACCTATTCTCAAACTTTAAATGGGTGAGAAGCTTAACTCGCTTAATTGGAGTTTTGCATTGAATGTGAGTGCCAAGTGGGCCATTTTTGGTAAGCAGAACTGGCGCTGTGGGATGAACCAAACGTTCGGTTAAGGTGCCTAACACGACGCTCATGAGATACCACAAAAGGTGTTGGTTGGTCTAGACA-GCAGGACGGTGGCCATGGAAGTCGGAAGCCGCTAAGGA-------------------------------------GGGGGTTTTATTGGTTTAGGTTTGAGGCTTTTAATTCGATTAAATTTATGTGATCCATATTATAATTTGGTTTCATTAGATGTTTATAAATTTTTGATTACTAACCATGGTATAGCTATGATTTTTTTTTTTTTAATGCCTATATTGATAGGTGGATTTGGTAAATATTTTCTTCCGTTTTTTTTATATATAGATGATTTGTTGTTACCTCGATTGAATTCTTTTAGTTTATGATTAATGATTCCTTCATTTTTTTATATGGAGTTGAGTTTATACTATGGTTGTGGTGTAGGATGAACATTGTATCCTCCATTATCCATATCT---GAGAATTCAGGTTTAGGTGTAGATTATTTAATGTTTTCTTTACATTTAGCGGGTGTATCTAGACTAGTTGGTTCTATTAATTTTATTTCTACGATTATTAGTCGTGTCGA------------TTTTAAGACTTCTATAATAATATGGTCGTATTTGTTTACTTCTATTTTATTATTGCTTTCATTACCAGTTTTAGCAGCTGGTATTACTATGCTATTATTTGATCGTAAATTTGGTACTGCTTTTTTTGAGCCTATGGGTGGTGGTGATCCATTATTATTTCAGCACTTATTTTGATTTTTTGGTCATCCAGAGGTGTATGTTTTAATTTTACCTGGATTTGGAATAGTTAGTCATATATGTATGAGGATAAGTAATAATGATTCATCGTTTGGGTATTATGGATTGATTTGTGCTATGGCTTCGATAGTTTGCTTAGGAAGTGTAGTTTGAGCCCATCATATGTTTATGGTTGGTTTAGATTATTTGACTGCTATATTTTTTAGTTCAGTGACTATGATTATAGGGATTCCTACAGGTATAAAGGTTTTTTCTTGATTATATATGCTTAAAAGCTGTGGGTCTCGTGTATGAGATCCTATAGTTTGATGATTGGTTGGTTTTATATTTTTATTTACGATAGGTGGTGTTACTGGTATAGCTTTATCAGCTTCTTCATTAGATATATTATTTCATGATACTTGATTTGTTGTTGCTCATTTTCATTATGTTCTTTCTTTAGGTTCTTATAGAAGTGTAGTAATAATGTTATTATGGTGATGGCCTTTTATAATTGGTTACAGTATTAATAAGNNNNNNNNNNN
>Schistosoma_spindale
NNTGCACCCGCTGAATTTAAGCATATCACTAAGCGGAGGATAAGAAACTAACAAGGATTCCCCTAGTAACTGCGAGTGAACAGGGATTAGCCCAACACCGAAGCCTGCGGCTAATTGACCGTGAGGCAATGTGGTGTTTAGGTTGGCTTCAGGCATTACTGCTCTACCCCAAGTCCAGCAATGAGTACGGCTTCCCATTCTGGCCCAAAGAGGGTGAAAGGCCCGTGGGGGTAGGGATCAAGTGTGACAGTTCTGTTCTGAGCTACCCTTGGAGTCGGGTTGTTTGAGAATGCAGCCCAAAGTGGGTGGTAGACTCCATCCAAGGCTAAATACTTACACGAGTCCGATAGCAAACAAGTACCGTGAGGGAAAGTTGAAAAGTACTTTGAAGAGAGAGTAAACAGTGCGTGAAACCGTTCAAAGGTAAACAGG-TGGAGTTGAACTGCAAGCCCTGGGAATTCAACTGATGAGTGTGATTTGTGCTTGGGCATACTGGCC-GCC-TTCAGTGTCTGTT--TAATTGCAGGTGCCTGCCTTTT-------TGGTGGGTATGTGTGAATCGTTTG-CATACGACGCACGCACTGTTG--GTGTGAGGGTCTGCTTGTCAGTGCACTTTCTCAGGGTGTTCACCACGACCGGCACTGCTGCCTGTCTGCTATGGCCAAACTGATCAGGTCTGATTTT---TGTCAGTCTTGGTTGGGTCGGCAGGTGACTCTTTGGCTCAT----------------CTATGGGCTGTGAGTGTTACTAGCTGGCTGTAGTGGAGCTGTGCGGTGTGTTGGAGATGGCGGCTT-------CGCATGCGTGCCTAGACCTTCGGGCATTG-TTGAGTCTGGTCGGCTCGTTACTAGCTTCGGCTGGTCGGCCGATGGCTTGATTTTGTCACGTAGGCGGTTGCGTGTGTGG--TTTGCATTGGGCCAATAGTCTGTGGTGTAGTGGTAGACGATCCACCTGACCCGTCTTGAAACACGGACCAAGGAGTTTAACATGTGCGCGAGTCATTGGGTGTTACGAAACCCAAAGGCGAAGTGAAGGTAAAGGTTCGGCTT---GTCCGGACTGAGGTGAGATCCTGTTGT----CTTGCTCATACTTT--CCAAGTTGCGAGCAGCGGGCGCATCACCGGCCCGTCCCATGACGTAGACATGTGACCTCGTGTTGTGTGCACCGTCGGGGCGGAGCAAGAGCGTACACGTTGAGACCCGAAAGATGGTGAACTATGCTTGTGAAGGTTGAAGCCAGAGGAAACTCTGGTGGAGGACCGTAGCGATTCTGACGTGCAAATCGATCGTATAACGTGAGTATAGGGGCGAAAGACTAATCGAACCATCTAGTAGCTGGTTCCCTCCGAAGTTTCCCTCAGGATAGCTGGCATTCTGAGAAAT--AAACAGTTTTATCCGGTAAAGCGAATGATTAGAGGCATTGGGGAGAAATCATCCTCAACCTATTCTCAAACTTTAAATGGGTGAGAAGCTTAACTCGCTTAATTGGAGTTTTGCATTGAATGTGAGTGCCAAGTGGGCCATTTTTGGTAAGCAGAACTGGCGCTGTGGGATGAACCAAACGTTCGGTTAAGGTGCCTAACACGACGCTCATGAGATACCACAAAAGGTGTTGGTTGGTCTAGACA-GCAGGACGGTGGCCATGGAAGTCGGAAGCCGCTAAGGA-------------------------------------GGTGGTTTTATAGGCTTAGGTTTAAGTTTATTGATTCGTTTGAAATTATGTGATCCTTATTATAATCTTGTGTCAATGGATATTTATAAATTTTTAATTACTAATCATGGTATAGCTATGATTTTTTTTTTTTTAATGCCTGTATTGATTGGTGGATTTGGAAAATATTTTCTTCCATTTTTTTTGTATTTGGATGATTTATTGCTTCCTCGTTTAAATTCGTTTAGGTTGTGGTTAATGATTCCTTCTTTATTTTATATGGAGTTAAGCTTATATTATGGTTGTGGGGTTGGTTGGACTTTGTATCCACCTTTATCTATAATA---GAGGGTTCTGGGTTAGGTGTAGATTATCTGATGTTTTCTTTACATTTGGCTGGAGTATCTAGTTTGATTGGTTCAATAAAATTTATATCTACGATAGTTAGTCGTATTAA------------ATTGAGTACTTCTATAATAATTTGGGCTTATTTGTTTACATCTATATTGTTATTACTTTCTTTACCTGTTTTAGCTGCTGGTATAACAATGTTATTATTTGATCGGAATTTTGGTACGGCTTTTTTTGAGCCTACTGGTGGTGGTGATCCTTTGTTATTTCAACATTTATTTTGGTTTTTTGGACATCCTGAAGTATATGTATTAATATTGCCTGGGTTTGGAATAGTAAGTCATATATGTATGATGATAAGGAATAAAGATTCTTCATTTGGTTATTATGGGTTAATATGTGCTATGGCTTCGATTGTATGTTTAGGTAGTGTGGTTTGAGCTCATCATATGTTTATGGTTGGTTTAGATTCTTTGACAGCTGTTTTTTTTAGTTCTGTAACGATGATTATAGGTATTCCTACAGGAATTAAGGTGTTTTCATGGCTTTTTATGCTTAAAAGATGTGGAACGCGTGTATCAGATCCTGTATTATGATGGTTAGTTGGCTTTATATTTTTATTCGTAATTGGAGGAGTTACTGGTGTTGCTTTATCGTCATCTGCTTTAGATGTTTTGTTTCATGATACTTGGTTTGTGGTTGCTCATTTTCATTATGTTCTTTCATTAGGTTCATATAGGAGTGTTGCGATAATGTTGGTTTGATGGTGGCCGTTTGTTATAGGTTTGAGATTAAATAAGNNNNNNNNNNN
>Schistosoma_nasale
NNNNNNNNNNNNNNNNNNNNNNATATCACTAAGCGGAGGAAAAGAAACTAACAAGGATTCCCCTAGTAACTGCGAGTGAACAGGGATTAGCCCAACACCGAAGCCTGCGGTCAATTGATCGTGAGGCAATGTGGTGTTTAGGTTGGCTTCAGGCATTACTGCTTTACCCCAAGTCCAGCAATGAGTACGGCTTCCCATTCTGGCCCAAAGAGGGTGAAAGGCCCGTGGGGGTAGAGATCAAGTGTGACAGTTTTGCTCTGAGCTACCCTTGGAGTCGGGTTGTTTGTGAATGCAGCCCAAAGTGGGTGGTAGACTCCATCCAAGGCTAAATACTTACACGAGTCCGATAGCAAACAAGTACCGTGAGGGAAAGTTGAAAAGTACTTTGAAGAGAGAGTAAACAGTGCGTGAAACCGTTCAAAGGTAAACGGG-TGGAGTTGAACTGCAGGCTCTGGGAATTCAGCTGATGAGTGTGATTTGTGCTTGGGCATACCGGCC-GCC-TTCAGTGTCTGTA--TAACTGCAGGTGCCTGCCTTTT--------GGTGGGTATGTGTGAATCGTTTG-CATACGACGCACGCGCTGTTG--GTGTGAGGGTCTGCTTGTCAGTGCACTTTCTCAGGGTGTTCACCACGACCGGCACTGCTGCCTGTCTGCTATGGCCAAACTGATCAGGTCTGATTTT---CGTCAGTCTTGGTTGGGTCGGCAGGTGACTCTTTGGCTCAT----------------CTATGGGCTGTGAGCGTTACTAACCGGCTGTAGTGGAGCTGTGCGGTGTGTCGGAGATGGCGGCTT-------CGCATGCGTGCCTAGACCTTCGGGCATGG-TTGAGTCTGGTCGGTTTGTTACTAGCTTCGGCTGGTCGGCCGATGGCTTGATTTTGTCACGTAGGCGGTCGCGTGTGTAG--TTTGCATTGGGCCAATAGTCTGTGGTGTAGTGGTAGACGATCCACCTGACCCGTCTTGAAACACGGACCAAGGAGTTTAACATGTGCGCGAGTCATTGGGTGTTACGAAACCCAAAGGCGAAGTGAAGGTAAAGGTTCGGCTT---GTCCGGACTGAGGTGAGATCCTGTTGT----CTTGCTCATACTTT--CCAAGTTGCGAGCAGCGGGCGCATCACCGGCCCGTCCCATGACGTAGACATGTGACCTCGTGTTGTGTGCACCGTCGGGGCGGAGCAAGAGCGTACACGTTGAGACCCGAAAGATGGTGAACTATGCTTGTGAAGGTTGAAGCCAGAGGAAACTCTGGTGGAGGACCGTAGCGATTCTGACGTGCAAATCGATCGTATAACGTGAGTATAGGGGCGAAAGACTAATCGAACTATCTAGTAGCTGGTTCCCTCCGAAGTTTCCCTCAGGATAGCTGGCATTCTGAGAAAT--AAACAGTTTTATCCGGTAAAGCGAATGATTAGAGGCATTGGGGAGAAATCATCCTCAACCTATTCTCAAACTTTAAATGGGTGAGAAGCTTAACTCGCTTAATTGGAGTTTTGCATTGAATGTGAGTGCCAAGTGGGCCATTTTTGGTAAGCAGAACTGGCGCTGTGGGATGAACCAAACGTTCGGTTAAGGTGCCTAACACGACGCTCATGAGATACCACAAAAGGTGTTGGTTGGTCTAGACA-GCAGGACGGTGGCCATGGAAGTCGGAAGCCGCTAAGGA-------------------------------------GGTGGTTTTATAGGTTTAGGTTTAAGGTTGCTGATTCGATTAAAATTATGTGATCCATATTATAATTTAGTTTCTTTAGATGTTTATAAATTTATTATAACGAATCATGGTGTTGCTATGATTTTTTTTTTTTTGATGCCTGTTTTGATAGGTGGTTTTGGTAAATATTTTTTACCATTTTTTTTAGGTTTAGATGATTTATTGTTGCCTCGTTTAAATTCATTTAGATTATGGTTAATGGTTCCTTCATTGTTTTATATGGAGCTTAGGTTGTATTATGGTTGTGGAATAGGGTGAACATTATATCCTCCGTTATCTATATCT---GAGGAATCTGGGTTAGGTGTAGATTATTTGATGTTTTCTTTACATTTAGCTGGGGTTTCTAGATTAATAGGTTCCATAAAATTTATATCTACTATTGTTAGACGTGTGAA------------ATTGAAGACTTCCATAATTGTATGGTCTTATTTGTTTACGTCTGTATTGTTGTTGCTTTCATTGCCTGTGTTGGCAGCTGGTATAACAATGCTATTATTCGATCGTAAATTTGGTACTGCTTTTTTTGAGCCTACTGGTGGCGGTGATCCATTATTATTTCAACATTTGTTTTGGTTTTTTGGTCATCCGGAAGTTTATGTGTTAATATTGCCGGGATTTGGTGTGGTTAGTCATATATGTATGAGGATTAGGAAAAATGATTCTTCGTTTGGTTATTATGGATTAATTTGTGCTATGGCTTCTATAGTGTGTTTAGGTAGTGTTGTGTGAGCTCATCATATGTTTATGGTTGGGTTAGATTCTTTGACTGCTGTGTTTTTTAGTTCGGTGACTATGATTATTGGTATACCGACTGGAATAAAGGTATTTTCTTGATTATATATGCTTAAAGGTTGTGGGGTTCGTGTTTCTGATCCGATATTATGATGGTTAATAGGGTTTATATTTTTGTTTACTGTAGGTGGTGTAACTGGTATAGCCTTATCTGCATCTTCATTAGATATATTATTTCATGATACTTGATTTGTTGTTGCTCATTTTCATTATGTTTTAACTTTAGGTTCTTATAGTAGTGTAGTCATAATGTTAATTTGATGGTGGCCATTTATTGTGGGGTATAGATTAAATAAGNNNNNNNNNNN
>Schistosoma_turkestanicum
NNTGCACCCGCTGAATTTAAGCATATCACTAAGCGGAGGAAAAGAAACTAACAAGGATTCCCTTAGTAACTGCGAGTGAACAGGGATTAGCCCAACACCGAAGCCTGCGGTTGTTTGATCGTGAGGCAATGTGGTGTTTAGGTTGGCTTCTGGCATTACTGCTCTTCCCCAAGTCCAGCAATGAGTACGGCTTCCCATTCTGGCCCATAGAGGGTGAAAGGCCCGTGGGGGTAGAGACCAAGTGTGACAGTTCTGCTCAGAGCTCCCCTTAGAGTCGGGTTGTTTGTGAATGCAGCCCAAAGTGGGTGGTAGACTCCATCCAAGGCTAAATACTTACACGAGTCCGATAGCAAACAAGTACCGTGAGGGAAAGTTGAAAAGTACTTTGAAGAGAGAGTAAACAGTGCGTGAAACCGCTCAAAGGTAAACGGG-TGGAGTTGAACTGCAAGCCCTGGGAATTCAGCTGATGAGTGTGATTTGTGCTTGGGCATACTGGCC-GCC-TTCAGTGTCCGTT--TAACCGCGGGTGCCTGCCTTAT-------CGGTGGGTGTGTGTGAATCGTTTG-CAAGCGACGCACGCACTGTTG--GTGTGAGGGTCTGCTTGTCAGTGCACTTTCTCAGGGTGTTCACCACGACCGGCGCTGCTGCCTGTCTGCTATGATCAAACTGGTCGAGTCTGGCAT----TGTTGGGCTTGGCTGGGTCGGCAGGTGACTCTTTGGCTCAT----------------TCGTGGGCCGTGAGTGTTACTAGCTGGTTGTAGTGGATCTGTGCGGTGTGTCGGAGATGGCGGCTT-------CGCATGCGTGCTTAGACCTGCGGACATTG-TTGAGTCTGGTCGGTTTGTTACTGGCTTCGGCTGGTCGGCTGATGGCTTGATTTTGTTGCGTTGGCAGTTGCGTGTGTGA--ACGGC-TTGGGCCCATAGTCTGTGGTGTAGTGGTAGACGATCCACCTGACCCGTCTTGAAACACGGACCAAGGAGTTTAACATGTGCGCGAGTCATTGGGTGTTACGAAACCCAAAGGCGAAGTGAAGGTAAAGGTTCGGCTT---GTCCGGGCTGAGGTGAGATCCTGCTGT----CTTGCTCATACTTT--CCAAGTTGCGAGCAGTGGGCGCATCACCGGCCCGTCCCATGACGTAGACATGTGACCTTGCGTTGCGTGCACCGTCGGGGCGGAGCAAGAGCGTACACGTTGAGACCCGAAAGATGGTGAACTATGCTTGCGAAGGTTGAAGCCAGAGGAAACTCTGGTGGAGGACCGTAGCGATTCTGACGTGCAAATCGATCGTATAACGTGAGTATAGGGGCGAAAGACTAATCGAACCATCTAGTAGCTGGTTCCCTCCGAAGTTTCCCTCAGGATAGCTGGCATTCTGAGAAAT--AAACAGTTTTATCCGGTAAAGCGAATGATTAGAGGCATTGGGGATAAATCATCCTCAACCTATTCTCAAACTTTAAATGGGTGAGAAGCTTAACTCGCTTAATTGGAGTTTTGCATTGAATGTGAGTGCCAAGTGGGCCATTTTTGGTAAGCAGAACTGGCGCTGTGGGATGAACCAAACGTTCGGTTAAGGTGCCTAACGCGACGCTCATGAGATACCACAAAAGGTGTTGGTTGGTCTAGACA-GCAGGACGGTGGCCATGGAAGTCGGAAGCCGCTAAGGA-------------------------------------------------------------------------------TACTTGTGTGATCCTTATTATAATTTGGTTTCTTCCGAAGTTTATAATTATTTGATTACTAATCATGGGATAGCTATGATTTTTTTTTTCTTGATGCCAGTTTTGATAGGTGGGTTTGGTAAATATTTACTTCCTTTGTTTTTATCGTTAGAAGATTTATTGTTACCTCGATTAAATTCATTAAGGTTGTGAATAATGTTTCCGTCTTTATGTTATATGGAGCTTAGTCTGTATGGGGGTGCTGGTATTGGTTGGACATTTTACCCTCCATTATCTTTAGTA---AATACTGTAGGCAGAGGGGTGGACTATTTGATGTTTTCTTTACATCTAGCTGGTATGTCTAGTTTAGTTGGTTCAATTAACTTTATAACTACAATTATTAGTAGAATAGA------------TTTTAAGACGTCGGTTATAATCTGGTCATATTTGTTTACTTCAATTCTTTTATTACTTTCGTTACCTGTTTTGGCGGCTGGGATAACAATGATACTATTTGATCGTAAATTTGGTACGGCTTTTTTTGAGCCTGCCGGAGGTGGGGATCCTGTATTATTTCAGCATCTATTTTGGTTTTTTGGTCATCCAGAAGTTTATGTGTTAATCCTTCCTGGTTTTGGTATAGTAAGTCACATATGTATGAGTTTAAGTAATAAAAATTCTTCTTTTGGTTATTACGGTTTGCTTTGTGCTATGGCTTCAATATTGGTATTAGGGAGTGTTGTTTGGGCACATCATATGTTTATGGTTGGGTTGGACGCTAAGACTGCAATTTTTTTTAGTTCAGTTACTATGATTATAGGTATACCAACAGGTATCAAGGNNNNNNNNNNNNNNNNNNNNNNNNNNNNNNNNNNNNNNNNNNNNNNNNNNNNNNNNNNNNNNNNNNNNNNNNNNNNNNNNNNNNNNNNNNNNNNNNNNNNNNNNNNNNNNNNNNNNNNNNNNNNNNNNNNNNNNNNNNNNNNNNNNNNNNNNNNNNNNNNNNNNNNNNNNNNNNNNNNNNNNNNNNNNNNNNNNNNNNNNNNNNNNNNNNNNNNNNNNNNNNNNNNNNNNNNNNNNNNNNNNNNNNNNNNNNNNNNNNNNNNNNNNNNNNNNNNNNN
>Austrobilharzia_variglandis
NNTGCACCCGCTGAATTTAAGCATATCACTAAGCGGAGGAAAAGAAACTAACAAGGATTCCCCTAGTAACTGCGAGTGAACAGGGAAAAGCCCATCACCGAAGCCTGTGGTTATTTGACCGCAAGGCAATGTGGTGTTTAGGTTGGTTCATGGCACTACTGCTCTGCCCCAAGTCCAGCAATGAGTACGGCTTATAAATTTGGCCCAGAGAGGGTGAAAGGCCCGTGGGGGTAGAGACCAAGTATGTCAGTTTTGTCCTGAGCTAACCTTGGAGTCGGGTTGTTTGTGAATGCAGCCCAAAGTGGGTGGTAAACTCCATCCAAGGCTAAATAATTGCACGAGTCCGATAGCAAACAAGTACCGTGAGGGAAAGTTGAAAAGTACTTTGAAGAGAGAGTAAACAGTGCGTGAAACCGCTCAAAGGTAAACGGG-TGGAGTTGAACTGCAAGCCTTGGGAATTCAGCTGATGAGTGTGATTTGTGCTCGGGCATACTGGCC-GCCCTTCAGTGTCTGTC--AAATGGCAGGTGCCTACTC-AA-------ACGTGGGTATGTGTGGTGCGCTTATCATGTGCTGCACGCATTGGAGGTGTGTGAGGGTCTGCTTGTCAGTGCACTTTCTCAAGGTGTTCACCACGACCGGCACTGCTGTCTGTCTGCTATGGTCAAACTGATCAGGTCCGAATAA---TGTTGGGCTTGGTTGGGATGGCAGGTGGCTCACTGGTTCAT---------------TCTATGGACCGTGGGTGTAACTAGCCGGCTATGGTAGATTTGTACGGTGTGTCGGAGAAGGCGGCTT-------TGCATACGTGCTCTGTCCTTCGGGCGAGG-TTGAGTCTGGTCGGCTTGTTACTAGCTTCGGCTGGTCGGTTGATGGCTTGATCTTGTTCAGTTGGCGGTTGCGTGTGTGA--CTTGGCTTGGGCCAATAGTCTGTGGTGTAGTGGTAGACGATCCACCTGACCCGTCTTGAAACACGGACCAAGGAGTTTAACATGTACGCGAGTCATTGGGCGTTACGAAACCCAAAGGCGCAGTGAAAGTAAAGGTTCGGCTT---GTCCGGACTAAGGTGAGATCCCGTTGT----TTTGCTCATAAATTT-CCGAGATGCGAGCAGCGGGCGCATCACCGGCCCGTCCCATGACGTAGATATGTAATTTTGTGTTATGTGCACCGTCGGGGCGGAGCAAGAGCGTACACGTTGAGACCCGAAAGATGGTGAACTATGCTTGCGAAGGTTGAAGCCAGAGGAAACTCTGGTGGAGGACCGTAGCGATTCTGACGTGCAAATCGATCGTTTAACGTGAGTATAGGGGCGAAAGACTAATCGAACCATCTAGTAGCTGGTTCCCTCCGAAGTTTCCCTCAGGATAGCTGGCATTCTGAGAAAT--AAACAGTTTTATCCGGTAAAGCGAATGATTAGAGGCATTGGGGAGAAAACATCCTCAACCTATTCTCAAACTTTAAATGGGTGAGAAGCTTAACTCGCTTAAATGGAGTTATGCATTGAATGTGAGTGCCAAGTGGGCCATTTTTGGTAAGCAGAACTGGCGCTGTGGGATGAACCAAACGTGCGGTTAAGGTGCCTAACATGACGCTCATGAGATACCACAAAAGGTGTTGGTTGGTCCAGACA-GCAGGACGGTGGCCATGGAAGTCGGAAACCGCTAAGGA-------------------------------------GGCGGTTTTATAGGTTTGGGCTTAAGGTTGCTTATTCGGTTAAAATTTTGTGAGCCTTATTATAATTTGATTTCTCCTGATGTATATAATTATCTGATAACTAATCATGGTATAGCTATGATATTTTTTTTTCTAATGCCTGTATTGATAGGGGGTTTTGGTAATTATTTGTTGCCTTTTTTGTTAGGTTTGGATGATTTGGCGTTACCTCGATTGAATTCTTTAAGTGTTTGGTTGATGTTGCCTTCTATGTTTTATATGGAGTTGAGTTTATTTTATGGTGCGGGTGTTGGGTGAACTTTTTATCCGCCTCTGTCTGTTGTT---GAAAAAATGGGGGTAGGTGTGGATTATTTAATGTTTTCTTTGCATTTGGCTGGTATTTCAAGGTTATTGGGTTCGGTGAAATTTATAACTACTATTATGTTGCGTTTACG------------TGGTGTAGTATCAGTGATGGTTTGGGCTTATTTATTTACGTCTGTGTTGTTGTTAATTTCTTTGCCAGTTTTGGCGGCTGGTATAACTATGTTATTGTTCGATCGAAAATTTGGCACATCTTTCTTTGAGCCTGTTGGGGGAGGTGATCCGGTATTATTTCAGCATCTATTTTGGTTTTTTGGTCATCCCGAAGTTTATGTTTTGATTTTACCTGGTTTTGGGGTTGTTAGTCATATATGTATGGTGCTAAGTAATAACGATTCTCCTTTTGGGTATTATGGTCTTGTTTGTGCTATGGGGTCTATTGTTTGTTTAGGTAGTGTTGTTTGAGCACATCATATGTTTGTGGTTGGGCTGGATGTGAAGACTGCTGTTTTTTTTAGCTCTGTAACGATGATTATAGGTATTCCAACTGGTATAAAGGTTTTTTCTTGGTTATATATGTTGGGTTGTTGTGGTGGTCGTATTTCTGATCCTATAATTTGGTGAGTGTTGGGGTTTATATTTTTGTTTGTTGTAGGGGGGGTGACAGGTATAGTTTTGTCTGCTTCTGTTTTGGATAGTTTGTTTCATGATACTTGGTTTGTTATAGCTCATTTTCATTATGTATTGTCTTTAGGTTCTTATAGTACTGTGATAATAAGACTTATTTGATGGTGGCCTGTTATTATGGGCTATAGTTTGAAAAAGNNNNNNNNNNN
>Austrobilharzia_terrigalensis
NNNNNNNNNNNNNNNTTTAAGCATATCACTAAGCGGAGGAAAAGAAACTAACAAGGATTCCCCTAGTAACTGCGAGTGAACAGGGAAAAGCCCATCACCGAAGCCTGTGGTTATTTGACCGCAAGGCAATGTGGTGTTTAGGTTGGTTCATGGCATTACTGCTCTGCCCCAAGTCCAGCAATGAGTACGGCTTATAAATATGGCCCGGAGAGGGTGAAAGGCCCGTGGGGGTAGAGACCAAGTATGTCAGTTTTGTCCTGAGCTAACCTTGGAGTCGGGTTGTTTGTGAATGCAGCCCAAAGTGGGTGGTAAACTCCATCCAAGGCTAAATAATTACACGAGTCCGATAGCAAACAAGTACCGTGAGGGAAAGTTGAAAAGTACTTTGAAGAGAGAGTAAACAGTGCGTGAAACCGCTCAAAGGTAAACGGG-TGGAGTTGAACTGCAAGCCTTGGGAATTCAGCTGATGAGTATGATTTGTGCTCGGGCATACTGGCC-GCCCTTCAGTGTCTGTC--GAATGGCAGGTGCCTACTCAAA-------AGGTGGGTATGTGTGGTGCGCTTATCATGTGCTGCACGCATTGGAGGTGTGTGAGGGTCTGCTTGTCAGTGCACTTTCTCAAGGTGTTCACCACGACCGGCACTGCTGTCTGTCTGCTATGGTCAAACTGATCAGGTCCGAATAA---TGTTGGGCTTGGTTGGGATGGCAGGTGGCTCACTGGTTCAT---------------TCTATGGGCTGTGGGTGTAACTAGCCGGCTATGGTAGATTTGTACGGTGTGTCGGAGAAGGCGGCTT-------TGCATACGTGCTCTGTCCTTCGGGCGAGG-TTGAGTCTGGTTGACTTGTTACTAGCTTCGGCTGGTCGGTTGATGGCTTGATCTTGTTCAGTTGGCGGTTGCGTGTGTGA--CTTGGCTTGGGCCAATAGTCTGTGGTGTAGTGGTAGACGATCCACCTGACCCGTCTTGAAACACGGACCAAGGAGTTTAACATGTACGCGAGTCATTGGGCGTTACGAAACCCAAAGGCGCAGTGAAAGTAAAGGTTCGGCTT---GTCCGGACTAAGGTGAGATCCCGTTGT----TTTGCTCATAAATTT-CCGAGATGCGAGCAGCGGGCGCATCACCGGCCCGTCCCATGACGTAGATATGTAATTTCGTGTTATATGCACCGTCGGGGCGGAGCAAGAGCGTACACGTTGAGACCCGAAAGATGGTGAACTATGCTTGCGAAGGTTGAAGCCAGAGGAAACTCTGGTGGAGGACCGTAGCGATTCTGACGTGCAAATCGATCGTTTAACGTGAGTATAGGGGCGAAAGACTAATCGAACCATCTAGTAGCTGGTTCCCTCCGAAGTTTCCCTCAGGATAGCTGGCATTCTGAGAAAT--AAACAGTTTTATCCGGTAAAGCGAATGATTAGAGGCATTGGGGAGAAAACATCCTCAACCTATTCTCAAACTTTAAATGGGTGAGAAGCTTAACTCGCTTAAATGGAGTTATGCATTGAATGTGAGTGCCAAGTGGGCCATTTTTGGTAAGCAGAACTGGCGCTGTGGGATGAACCAAACGTGCGGTTAAGGTGCCTAACATGACGCTCATGAGATACCACAAAAGGTGTTGGTTGGTCCAGACA-GCAGGACGGTGGCCATGGAAGTCGGAAACCGCTAAGGA-------------------------------------GGTGGTTTTATAAGGTTGGGGTTGAGGCTATTTATTCGGCTTAAATTTTGTGAGCCATATTATAATTTGGTTTCTCCAGAAGTGTATAATTATTTAATTACTAAACATGGTATTGCTATGATATTTTTTTTTTTAATGCCTGTTTTAATAGGGGGCTTTGGTAATTATTTATTACCATTTTTGTTAGGGTTAGATGATTTGGCGCTGCCTCGTTTAAAATCTTTAAGTGTTTGATTAATGGTGCCATCGATGTTTTATATGGAGTTGAGATTATTTAATGGTGCTGGTGTTGGGTGGACTTTTTACCCTCCTTTGTCTGTGAGT---AACAGGATGGGTGTGGGTGTCGATTATTTGATGTTTTCGTTACATTTGGCTGGTATCTCTAGTTTATTGGGTTCTGTTAAATTTATAACTACTATCTTATTGCGTTTACG------------GGGGGTGGTTTCTGTCGTTGTTTGGGCTTATTTATTTACTTCTATTTTGTTGCTTATTTCTTTACCGGTGTTGGCTGCTGGTATAACAATGTTATTATTTGATCGAAAATTTGGGACTTCTTTTTTTGAGCCTGTGGGGGGGGGTGATCCTATATTGTTTCAACATTTATTTTGATTTTTTGGTCATCCTGAAGTTTATGTATTAATATTGCCTGGGTTCGGTGTAGTAAGGCATATTTGTATGGTTTTAAGTAAAAATGATTCACCTTTAGGGTATTATGGTCTTGTTTGTGCTATGGGGTCGATAGTTTGTTTGGGTAGTGTTGTTTGAGCTCATCATATGTTTGTGGTTGGTTTAGATATAAAGACTGCTATTTTTTTTAGTTCTGTTACTATGGTCATTGGGATTCCAACAGGTATAAAGGTTTTTTCATGGTTATATATGTTGGGTAGTTGTAGTGGTCGTTCTGCAGATCCTGTTATATGATGAGTTTTGGGTTTTATTTTTTTATTTGTGGTTGGGGGAGTAACTGGAATAGTGTTATCTGCTTCAGTTTTAGATAAATTATTTCATGATACTTGATTTGTTATAGCTCATTTTCATTATGTTCTTTCATTAGGTTCTTACAGAACTGTGGTTATAAGTTTAATATGGTGATGGCCTGTAGTCATGGGTTATAGGTTGAAAAAGNNNNNNNNNNN
>Ornithobilharzia_canaliculata
NNNNNNNNNGCTGAATTTAAGCATATCACTAAGCGGAGGAAAAGAAACTAACAAGGATTCCCCCAGTAACTGCGAGTGAACAGGGAAAAGCCCATCACCGAAGCCTGTGGTTATTTGACCGCAAGGCAATGTGGTGTTTAGGTTGGTTCATGGCATTACTGCTCTGCCCCAAGTCCAGCAATGAGTACGGCTTATAAATCTGGCCCAAAGAGGGTGAAAGGCCCGTGGGGGTAGAGACCAAGCATGTCAGTTTTGTCCTGAGCTAACCTTGGAGTCGGGTTGTTTGTGAATGCAGCCCAAAGTGGGTGGTAAACTCCATCCAAGGCTAAATATTTACACGAGTCCGATAGCAAACAAGTACCGTGAGGGAAAGTTGAAAAGTACTTTGAAGAGAGAGTAAACAGTGCGTGAAACCGCTCAAAGGTAAACGGG-TGGAGTTGAACTGCAAGCCCTGGGAATTCAGCTGATGAGTGTGATTTGTGCTCGGGCATACTGGCC-GCCCTTCAGTGTCTGTC--TAATGGCAGGTGCCTACTCTAA-------AGGTGGGTATGTGTGGTGCGCTTATCATGTGCTGCACGCATTGGAGGTGTGTGAGGGTCTGCTTGTCAGTGCACTTTCTCAGGGTGTTCACCACGACCGGCACCGCTGTCTGTCTGCTATGGTCAAACTGATCAGGTCCGAATAT---CCTTGGGCTTGGTTGGGATGGCAGGTGACTCACTGGTTCAT---------------TTTATGGGCTGTGGGTGTAACTAGCCGGCTATGGTAGATTTGTACGGTGTGTCGGAGAAGGCGGCTT-------TGCATACGTGCTCTGTCCTTCGGGCGAGG-TTGAGTCTGGTCGGCTTGTTACTAGCTTCGGCTGGTCGGTTGATGGCTTGATCTTGTTCAGTTGGCGGTTGCGTGTGTGA--CTTGGCTTGGGCCAATAGTCTGTGGTGTAGTGGTAGACGATCCACCTGACCCGTCTTGAAACACGGACCAAGGAGTTTAACATGTACGCGAGTCATTGGGCGATACGAAACCCAAAGGCGCAGTGAAAGTAAAGGTTCGGCTT---GTCCGGACTAAGGTGAGATCCCGTTGT----TTTGCTCATAAATTT-CCGAGATGCGAGCAGCGGGCGCATCACCGGCCCGTCCCATGACGTAGATATGTAATTTTGTGTTATGTACACCGTCGGGGCGGAGCAAGAGCGTACACGTTGAGACCCGAAAGATGGTGAACTATGCTTGCGAAGGTTGAAGCCAGAGGAAACTCTGGTGGAGGACCGTAGCGATTCTGACGTGCAAATCGATCGTTTAACGTGAGTATAGGGGCGAAAGACTAATCGAACCATCTAGTAGCTGGTTCCCTCCGAAGTTTCCCTCAGGATAGCTGGCATTCGGAGAAAT--AAACAGTTTTATCCGGTAAAGCGAATGATTAGAGGCATTGGGGATAAAACATCCTCAACCTATTCTCAAACTTTAAATGGGTGAGAAGCTTAACTCGCTTAAATGGAGTTATGCATTGAATGTGAGTGCCAAGTGGGCCATTTTTGGTAAGCAGAACTGGCGCTGTGGGATGAACCAAACGTGCGGTTAAGGTGCCTAACATGACGCTCATGAGATACCACAAAAGGTGTTGGTTGGTCCAGACA-GCAGGACGGTGGCCATGGAAGTCGGAAACCGCTAAGGA-------------------------------------GGTGGTTTTATAGGTTTAGGGTTAAGTTTTCTTATTCGTTTAAAATTTTGTGAGCCTTATTATAATTTGATTTCTCCGGAAGTGTATAATTATCTTATAACTAATCATGGAATAGCTATGATATTTTTTTTTTTGATGCCAGTGTTGATAGGTGGTTTTGGTAATTATTTGTTGCCTTTTTTATTGGGTTTAGATGATTTGGCTTTGCCTCGTTTAAATTCTTTAAGTGTGTGATTAATGGTTCCTTCTGTATTTTATATGGAGTTGAGTCTTTTTTATGGTGCTGGTGTTGGTTGGACTTTTTATCCTCCATTGTCAATAGAT---AGTGTGGCTGGGGTTGGGGTTGATTATTTGATGTTTTCTTTGCATTTGGCAGGTATGTCTAGCTTGTTGGGTTCTGTTAAATTTATAACAACGATTTTGTTGCGTTTACG------------AAAGGTGGTATCTGTTGTAGTTTGGGCTTATTTATTTACTTCAATATTGTTATTACTTTCTTTACCGGTTTTAGCGGCGGGCATAACGATGTTATTGTTTGATCGTAAATTTGGTACGTCATTTTTTGAGCCTGTAGGTGGTGGTGATCCTGTACTTTTTCAACATCTTTTTTGATTTTTTGGTCATCCGGAGGTTTATGTTTTAATTTTGCCAGGTTTTGGAATTGTTAGTCATATATGTATGGTTTTGAGTAAAAATGATTCTCCTTTTGGTTATTATGGTCTTGTATGTGCTATGGGCTCAATAGTATGTTTAGGTAGTGTTGTTTGAGCTCATCATATGTTTGTTGTTGGTTTAGATATTAAGACTGCTGTTTTTTTTAGTTCTGTGACAATGGTTATAGGTATTCCTACAGGTATAAAGGTTTTTTCCTGATTGTATATGTTAGGTGGTAGAAGTAATCGAATTATGGATCCTGTTCTATGGTGGGTCTTGGGTTTTATTTTTTTATTTACTGTTGGTGGTGTTACTGGTATAGTTTTATCTGCTTCGGTGTTGGATAATTTATTTCATGATACTTGGTTTGTTATAGCTCATTTTCATTATGTGTTATCATTAGGTTCATATAGAACTGTTGTTATAAGTTTAATATGATGGTGGCCTGTTGTAATGGGGTATAGTTTAAAAAAGNNNNNNNNNNN
>Schistosoma_mansoni
NNNNNNNNCGCTGAATTTAAGCATATCACTAAGCGGAGGAAAAGAAACTAACAAGGATTCCCCTAGTAACTGCGAGTGAACAGGGATTAGCCCAACACCGAAGCCTGCGGTTATTTGATCGTAAGGCAATGTGGTGTTTAGGGTGGCTTCAGGCATTACTGCTCTGTCCCAAGTCCAGCAATGAGTACGGCTTCCCATTCTGGCCCAAAGAGGGTGAAAGGCCCGTGGGGGCAGAGATCAAGTGTGACAGTTTTGCTCTGAGCTACCCTTGGAGTCGGGTTGTTTGTGAATGCAGCCCAAAGTGGGTGGTAAACTCCATCCAAGGCTAAATACTTACACGAGTCCGATAGCAAACAAGTACCGTGAGGGAAAGTTGAAAAGTACTTTGAAGAGAGAGTAAACAGTGCGTGAAACCGCTCAAAGGTAAACGGG-TGGAGTTGAACTGCAAGCTCTGGGAATTCAGCTGATGAGTGTGATTTGTACTTGGGCATACTGGCC-GCC-TTCAGTGTCTGTT--TAACCGCAGGTGCCTTCCTTTT-------TGGTGGGTATGTGTGAATCGTTTG-CTTACGACGCGCGCACTGTTG--GTGTGAGGGTCTGCTTGTCAGTGCACTTTCTCAGGGTGTTCACCACGACCGGCACTGCTGCCTGTCTGCTATGGTCAAACTGATCAGGTCTGATTTC---TGTCAGTCTTGGTTGGGTCGGTAGGTGGCTCTTTGGCTCAT----------------TTATGGGCCGTGAGTGTTACTAACTGGCTGTAGTGGATCTGTGCGGTGTGTCGGAGATGGCGGCTT-------CGCATGCGTGCTTAGACCTTCGGGCATTG-CTGAGTGTGGTCGGTTTGTTACTAGCTTCGGCTGGTCGGCTGATGGCTTGGTTTTGTCACGTCGGCGGTTGCGTGTGTGG--TTTGCATTGGGCCAATAGTCTGTGGTGTAGTGGTAGACGATCCACCTGACCCGTCTTGAAACACGGACCAAGGAGTTTAACATGTGCGCGAGTCATTGGGTGTTACGAAACCCAAAGGCGAAGTGAAGGTAAAGGTTCGGCTT---GTCCGGACTAAGGTGAGATCCTGTTGT----CTTGCTCATACTTT--CCAAGTTGCGAGCAGCGGGCGCATCACCGGCCCGTCCCATGACGTAGACATGTGACCTCGTGTTGTGTGCACCGTCGGGGCGGAGCAAGAGCGTACACGTTGAGACCCGAAAGATGGTGAACTATGCTTGTGAAGGTTGAAGCCAGAGGAAACTCTGGTGGAGGACCGTAGCGATTCTGACGTGCAAATCGATCGTATAACGTGAGTATAGGGGCGAAAGACTAATCGAACTATCTAGTAGCTGGTTCCCTCCGAAGTTTCCCTCAGGATAGCTGGCATTCTGAGAAAT--AAACAGTTTTATCCGGTAAAGCGAATGATTAGAGGCATTGGGGAGGAATCATCCTCAACCTATTCTCAAACTTTAAATGGGTGAGAAGCTTAACTCGCTTGATTGGAGTTTTGCATTGAATGTGAGTGCCAAGTGGGCCATTTTTGGTAAGCAGAACTGGCGCTGTGGGATGAACCAAACGTTCGGTTAAGGTGCCTAACACGACGCTCATGAGATACCACAAAAGGTGTTGGTTGGTCTAGACA-GCAGGACGGTGGCCATGGAAGTCGGAAGCCGCTAAGGA-CGTATAGGGTTATTATATTTTGTTTTTGGGTTATGAGGTGGGTTTATTGGTTTAGGTTTAAGGTTATTAATTCGTTTAAATTTATGTGATCCTTATTATAAATTGGTTTCTGTAGATGTTTATAATTATTTGGTTACTAATCATGGTGTAGCTATGATTTTTTTTTTTTTGATGCCAATTTTAATAGGTGGATTTGGTAATTATTTCCTTCCAATATTTTTATGTTTAGATGATTTGTTATTGCCTCGTTTAAATTCTTTAAGATTATGATTGATGGTTCCTTCTATTTTTTATATGGAACTTAGGTTATATTATGGGTGTGGAATTGGTTGAACTCTATATCCTCCTTTATCAATTTGA---GAGGGGTCTGGTTTTGGTGTAGATTATTTAATGTTTTCTCTTCATTTGGCAGGGGTTTCAAGTCTAATTGGATCTGTCAATTTCATTTCTACGATTTTTAGTCGTTTAAG------------ATTCAAATGTTCGATAATAGTATGGGCTTATCTATTTACGTCTGTTTTATTATTGCTTTCGTTACCTGTGTTAGCCAGAGGAATAACGATGTTATTATTTGATCGTAAATTTGGAACTGCTTTTTTTGAGCCGTCAGGCGGTGGCGATCCTATTTTGTTTCAGCATTTATTTTGGTTTTTTGGTCATCCAGAGGTTTATGTTTTGATCCTTCCGGGTTTTGGTATAGTTAGGCATATCTGTATGAGTCTAAGGAATAAAGATTCGTCGTTTGGTTATTATGGATTGATTTGCGCTATGGCTTCCATAGTATGCTTAGGTAGAGTAGTATGGGGTCATCATATGTTTATGGTTGGCTTTGATTCGTTAACTGGAGTGTTTTTTAGTTCTATTACTATGATAATAGGTGTTCCTACTGGTATTAAGGTGTTTTCATGACTTTATATGTTGAATAGTTGTGGTATGCGGGTTTTAGATCCCATAGTATGGTGATTAGTCGGTTTTATATTTTTATTTACGGTTGGTGGTGTCACAGGGGTGGCTTTATCTGCATCTGCTTTAGATATACTGTTTCATGATACTTGGTTTGTTGTTGCTCATTTTCATTACGTTCTTTCTTTAGGTTCTTATAGAAGAATAGTGATAATGCTAGTATGGTGATGGCCGTTTATAGTTGGTTATAGTTTAAATAAGTATTTATTACA
>Trichobilharzia_franki
NNNNNNNNNNNNNNNNNNNNNNNNNNNNNNNNNNNNNNNNNNNNNNNNNNNNNNGGATTCCCCTAGTAACTGCGAGTGAACAGGGATTAGCCCAGCACCGAAGCCTGTGGTTATTTGACTGCAAGGCAATGTGGTGTTTAGGTTTGTTCTTGGCATTACTGCTCTGCCCCAAGTCCAGCAATGAGTACGGCATACCGTTCTGGCCCATAGAGGGTGAAAGGCCCGTGGGGGTAGAGACCAAGCATGACAGTTTTGTCCAGAGCTTACCTTGGAGTCGGGTTGTTTGAGAATGCAGCCCAAAGTGGGTGGTAAACTCCATCCAAGGCTAAATACTTGCACGAGTCCGATAGTAAACAAGTACCGTGAGGGAAAGTTGAAAAGTACTTTGAAGAGAGAGTAAACAGTGCGTGAAACCGCTCAGAGGTAAACGGG-TGGAGTTGAACTGCGATCCTTGGGAATTCAGCTGATGAGCATGATTTGTGCTTGGGCATATTGACC-GCCTTTCAGTGTCTGCT--TAGCTGCGGGTGCCTGCCT--C-------TGGTGGGTATGTGTGGTGCGCTTATCATGTGCCGCACGCATTGGAGG-GTGTATGAGTCTGCTTGTCGGTGCACTTTCTCAGGGTGTTCACCACGACCGGCACTGCTGTCTGTCTGCTTTGGTCAAACTGATCAGGTCTGATTAA---CGTTGGGCTTGGTTGGGTTGGCAGGTGACTCACTGGTCCAT---------------TCTGTGGGCTATGAGTGTTACTAGCCGGCCTTAGTGGATCTGTACGGTGTGTCGGAGACGGCGGCTT-------TGCATATGCGCTCTGTTCTTCAGGCGTGG-TTGAGTCTGGTCGACTTGTTGCTAGTTTCGGCTGGTCAGTTGATGGCTTGATCATGTTCAGTTGGCAGTGGTGTGTGTGT--CTTAGTTTGGGCCAATAGTCTGTGGTGTTGTGGTAGACTATCCACCTGACCCGTCTTGAAACACGGACCAAGGAGTTTAACATGTGCGCGAGTCATTGGGCTTTACGAAACCCAAAGGCGCAGTGAAGGTAAAGGTTTGGCTT---GTCCAGGCTGAGGTGAGATCCTGTTGT----TTTGCTCATTTATT--CCAAGCTGCGAGCAGCAGGCGCATCACCGGCCCGTCCCATGACGTAGACATGTGGCCTTGTGCTATGTGCACCGTCGGGGCGGAGCAAGAGCGTACATGTTGAGACCCGAAAGATGGTGAACTATGCTTGCGAAGGTTGAAGCCAGAGGAAACTCTGGTGGAGGACCGTAGCGATTCTGACGTGC-AATCGATCGTAT-ACGTGAGTATAGGGGCGAAAGACTAATCGAACCATCTAGTAGCTGGTTCCCTCCGAAGTTTCCCTCAGGATAGC---------------------------------------------------------------------------------------------------------------------------------------------------------------------------------------------------------------------------------------------------------------------------------------------------------------------------------------------------GGTGGTTTTATTGGTTTAGGGCTAAGTTTGTTGATTCGTTTAAAATTTTGTGAGCCTTATTATAATTTGGTTCCTTCTGAGATTTATAATTATTTAATTACTAACCATGGTATCGCTATGATATTTTTTTTTTTGATGCCRGTATTAATTGGTGGATTTGGTAATTATCTTTTACCATTCTTACTAGGTTTAGATGACTTAGCTTTGCCGCGTTTGAATTCTTTAAGTGTTTGGTTGATGGTTCCTTCTATGTTTTATATGGAGTTGAGTTTAATTTATGGAGCTGGGGTGGGGTGAACTTTTTATCCTCCTTTATCCATACAG---AGTTCTATGGGGGTTGGGGTTGATTATTTGATGTTTTCTTTGCATTTGGCTGGTGTTTCTAGTTTATTGGGTTCTGTAAATTTTATAACTACTATTATATTAAATCTTAG------------TTTTCGGGTTTCGGTTGTGGTGTGATCTTATTTATTTACTTCTATTTTACTATTATTATCTTTGCCTGTTTTGGCGGCTGGGATAACRATGTTATTGTTTGATCGAAAATTTGGTACTGCTTTTTTTGAACCTTGTGGGGGGGGTGATCCTATTTTATTTCAGCATTTGTTTTGGTTTTTTGGTCATCCTGAAGTATATGTTTTAATTTTGCCGGGATTTGGTGTTGTGAGACATATTTGTATGAATTTAAGTAATAAAGATTCTTCTTTTGGTTATTATGGGTTAGTTTGTGCTATGGGTTCTATAGTATGTTTAGGTAGTGTGGTGTGGGCACATCATATGTTTATGGTTGGGCTGGATGTTAAGACTGCTGTGTTTTTTAGTTCAGTNNNNNNNNNNNNNNNNNNNNNNNNNNNNNNNNNNNNNNNNNNNNNNNNNNNNNNNNNNNNNNNNNNNNNNNNNNNNNNNNNNNNNNNNNNNNNNNNNNNNNNNNNNNNNNNNNNNNNNNNNNNNNNNNNNNNNNNNNNNNNNNNNNNNNNNNNNNNNNNNNNNNNNNNNNNNNNNNNNNNNNNNNNNNNNNNNNNNNNNNNNNNNNNNNNNNNNNNNNNNNNNNNNNNNNNNNNNNNNNNNNNNNNNNNNNNNNNNNNNNNNNNNNNNNNNNNNNNNNNNNNNNNNNNNNNNNNNNNNNNNNNNNNNNNNNN
>consC294_19furco
NNNNNNNNNNNNNNNNNNNNNNNNNNNNNNNNNNNNAGGAAAAGAAACTAACAAGGATTCCCCTAGTAACTGCGAGTGAACAGGGATTAGCCCAGCACCGAAGCCTGTGGTTATTTGACTGCAAGGCAATGTGGTGTTTAGGTTTGTTCTTGGCACTACTGCTCTGCCCCAAGTCCAGCAATGAGTACGGCATACCGTTCTGGCCCAAAGAGGGTGAAAGGCCCGTGGGGGTAGAGACCAAGCATGACAGTTTTGTCCAGAGCTTACCTTGGAGTCGGGTTGTTTGAGAATGCAGCCCAAAGTGGGTGGTAAACTCCATCCAAGGCTAAATACTTGCACGAGTCCGATAGTAAACAAGTACCGTGAGGGAAAGTTGAAAAGTACTTTGAAGAGAGAGTAAACAGTGCGTGAAACCGCTCAGAGGTAAACGGG-TGGAGTTGAACTGCGATCCCTGGGAATTCAGCTGGTGAGCATGATTTGTGCTTGGGCATATTGGCC-GCCTTTCAGTGTCTGCT--TAACTGCGGGTGCCTACCT--C-------TGGTGGGTATGTGTGGTGCGCTTATCATGTGCCGCACGCATTGGAGG-GTGTATGGGTCTGCTTGCCAGTGCACTTTCTCAGGGTGTTCACCACGACCGGCGCTGCTGTCTGTCTGCTGTGGTCAAACTGGTCAGGTCTGATTAA---CGTTGGGCTTGGTTGGGTTGGCAGGTGACTCACTGGTCCAC---------------TCTGTGGGCTATGAGTGTTACTAGCCGGCTATAGTGGATCTGTACGGTGCGTCGGAGACGGCGGCTT-------GGCGTATGCGCTCTGTCCTTCAGGCGTGG-TTGAGTCTGGTCAGCTTGTTGCTAGCTTCGGCTGGTCAGTTGATGGCTTGATCATGTTCAGTTGGCAGTTGTGTGTGTGT--CTTAGTTTGGGCCAATAGTCTGTGGTGTTGTGGTAGACTATCCACCTGACCCGTCTTGAAACACGGACCAAGGAGTTTAACATGTGCGCGAGTCATTGGGCGTTACGAAACCCAAAGGCGTAGTGAAGGTAAAGGTTCGGCTT---GTCCGGGCTAAGGTGAGATCCTGTTGT----TTTGCTCATTAACT--CCAAGATGCGAGCAGCAGGCGCATCACCGGCCCGTCCCATGGCGTAGACATGTGGCCTTGTGCTATGTGCACCGTCGGGGCGGAGCAAGAGCGTGCATGTTGAGACCCGAAAGATGGTGAACTATGCTTGCGAAGGTTGAAGCCAGAGGAAACTCTGGTGGAGGACCGTAGCGATTCTGACGTGCAAATCGATCGTATAACGTGAGTATAGGGGCGAAAGACTAATCGAACCATCTAGTAGCTGGTTCCCTCCGAAGTTTCCCTCAGGATAGCTGGCATTCTGAGAGAT--AAACAGTTTTATCCGGTAAAGCGAATGATTAGAGGCATTGGGGAGAAAACTTCCTCAACCTATTCTCAAACTTTAAATGGGTGAGAAGCTTAACTCGCTTAAGTGGAGTTTTGCATTGAATGTGAGTGCCAAGTGGGCCATTTTTGGTAAGCAGAACTGGCGCTGTGGGATGAACCAAACGTGCGGTTAAGGTGCCTAACGCGACGCTCATGAGATACCACAAAAGGTGTTGG-------------------------------------------------------------------------------------TGGGGTGGTTTTATTGGTCTTGGTTTGAGTTTATTAATACGTTTGAAATTTTGTGATCCTTATTATAAATTGGTGCCTGTTGAGGTTTATAATTATTTAATTACGAATCATGGTATTGCCATGATATTCTTTTTTTTGATGCCAGTTTTGATAGGTGGTTTTGGTAATTATTTTTTACCTTTTATGTTGGGTTTGGATGATTTAGCTTTGCCTCGATTGAATTCGCTTAGTGTATGGTTAATGGTTCCTTCAATGTTTTATATGGAGTTGAGTTTATTGTATGGAGCTGGTGTGGGATGGACGTTTTATCCTCCGTTGTCTCTGCAA---GGGTCTACAGGGGTAGGGGTTGATTATTTGATGTTTTCCCTTCATTTGGCTGGTGTGTCTAGATTGTTGGGGTCCGTTAAATTTATTACTACTATATTCTTAAATCTTAA------------ATTTCGTGTGTCTGTAATTGTTTGGGCTTATCTGTTTACGTCTATATTACTATTGTTATCGTTGCCGGTGTTGGCCGCAGGTATTACTATGTTACTGTTCGATCGGAATTTTGGTACTGCTTTTTTTGAACCTTGCGGGGGTGGTGATCCTGTGTTGTTTCAACATTTATTTTGGTTTTTTGGGCATCCGGAAGTATATGTATTAATTCTTCCAGGGTTTGGTATAGTGAGTCATATATGTATGAGGCTTAGTAATAACGATTCTTCATTTGGCTATTACGGTCTAGTTTGTGCTATGGGCTCTATAGTATGTTTAGGGAGTGTGGTGTGGGCACATCATATGTTTATGGTCGGTATGGATGTGAAGACGGCGGTTTTTTTTAGCTCTGTAACTATGGTTATTGGTATTCCTACTGGGATTAAGGTATTTTCTTGATTGTATATGTTGGGTAGAAGCTATATTCGTAGTACTGACCCGATACTTCTATGAATCCTTGGTTTTATTTTTCTTTTTACCGTAGGGGGGGTGACGGGGATTGTTTTGTCTGCTTCTGTTTTAGATAGCTTATTTCATGATACTTGGTTTGTGATTGCTCATTTTCATTATGTTCTATCTTTGGGATCTTATAGAACTGTGGTTATAAGTGTTATTTGGTGATGGCCTGTGATAATTGGTTATTCCTTGAATAAGTATTTGTTGTA
>consC662_19furco
NNNNNNNNNNNNNNNNNNNNNNNNNNNNNCTAGCGGAGGAAAAGAAACTAACAAGGATTCCCCTAGTAACTGCGAGTGAACAGGGATTAGCCCAGCACCGAAGCCTGTGGTTATTTGACTGCAAGGCAATGTGGTGTTTAGGTTTGTTCTTGGCACTACTGCTCTGCCCCAAGTCCAGCAATGAGTACGGCATACCGTTCTGGCCCAAAGAGGGTGAAAGGCCCGTGGGGGTAGAGACCAAGCATGACAGTTTTGTCCAGAGCTTACCTTGGAGTCGGGTTGTTTGAGAATGCAGCCCAAAGTGGGTGGTAAACTCCATCCAAGGCTAAATACTTGCACGAGTCCGATAGTAAACAAGTACCGTGAGGGAAAGTTGAAAAGTACTTTGAAGAGAGAGTAAACAGTGCGTGAAACCGCTCAGAGGTAAACGGG-TGGAGTTGAACTGCGATCCCTGGGAATTCAGCTGGTGAGCATGATTTGTGCTTGGGCATATTGGCC-GCCTTTCAGTGTCTGCT--TAACTGCGGGTGCCTACCT--C-------TGGTGGGTATGTGTGGTGCGCTTATCATGTGCCGCACGCATTGGAGG-GTGTATGGGTCTGCTTGCCAGTGCACTTTCTCAGGGTGTTCACCACGACCGGCGCTGCTGTCTGTCTGCTGTGGTCAAACTGGTCAGGTCTGATTAA---CGTTGGGCTTGGTTGGGTTGGCAGGTGACTCACTGGTCCAC---------------TCTGTGGGCTATGAGTGTTACTAGCCGGCTATAGTGGATCTGTACGGTGCGTCGGAGACGGCGGCTT-------GGCGTATGCGCTCTGTCCTTCAGGCGTGG-TTGAGTCTGGTCAGCTTGTTGCTAGCTTCGGCTGGTCAGTTGATGGCTTGATCATGTTCAGTTGGCAGTTGTGTGTGTGT--CTTAGTTTGGGCCAATAGTCTGTGGTGTTGTGGTAGACTATCCACCTGACCCGTCTTGAAACACGGACCAAGGAGTTTAACATGTGCGCGAGTCATTGGGCGTTACGAAACCCAAAGGCGTAGTGAAGGTAAAGGTTCGGCTT---GTCCGGGCTAAGGTGAGATCCTGTTGT----TTTGCTCATTAACT--CCAAGATGCGAGCAGCAGGCGCATCACCGGCCCGTCCCATGGCGTAGACATGTGGCCTTGTGCTATGTGCACCGTCGGGGCGGAGCAAGAGCGTGCATGTTGAGACCCGAAAGATGGTGAACTATGCTTGCGAAGGTTGAAGCCAGAGGAAACTCTGGTGGAGGACCGTAGCGATTCTGACGTGCAAATCGATCGTATAACGTGAGTATAGGGGCGAAAGACTAATCGAACCATCTAGTAGCTGGTTCCCTCCGAAGTTTCCCTCAGGATAGCTGGCATTCTGAGAGAT--AAACAGTTTTATCCGGTAAAGCGAATGATTAGAGGCATTGGGGAGAAAACTTCCTCAACCTATTCTCAAACTTTAAATGGGTGAGAAGCTTAACTCGCTTAAGTGGAGTTTTGCATTGAATGTGAGTGCCAAGTGGGCCATTTTTGGTAAGCAGAACTGGCGCTGTGGGATGAACCAAACGTGCGGTTAAGGTGCCTAACGCGACGCTCATGAGATACCACAAAAGGTGTTGG----------------------------------------------------------------------------------------GGTGGGTTTATTGGTCTTGGTTTGAGTTTATTAATACGTTTGAAATTTTGTGATCCTTATTATAAATTGGTGCCTGTTGAGGTTTATAATTATTTAATTACGAATCATGGTATTGCCATGATATTCTTTTTTTTGATGCCAGTTTTGATAGGTGGTTTTGGTAATTATTTTTTACCTTTTATGTTGGGTTTGGATGATTTAGCTTTGCCTCGATTGAATTCGCTTAGTGTATGGTTAATGGTTCCCTCAATGTTTTATATGGAGTTGAGTTTATTGTATGGAGCTGGTGTGGGATGGACGTTTTATCCTCCGTTGTCTCTGCAA---GGGTCTACAGGGGTAGGGGTTGATTATTTGATGTTTTCCCTTCATTTGGCTGGTGTGTCTAGATTGTTGGGGTCCGTTAAATTTATTACTACTATATTCTTAAATCTTAA------------ATTTCGTGTGTCTGTAATTGTTTGGGCTTATCTGTTTACGTCTATATTACTATTGTTATCGTTGCCGGTGTTGGCCGCAGGTATTACTATGTTACTGTTCGATCGGAATTTTGGTACTGCTTTTTTTGAACCTTGCGGGGGTGGTGATCCTGTGTTGTTTCAACATTTATTTTGGTTTTTTGGGCATCCGGAAGTATATGTATTAATTCTTCCAGGGTTTGGTATAGTGAGTCATATATGTATGAGGCTTAGTAATAACGATTCTTCATTTGGCTATTACGGTCTAGTTTGTGCTATGGGCTCTATAGTATGTTTAGGGAGTGTGGTGTGGGCACATCATATGTTTATGGTCGGTATGGATGTGAAGACGGCGGTTTTTTTTAGCTCTGTAACTATGGTTATTGGTATTCCTACTGGGATTAAGGTATTTTCTTGATTGTATATGTTGGGTAGAAGCTATATTCGTAGTACTGACCCGATACTTCTATGAATCCTTGGTTTTATTTTTCTTTTTACCGTAGGGGGGGTGACGGGGATTGTTTTGTCTGCTTCTGTTTTAGATAGCTTATTTCATGATACTTGGTTTGTGATTGCTCATTTTCATTATGTTCTATCTTTGGGATCTTATAGAACTGTGGTTATAAGTGTTATTTGGTGATGGCCTGTGATAATTGGTTATTCCTTGAATAAGTATTTGTTGTA
>consC791_20furco
NNNNNNNNNNNNNNNNNNNNNNNNNNNNNNNNNNNNNNAGAAAGAAACTAACAAGGATTCCCTTAGTAACTGCGAGTGAACAGGGATCAGCCCAGCACCGAAGCCTGTGGTTATTTGACTGCAAGGCAATGTGGTGTTTAGGTTTGTTCTTGGCATTACTGCTCTGCCCCAAGTCCAGCAATGAGTACGGCTTACCGTTCTGGCCCATAGAGGGTGAAAGGCCCGTGGGGGTAGAGACCAAGCATGACAGTTTTGTCCAGAGCTTACCTTGGAGTCGGGTTGTTTGAGAATGCAGCCCAAAGCGGGTGGTAAACTCCATCCAAGGCTAAATACTTACACGAGTCCGATAGTAAACAAGTACCGTGAGGGAAAGTTGAAAAGTACTTTGAAGAGAGAGTAAACAGTGCGTGAAACCGCTCAGAGGTAAACGGG-TGGAGTTGAACTGCGATCCTTGGGAATTCAGCTGATGAGCATGATTTGTGCTTGAGCATATTGGCC-GCCTTTCAGTGTCTGTC--TAATAACAGGTACCTGCCT--C-------AGGTGGGTATGTGTGGTGCGCTTATCATGTGCCGCACGCATTGGAGG-GTGTATGGGTCTGCTTGTCAGTGCACTTTCTCAGGGTGTTCACCACGACCGGCACTGCTGTCTGTCTGCTGTAGTCGAACTGATCAGGTCTGACTCA---CGTTGGGCTTGGTTGGGTTGGCAGGTGACTCACTGGTCCAT---------------TCTGTGGGCTATGAGTGTTACTAGCCGGCTATGGTGGATCTGTACGGTGTGTCGGAGACGGCGGATT-------GGCGTGCGCGCTCTGTCCTTCAGGCGTGG-TTGAGTCTGGTCGACTTGTTGCTAGTTTCGGCTGGTCAGTTGATGGCTTGATCATGTTCAGTTGGCAGCTGTGTGTGTGT--CTTAT-----ACCGACAGTCTGTGGTGTTGTGGTAGACTATCCACCTGACCCGYTGTGAAACACGGACCAAGGAGTTTAACATGTGCGCGAGTCATTGGGCGTTACGAAACCCAAAGGCGCAGTGAAGGTAAAGGTTCGGCTT---GTCCGGGCTAAGGTGAGATCCTGTTGT----TTTGCTCATTAAAT--CCAAGTTGCGATCAGCGGGCGCATCACCGGCCCGTCCCATGACGTAGACATGTGGCCTTGTGCTATGTGCACCGTCGGGGCGGAGCAAGAGCGTACATGTTGAGACCCGAAAGATGGTGAACTATGCTTGCGAAGGTTGAAGCCAGAGGAAACTCTGGTGGAGGACCGTAGCGATTCTGACGTGCAAATCGATCGTATAACGTGAGTATAGGGGCGAAAGACTAATCGAACCATCTAGTAGCTGGTTCCCTCCGAAGTTTCCCTCAGGATAGCTGGCATTCTGATAAAT--AAACAGTTTTATCCGGTAAAGCGAATGATTAGAGGCATTGGGGAGAAAACGTCCTCAACCTATTCTCAAACTATAAATGGGTGAGAAGCTTAACTCGCTTAAATGGAGTTTTGCATTGAATGTGAGTGCCAAGTGGGCCATTTTTGGTAAGCAGAACTGGCGCTGTGGGATGAACCAAACGTGCGGTTAAGGTGCCTAACGCGACGCTCATGAGATACCACAAAAGGTGTTGGTTGGTCTAGACATGCAGGACGGTGGCCA------------------------------------------------------TTTTGGGGKGGTTTTATAGGGCTAGGTTTAAGTTTGTTGATTCGTCTGAAATTTTGTGAGCCATATTATAAATTAGTTCCTTCTGAGATATACAAATATTTAATAACTAATCATGGCATAGCTATGATTTTTTTTTTTTTGATGCCTGTATTAATAGGTGGGTTTGGTAAATATCTTTTGCCTTTTTTGTTAGGTTTGGATGATTTGGTATTACCTCGATTGAACTCATTGAGCGTGTGGTTGATGGTTCCTTCGATGTTTTATATGGAGTTAAGCTTAATTTATGGTGCTGGTGTTGGTTGGACATTTTATCCCCCCTTATCTATACAG---AATTCTATGGGGGTGGGTGTAGATTATTTGATGTTTTCTCTTCATTTGGCAGGTGTTTCTAGGTTGTTAGGTTCTGTAAAATTTATAACTACTATTTTTATGAACCTTAA------------TTCCCGTGTTTCTGTGATCATTTGAGCTTATTTGTTTACTTCCATATTGCTATTAATCTCTTTGCCTGTTTTGGCTGCGGGGATTACTATGCTGTTGTTTGATCGTAAATTTGGTACGGCGTTTTTTGAACCTTGTGGGGGGGGTGACNNNNNNNNNNNNNNNNNNNNNNNNNNNNNNNNNNNNNNNNNNNNNNNNNNNNNNNNNNNNNNNNNNNNNNNNNNNNNNNNNNNNNNNNNNNNNNNNNNNNNNNNNNNNNNNNNNNNNNNNNNNNNNNNNNNNNNNNNNNNNNNNNNNNNNNNNNNNNNNNNNNNNNNNNNNNNNNNNNNNNNNNNNNNNNNNNNNNNNNNNNNNNNNNNNNNNNNNNNNNNNNNNNNNNNNNNNNNNNNNNNNNNNNNNNNNNNNNNNNNNNNNNNNNNNNNNNNNNNNNNNNNNNNNNNNNNNNNNNNNNNNNNNNNNNNNNNNNNNNNNNNNNNNNNNNNNNNNNNNNNNNNNNNNNNNNNNNNNNNNNNNNNNNNNNNNNNNNNNNNNNNNNNNNNNNNNNNNNNNNNNNNNNNNNNNNNNNNNNNNNNNNNNNNNNNNNNNNNNNNNNNNNNNNNNNNNNNNNNNNNNNNNNNNNNNNNNNNNNNNNNNNNNNNNNNNNNNNNNNNNNNNNNNNNNNNNNNNNNNNNNNNNNNNNNNNNNNNNNNNNNNNNNNNNNNNNN
>consC293_19furco
NNNNNNNNNNNNNNNNNNNNNNNNNNNNNNNNNNNNNNNGAAAGAAACTAACAAGGATTCCCTTAGTTACTGCGAGTGAACAGGGATCAGCCCAGCACCGAAGCCTGTGGTTATTTGACTGCAAGGCAATGTGGTGTTTAGGTTTGTTCTTGGCATTACTGCTCTGCCCCAAGTCCAGCAATGAGTACGGCTTACCGTTCTGGCCCATAGAGGGTGAAAGGCCCGTGGGGGTAGAGACCAAGCATGACAGTTTTGTCCAGAGCTTACCTTGGAGTCGGGTTGTTTGAGAATGCAGCCCAAAGCGGGTGGTAAACTCCATCCAAGGCTAAATACTTACACGAGTCCGATAGTAAACAAGTACCGTGAGGGAAAGTTGAAAAGTACTTTGAAGAGAGAGTAAACAGTGCGTGAAACCGCTCAGAGGTAAACGGG-TGGAGTTGAACTGCGATCCTTGGGAATTCAGCTGATGAGCATGATTTGTGCTTGAGCATATTGGCC-GCCTTTCAGTGTCTGTC--TAATAACAGGTACCTGCCT--C-------AGGTGGGTATGTGTGGTGCGCTTATCATGTGCCGCACGCATTGGAGG-GTGTATGGGTCTGCTTGTCAGTGCACTTTCTCAGGGTGTTCACCACGACCGGCACTGCTGTCTGTCTGCTGTAGTCGAACTGATCAGGTCTGACTCA---CGTTGGGCTTGGTTGGGTTGGCAGGTGACTCACTGGTCCAT---------------TCTGTGGGCTATGAGTGTTACTAGCCGGCTATGGTGGATCTGTACGGTGTGTCGGAGACGGCGGATT-------GGCGTGCGCGCTCTGTCCTTCAGGCGTGG-TTGAGTCTGGTCGACTTGTTGCTAGTTTCGGCTGGTCAGTTGATGGCTTGATCATGTTCAGTTGGCAGCTGTGTGTGTGT--CTTAT-----ACCGACAGTCTGTGGTGTTGTGGTAGACTATCCACCTGACCCGTCTTGAAACACGGACCAAGGAGTTTAACATGTGCGCGAGTCATTGGGCGTTACGAAACCCAAAGGCGCAGTGAAGGTAAAGGTTCGGCTT---GTCCGGGCTAAGGTGAGATCCTGTTGT----TTTGCTCATTAAAT--CCAAGTTGCGATCAGCGGGCGCATCACCGGCCCGTCCCATGACGTAGACATGTGGCCTTGTGCTATGTGCACCGTCGGGGCGGAGCAAGAGCGTACATGTTGAGACCCGAAAGATGGTGAACTATGCTTGCGAAGGTTGAAGCCAGAGGAAACTCTGGTGGAGGACCGTAGCGATTCTGACGTGCAAATCGATCGTATAACGTGAGTATAGGGGCGAAAGACTAATCGAACCATCTAGTAGCTGGTTCCCTCCGAAGTTTCCCTCAGGATAGCTGGCATTCTGATAAAT--AAACAGTTTTATCCGGTAAAGCGAATGATTAGAGGCATTGGGGAGAAAACGTCCTCAACCTATTCTCAAACTATAAATGGGTGAGAAGCTTAACTCGCTTAAATGGAGTTTTGCATTGAATGTGAGTGCCAAGTGGGCCATTTTTGGTAAGCAGAACTGGCGCTGTGGGATGAACCAAACGTGCGGTTAAGGTGCCTAACGCGACGCTCATGAGATACCACAAAAGGTGTTGGTTGGTCTAGACATGCAC--------------------------------------------GTTATTTATTTTATTTTGGGGTTATGGGGTGGTTTTATAGGGCTAGGTTTAAGTTTGTTGATTCGTCTGAAATTTTGTGAGCCATATTATAAATTAGTTCCTTCTGAGATATACAAATATTTAATAACTAATCATGGCATAGCTATGATTTTTTTTTTTTTGATGCCTGTATTAATAGGTGGGTTTGGTAAATATCTTTTGCCTTTTTTGTTAGGTTTGGATGATTTGGTATTACCTCGATTGAACTCATTGAGCGTGTGGTTGATGGTTCCTTCGATGTTTTATATGGAGTTAAGCTTAATTTATGGTGCTGGTGTTGGTTGGACATTTTATCCCCCCTTATCTATACAG---AATTCTATGGGGGTGGGTGTAGATTATTTGATGTTTTCTCTTCATTTGGCAGGTGTTTCTAGGTTGTTAGGTTCTGTAAAATTTATAACTACTATTTTTATGAACCTTAA------------TTCCCGTGTTTCTGTGATCATTTGGGCTTATTTGTTTACTTCCATATTGCTATTAATCTCTTTGCCTGTTTTGGCTGCGGGGATTACTATGCTGTTGTTTGATNNNNNNNNNNNNNNNNNNNNNNNNNNNNNNNNNNNNNNNNNNNNNNNNNNNNNNNNNNNNNNNNNNNNNNNNNNNNNNNNNNNNNNNNNNNNNNNNNNNNNNNNNNNNNNNNNNNNNNNNNNNNNNNNNNNNNNNNNNNNNNNNNNNNNNNNNNNNNNNNNNNNNNNNNNNNNNNNNNNNNNNNNNNNNNNNNNNNNNNNNNNNNNNNNNNNNNNNNNNNNNNNNNNNNNNNNNNNNNNNNNNNNNNNNNNNNNNNNNNNNNNNNNNNNNNNNNNNNNNNNNNNNNNNNNNNNNNNNNNNNNNNNNNNNNNNNNNNNNNNNNNNNNNNNNNNNNNNNNNNNNNNNNNNNNNNNNNNNNNNNNNNNNNNNNNNNNNNNNNNNNNNNNNNNNNNNNNNNNNNNNNNNNNNNNNNNNNNNNNNNNNNNNNNNNNNNNNNNNNNNNNNNNNNNNNNNNNNNNNNNNNNNNNNNNNNNNNNNNNNNNNNNNNNNNNNNNNNNNNNNNNNNNNNNNNNNNNNNNNNNNNNNNNNNNNNNNNNNNNNNNNNNNNNNNNNNNNNNNNNNNNNNNNNNNNNNNNNNNNNNNNNNNNNNNNNNNNNNNN
>Dendritobilharzia_pulverulenta
NNTGCACCCGCTGAATTTAAGCATATCACTAAGCGGAGGAAAAGAAACTAACAAGGATTCCCTTAGTAACTGCGAGTGAACAGGGATTAGCCCAGCACCGAAGCCTGTGGTTATTTGACTGCAAGGCAATGTGGTGTTTAGGTTTGTTCTTGGCATTACTGCTCTGCCCCAAGTCCAGCAATGAGTACGGCATACCGTTCTGGCCCAAAGAGGGTGAAAGGCCCGTGGGGGTAGAGACCAAGCATGACAGTTTTGTCCAGAGCTTACCTTGGAGTCGGGTTGTTTGAGAATGCAGCCCAAAGTGGGTGGTAAACTCCATCCAAGGCTAAATACCTACACGAGTCCGATAGCAAACAAGTACCGTGAGGGAAAGTTGAAAAGTACTTTGAAGAGAGAGTAAACAGTGCGTGAAACCGCTCAAAGGTAAACGGG-TGGAGTTGAACTGCGATCCTTGGGAATTCAGCTGATGAGCATGACTTGTGCTTGGGCATATTGGCC-GCCCTTCAGTGTCTGCT--TAATTGCGGGTGCCTGCCT--C-------TGGTGGGTATGTGTGATGCGCTTATCATGTGCTGCACGCATTGGAGG-GTCTATGGGTCTGCTTGTCAGTGCACTTTCTCAGGGTGTTCACCACGACCGGCGCTGCCGTCTGTCTGCTGTGGTCAAACTGATCAGGTCTGATTAA---CGTTGGGCTTGGTTGGGTTGGCAGGTGACTCACTGGTCCAC---------------TCTGTGGGCTATGAGTGTTACTAGCCGGCCATAGTGGATCTGTACGGTGTGTCGGAGATGGCGGCTT-------GGCATGTGCGCTCTGTCCTTCAGGCGTGG-TTGAGTCTGGTCAGCTTGTTGCTAGTTTCGGCTGGTCAGTTGATGGCTTGATCATGTTCAGTTGGCAGCAGTGTGTGTGT--CTTAGTTTGGGCCAATAGTCTGTGGTGTTGTGGTAGACTATCCACCTGACCCGTCTTGAAACACGGACCAAGGAGTTTAACATGTGCGCGAGTCATTGGGCGTTACGAAACCCAAAGGCGTAGTGAAGGTAAAGGTTCGGCTT---GTCCGGGCTGAGGTGAGATCCTGTTGT----TTTGCTCATTAACT--CCAAGATGCGAGCAGCAGGCGCATCACCGGCCCGTCCCATGACGTAGACATGTGGCCTCGTGCTATGTGCACCGTCGGGGCGGAGCAAGAGCGTACACGTTGAGACCCGAAAGATGGTGAACTATGCTTGCGAAGGTTGAAGCCAGAGGAAACTCTGGTGGAGGACCGTAGCGATTCTGACGTGCAAATCGATCGTATAACGTGAGTATAGGGGCGAAAGACTAATCGAACCATCTAGTAGCTGGTTCCCTCCGAAGTTTCCCTCAGGATAGCTGGCATTCTGAGAAAT--AAACAGTTTTATCCGGTAAAGCGAATGATTAGAGGCATTGGGGAGAAAACATCCTCAACCTATTCTCAAACTTTAAATGGGTGAGAAGCTTAACTCGCTTAAATGGAGTTTTGCATTGAATGTGAGTGCCAAGTGGGCCATTTTTGGTAAGCAGAACTGGCGCTGTGGGATGAACCAAACGTGCGGTTAAGGTGCCTAACGCGACGCTCATGAGATACCACAAAAGGTGTTGGTTGGTCCAGACA-GCAGGACGGTGGCCATGGAAGTCGGAAACCGCTAAGGA-------------------------------------GGTGGTTTTATAGGATTGGGTTTAAGTTTTTTAATTCGTTTGAAATATTGTGATCCTTATTATAATGTGATTCCTTTAGAAGTGTATAATTGTTTGGTAACTAAGCATGGTATTGCTATGATATTTTTTTTTTTAATGCCTGTGTTGATTGGGGCTTTTGGTAATTATCTTTTGCCTTTTTTTTTGGGAATAGATGATTTGGTTTTACCTCGTTTGAACTCTTTAAGTGTGTGGTTGATGGTACCTTCATTGTTTTATATGGAGTTAAGCTTGTTATATGGGGCTGGTGTGGGTTGAACTTTTTATCCTCCGTTGTCAATTCAGTCAATGAGTAGTGGGGAGGGTGTAGATTATTTGATGTTTTCCTTGCATTTAGCTGGTTTATCTAGCTTACTAGGTTCTGTAAATTTTATAAGCACCATATGTAGTAAAATTAG------------TACTCGTGTTTCGGTTATTGTGTGGGCTTATTTTTTTACTTCGGTGTTATTGTTGTTATCTTTACCTGTGTTGGCTGCGGGGATTACTATGCTGTTATTTGATCGTAAATTTGGTACCGCTTTTTTTGAGCCTTCTGGCGGGGGTGATCCAATACTGTTTCAACATTTGTTTTGGTTTTTTGGTCATCCTGAAGTGTATGTGCTAATTTTGCCTGGCTTTGGGATTGTTAGTCATATATGTATGAGTTTGAGTAAAAAAAATTCGTCTTTTGGTTATTATGGTCTAGTAAGTGCCATGGGTTCAATAGTTTGTTTAGGTAGTGTGGTTTGAGCTCATCATATGTTTATGGTTGGCTTAGATGTAAAGACAGCTGTTTTTTTTAGCTCTGTTACTATGATTATTGGAATACCTACAGGTATAAAGGTTTTTTCTTGATTGTATATGCTTGGTAGAGGTTATTTATGGGGGGGTGAGCCTATACTTCTATGGGTGCTTGGTTTTATATTTTTGTTTGTTGTGGGTGGTGTTACTGGGGTTGTGTTGTCTTCTTCTATGTTGGATAGTTTGTTTCATGATACTTGATTTGTTGTTGCTCACTTTCATTATGTTTTGTCACTGGGTTCTTATAAAACTGTGGTTATAAGTCTGTTGTGATGATGGCCCGTTATAATGGGGTTATCGTTGAATAAGNNNNNNNNNNN
>Bilharziella_polonica
NNTGCACCCGCTGAATTTAAGCATATCACTAAGCGGAGGAAAAGAAACTAACAAGGATTCCCTTAGTAACTGCGAGTGAACAGGGAATAGCCCAGCACCGAAGCCTGCGGTTATTTGACTGCAAGGCAATGTGGTGTTTAGGTTGGTTCCTGGCATTACTGCTCTGCCCCAAGTCCAGCAATGAGTACGGCATACCGTTCTGGCCCAAAGAGGGTGAAAGGCCCGTGGGGGTAGAGACCAAGCATGACAGTTCTGTCCAGAGCTAACCTTGGAGTCGGGTTGTTTGAGAATGCAGCCCAAAGTGGGTGGTAAACTCCATCCAAGGCTAAATACTTACACGAGTCCGATAGTAAACAAGTACCGTGAGGGAAAGTTGAAAAGTACTTTTAAGAGAGAGTAAACAGTGCGTGAAACCGCTCAGAGGTAAACGGG-TGGAGTTGAACTGCGATCCTTGGGAATTCAGCTGATGAGCATGATTTGTGCTTGGGCATATTGGCC-GCCTTTCAGTGTCTGTC--TAATTACAGGTGCCTGCCT-AT-------AGGTAGGTATGTGTGGTGCGCTTATCATGTGCTGCACGCATTGGAGG-GTGTATGGGTCTGCTTGTCAGTGCACTTTCTCAGGGTGTTCACCACGACCGGCACTGCTGTCTGTCTGCTGTAGTCAAACTGATCAGGCCTGATTAA---CGTTGGGCTTGGTTGGGTTGGTAGTTGA--------------------------------------------ATTTCTGGCCGACTATAGTGGATCTGTACGGTGTGTCGGAGACTGCGGCTA-------TATATATGTGCTCTGTCCTTCAGGCGGGG-TTGAGTCTGGTCGACTTGTTGCTGGTTTCGGCCGGTCAGTTGATGGCTTGATCCTGTTCAGCTGGCAGTTGCTTGTGT----TTTAATTTTGGCCAACAGTCTGTGGTGTTGTGGTAGACTATCCACCTGACCCGTCTTGAAACACGGACCAAGGAGTTTAACATGTGCGCGAGTCATTGGGTATTACGAATCCCAAAGGCGTAGTGAAGGTAAAGGTTCGGCTT---GTCCGGACTAAGGTGAGATCCTGTTGT----TTTGCTCTTTAACT--CCAAGTCGCGAGCAGCAGGCGCATCACCGGCCCGTCCCATGACGTAGACATGTGGCCTTGTGCTATGTGCACCGTCGGGGCGGAGCAAGAGCGTACATGTTGAGACCCGAAAGATGGTGAACTATGCTTGCGAAGGTTGAAGCCAGAGGAAACTCTGGTGGAGGACCGTAGCGATTCTGACGTGCAAATCGATCGTATAACGTGAGTATAGGGGCGAAAGACTAATCGAACCATCTAGTAGCTGGTTCCCTCCGAAGTTTCCCTCAGGATAGCTGGCATTCTGAGAAAT--AAACAGTTTTATCCGGTAAAGCGAATGATTAGAGGAATTGGGAATAAAACATTTTCAACCTATTCTCAAACTTTAAATGGGTGAGAAGCTTAACTCGCTTAAATGGAGTTTTGCATTGAATGTGAGTGCCAAGTGGGCCATTTTTGGTAAGCAGAACTGGCGCTGTGGGATGAACCAAACGTGCGGTTAAGGTGCCAAACGCGACGCTCATGAGATACCACAAAAGGTGTTAGTTGGTCCAGACA-GCAGGACGGTGGCCATGGAAGTCGGAAACCGCTAAGGA-------------------------------------GGTGGTTTTATTGGTTTGGGTTTAAGTTTATTGATACGTTTGAATTTTTGTGAGCCTTATTATAAATTAGTGTCTACAGAGGTGTATAAATATTTAATTACTAATCATGGTATTGCTATGATTTTTTTCTTTTTGATGCCTGTATTGATAGGTGGTTTTGGTAAATATTTTTTACCTTTTTTATTAGGACTTGATGATTTGGCTTTGCCACGTCTTAAATCTTTAAGAGTATGATTGATGATTCCTTCAATGTTTTATATGGAGTTGAGTTTAATTTATGGTGCTGGTGTGGGGTGAACATTTTATCCACCATTATCTGGACAA---ATGTCTAGTGGATTGGGTGTAGATTATTTGATGTTTTCATTACATTTGGCTGGTGTTTCTAGTTTATTAGGTTCTGTTAAATTTATAACTACTATAATGATGGGATTAAA------------TAAGCGTGTTTCTGTAATTATATGAGCTTATTTATTTACTTCGATATTATTGTTATTGTCGCTGCCTGTATTGGCTGCTGGTATAACTATGCTTTTATTTGATCGAAAATTTGGTACTGCTTTTTTTGATCCTTGTGGGGGGGGTGATCCAGTATTATTTCAGCATCTATTCTGATTTTTTGGTCATCCTGAGGTTTATGTTTTAATTTTACCTGGTTTTGGAATAGTAAGTCATATATGTATGAGACTAAGTAAAAAAGATTCTTCTTTTGGTTATTATGGGTTGGTTTGTGCTATGGGATCAATAGTATGTTTAGGAAGTGTTGTTTGAGCTCATCATATGTTTATGGTTGGTTTAGATGTAAAGACATCTGTTTTTTTTAGATCTGTAACTATGATTATAGGTATACCAACAGGTATAAAGGTTTTTTCTTGATTATACATGTTGGGCACTAGTTATCTTCGTAGAGTTGAACCCATATTGTTATGGGTTCTTGGTTTTATTTTTTTATTTATTGTTGGTGGTGTGACTGGTATAGTCTTATCGGCTTCTGTTTTGGATAATATTTTCCATGATACTTGATTTGTTATAGCTCATTTTCATTATGTTTTATCTTTGGGTTCTTACAGTACTGTTGTGATAAGTTTAATTTGGTGATGACCTGTAATTATTGGTTATTCTTTAAATAAGNNNNNNNNNNN
>Gigantobilharzia_huronensis
NNTGCACCCGCTGAATTTAAGCATATCACTAAGCGGAGGAAAAGAAACTAACAAGGATTCCCTTAGTAACTGCGAGTGAACAGGGATTAGCCCAGCACCGAAGCCTGTGGTTATTTGACTGCAAGGCAATGTGGTGTTTAGGTTTGCTCTTGGCACTACTGCTCTGCCCCAAGTCCAGCAATGAGTACGGCATACCGTTCTGGCCCAAAGAGGGTGAAAGGCCCGTGGGGGTAGAGACCAAGCATGACAGTTTTGTCCAGAGCTCACCTTGGAGTCGGGTTGTTTGTGAATGCAGCCCAAAGTGGGTGGTAAACTCCATCCAAGGCTAAATACTTGCACGAGTCCGATAGTAAACAAGTACCGTGAGGGAAAGTTGAAAAGTACTTTGAAGAGAGAGTAAACAGTGCGTGAAACCGCTCAGAGGTAAACGGG-TGGAGTTGAACTGCGATCTTTGGGAATTCAGCTGATGAGCATGATTTGTGCTTGGGCATA-TGGCC-GCCTTTCAGTGTCTGCT--TAACTGCGGGTGCCTGCCT--C-------TGGTGGGTATGTGTGGTGCGCTTATCATGTGCTGCACGCATTGGAGG-GTGTATGGGTCTGCTTGTCAGTGCACTTTCTCAAGGTGTTCACCACGACCGGCGCTGCTGTCTGTCTGCTGTAGTCAAACTGATCAGGTCTGATTAA---CGTCGGGCTTGGTTGGGTTGGCAGGTGACTCACTGGTCCAC---------------TTTGTGGGCTATGAGTGTTACTAGCCGGCTATAGTGGATCTGTACAGTGTGTCGGAGATGGCGGCTT-------GGCATGTACGCTCTGTCCTTCAGGCGTGG-TTGAGTCTGGTCAGCTTGTTGCTAGTTTCGGCTGGTCAGTTGATGGCTTAATCATGTTCAGTTGGCAGCAGTGTGTTTGT--CTTAGTTTGGGCCAATAGTCTGTGGTGTTGTGGTAGACTATCCACCTGACCCGTCTTGAAACACGGACCAAGGAGTTTAACATGTGCGCGAGTCATTGGGCGTTACGAAACCCAAAGGCGCAGTGAAGGTAAAGGTTCGGCTT---GTCCGGGCTGAGGTGAGATCCTGTTGT----TTTGCTCTTTAACT--CCAAGATGCGAGCAGCAGGCGCATCACCGGCCCGTCCCATGACGTAGACATGTGGCCTTGTGCTATGTGCACCGTCGGGGCGGAGCAAGAGCGTACATGTTGAGACCCGAAAGATGGTGAACTATGCTTGCGAAGGTTGAAGCCAGAGGAAACTCTGGTGGAGGACCGTAGCGATTCTGACGTGCAAATCGATCGTATAACGTGAGTATAGGGGCGAAAGACTAATCGAACCATCTAGTAGCTGGTTCCCTCCGAAGTTTCCCTCAGGATAGCTGGCATTCTGAGAAAC--AAACAGTTTTATCCGGTAAAGCGAATGATTAGAGGCATTGGGGATAAAACATCCTCAACCTATTCTCAAACTTTAAATGGGTGAGAAGCTTAACTCGCTTAAATGGAGTTTTGCATTGAATGTGAGTGCCAAGTGGGCCATTTTTGGTAAGCAGAACTGGCGCTGTGGGATGAACCAAACGTGCGGTTAAGGTGCCTAACGCGACGCTCATGAGATACCACAAAAGGTGTTGGTTGGTCTAGACA-GCAGGACGGTGGCCATGGAAGTCGGAAACCGCTAAGGA-------------------------------------GGTGGATTCATAGGGTTGGGTTTGAGATTATTAATTCGGTTAAAATTTTGTGAGCCTTATTATAATTTGATTCCCACAGAGATATATAATTGTTTGATAACAAATCATGGTGTTGCTATGATTTTCTTTTTTTTGATGCCAGTTTTAATAGGTGGGTTCGGTAATTATCTTTTACCATTTTTGTTGAGTTTTGATGATTTAGTTTTGCCTCGTTTAAATTCTTTGAGTGTATGGTTAATGGTTCCTTCTATGTTTTATATGGAGTTGAGGTTAATACGTGGTGCTGGGATAGGATGGACATTGTATCCGCCTTTATCTATACAG---GCTGTTAATGGTATAGGTGTGGATTATTTGATGTTTTCTCTTCATTTAGCAGGTGTTTCTAGATTATTGGGTTCAATAAAATTTATAGCTACTATAATGGCTAATCTGAG------------ATTTCGTGTTTCTGTAATAGTTTGGTCATATTTGTTTACTTCGATATTATTATTGTTATCTTTGCCGGTGTTGGCTGCTGGGATTACGATGTTGTTATTTGACCGTAAATTTGGTACTGCATTTTTTGAGCCTTGTGGGGGGGGTGATCCTATATTGTTTCAACATTTATTCTGATTTTTTGGTCACCCTGAGGTGTATGTGTTGATTCTTCCAGGATTTGGGGTAGTGAGTCACATTTGTATGAGTTTAAGTAATAATAATTCTTCTTTTGGTTATTATGGTTTAGTTTGTGCTATGGGTTCAATTGTATGTTTAGGTAGAGTTGTTTGGGCTCATCATATGTTTATGGTTGGGTTAGATGTTAAGACTGCTGTTTTTTTTAGTTCTGTAACCATGGTTATAGGTATACCAACTGGTATAAAGGTTTTTTCTTGATTATATATGTTGGGTTCGAGTTATTTACGGGGTGTTGAGCCAATACTTTTATGGGTTTTAGGTTTTATATTTTTGTTTATTGTGGGGGGGGTTACTGGGATAGTTTTATCTGCTTCTGTCTTGGATAGTTTGTTTCATGATACTTGGTTTGTGATTGCACATTTTCATTATGTTTTGTCATTAGATCTTATAAGTACTGTAATTATAAGTTTTATTTGGTGGTGGCCTGTAATAATGGGGTTTTCTCTTAAAAAGNNNNNNNNNNN
>Gigantobilharzia_melanoidis
NNNNNNNNNNNNNNNNNNNNNNNTATCACTAAGCGGAGGAAAAGAAACTAACAAGGATTCCCCTAGTAACGGCGAGTGAACAGGGATTAGCCCATCACCGAAGCCTGTGGTTATTTGACTGCAAGGCAATGTGGTGTTTAGGTTTGTTCTTGGCACTACTGCTCTGCCCCAAGTCCAGCAATGAGTGCGGCGTACCATTCTGGCCCAAAGAGGGTGAAAGGCCCGTGGGGGTAGAGACCAAGCATGACAGTTTTGTCCAGAGCTTACCTTGGAGTCGGGTTGTTTGTGAATGCAGCCCAAAGTGGGTGGTAAACTCCATCCAAGGCTAAATACTTGCACGAGTCCGATAGTAAACAAGTACCGTGAGGGAAAGTTGAAAAGTACTTTGAAGAGAGAGTAAACAGTGCGTGAAACCGCTCAGAGGTAAACGGG-TGGAGTTGAACTGCGATCCTTGGGAATTCAGCTGATGAGCATGATTTGTGCTTGGGCATATTGGCC-GCCTTTCAGTGTCTGCT--TAACTGCGGGTACTTATCA------------TCCGGTATGTGTGGTGCGCTTATCATGTGCCGCACGCATTGGAAG-GTGTATGGGTCTGCTTGTCAGTGCACTTTCTCAGGGTGTTCACCACGACCGGCGCTGCTGTCTGTCTGCTGTGGTC-AACTGATCAGGTTTGACTAA---GGTTGAGCCTGGTTGGGTTGGCAGGTGACTCACTGGTCCAC---------------TCTGTGGGCTATGAGTGTTACTAGCCGACCATAGTGGATCTGTACGGTGTGTCGGAGATGGCGGCTT-------GGCATGTGCGCTCTGTCCTTCAGGCGTGG-TTGAGTCTGGTCGGCTTGTTGCTAGTTTCGGCTGGCCAGTTGATGGCTTGATCATGTTCAGTTGGCAGTAGTGTATGTGT--CCTAGTTTGGGCCAATAGTCTGTGGTGTTGTGGTAGACTATCCACCTGACCCGTCTTGAAACACGGACCAAGGAGTTTAACATGTGCGCGAGTCATTGGGCGTTACGAAACCCAAAGGCGTAGTGAAGGTAAAGGTTCGGCTT---GTCCGGGCTGAGGTGAGATCCTGTTGT----TTTGCTCATTAACT--CCAAGATGCGAGCAGCAGGCGCACCACCGGCCCGTCCCATGACGTAGACATGTGGCCTTGTGCTATGTGCACCGTCGGGGCGGAGCAAGAGCGTACACGTTGAGACCCGAAAGATGGTGAACTATGCTTGCGAAGGTTGAAGCCAGAGGAAACTCTGGTGGAGGACCGTAGCGATTCTGACGTGCAAATCGATCGTATAACGTGAGTATAGGGGCGAAAGACTAATCGAACCGTCTAGTAGCTGGTTCCCTC------------------------------------------------------------------------------------------------------------------------------------------------------------------------------------------------------------------------------------------------------------------------------------------------------------------------------------------------------------------------GGTGGTTTTATAGGTCTTGGTTTGAGTTTATTAATTCGTTTGAATTATTGTGAGCCTTATTATAATTTAATTCCTATGGAGATTTATAATTGCTTGATAACAAGTCATGGAATAGCAATGATATTTTTTTTTTTGATGCCGGTGTTGATTGGTGGGTTTGGAAAATATCTTTTGCCTTATTCATTGGGATTAGATGATCTTGTGTTACCTCGTTTAAATTCTTTGAGGGTTTGGTTAATGGTTCCTTCAGTGTTTTATATGGAGTTAAGTTTAATGTGTGGGGCGGGTGTTGGGTGGACGTTTTATCCTCCTTTGTCTTCTCAG---GGTTATCCTGGTGTCGGGGTTGATTATTTAATGTTTTCTCTACATCTGGCTGGTGTGTCTAGATTATTAGGTTCTGTTAATTTTATTGCAACTATCATGACTAATCTTAG------------ATTACGTGTGTCGGTTATAGTTGGATCATACTTGTTTACTTCTATTTTGTTATTATTGTCTTTACCTGTTTTGGCTGCGGGTATAACTATGCTATTATTTGATCGTAAATTTAGTACGGCTTTTTTTGATCCTTGTGGGGGGGGTGATCCTATATTATTTCAGCATTTATTTTGGTTTTTTGGTCATCCTGAAGTGTATGTTTTGATATTACCTGGATTTGGTATAGTAAGTCATATATGTATGAGGTTAAGGAATAAAGATTCGTCGTTTGGTTATTACGGTTTAGTTTGTGCAATGGGTTCTATTGTATGTTTAGGTAGAGTTGTATGGGCACATCATATGTTTATGGTTGGTATAGATATTAAGACAGCGGTATTTTTTAGTTCAGTTACAATGATTATAGGTATACCTACAGGTATAAAGGTATTTTCTTGGTTATATATGCTTGGGACTAGATATTTGTGGGGTATTGAGCCTATAATTTTGTGGGTGCTTGGGTTTATTTTCTTATTTGTTGTGGGGGGGGTAACAGGAATTGTTTTATCAGCTTCTGTTTTAGATAGTTTATTTCATGATACTTGGTTTGTAATTGCTCATTTTCATTATGTTTTATCATTAGGGTCATATAGAACAGTAGTTATAAGTTTGATATGGTGGTGGCCAGTAATTATGGGGTATAGTCTTAATAAGNNNNNNNNNNN
>Allobilharzia_visceralis
NNNNNNNNNNNNNNNNNNNNNNNNNNNACTAAGCGGAGGAAAAGAAACTAACAAGGATTCCCCTAGTAACTGCGAGTGAACAGGGATCAGCCCAGCACCGAAGCCTGTGGTTATTTGACTGCAAGGCAATGTGGTGTTTAGGTTTGTTCTTGGCATTACTGCTCTGCCCCAAGTCCAGCAATGAGTACGGCATACCGTTCTGGCCCAAAGAGGGTGAAAGGCCCGTGGGGGTAGAGACCAAGCATGACAGTTTTGTCCAGAGCTAACCTTGGAGTCGGGTTGTTTGAGAATGCAGCCCAAAGTGGGTGGTAAACTCCATCCAAGGCTAAATACTTACACGAGTCCGATAGTAAACAAGTACCGTGAGGGAAAGTTGAAAAGTACTTTGAAGAGAGAGTAAACAGTGCGTGAAACCGCTCAGAGGTAAACGGG-TGGAGTTGAACTGCGATCCTTGGGAATTCAGCTGATGAGCATGATTTGTGCTTGGGCATATTGGCC-GCCTTACTGTGTCTGCT--TAAATGCGGGTACCTGCCT--C-------TGGTAGGTATGTGTGGTGCACTTATCATGTGCCGCACGCATGGAGAG-GTGTATGGGTCTGCTTGTCAGTGCACTTTCTCAGGGTGTTCACCACGACCGGCGCTGCTGTCTGTCTGCTGTAGTCAAACTGATCAGGTCTGATTAA---CGTTGGGCTTGGTTGGGTTGGCAGGTGACTCACTGGTCCAT---------------TCTGTGGGCTATGAGTGTTACTAGCCGGCTATAGTGGATCTGTACAGTGTGTCGGAGACGGCGGCT------------TATGCGCTCTGTCCTTCGGGCGTGG-TTGAGTCTGGTCGACTTGTTGCTAGTTTCGGCTGGCCAGTTGATGGCTTGATCATGTTCGGTTGGCAGTAGTGTGTG-----------TTTGGCCAACAGTCTGTGGTGTTGTGGTAGACTATCCACCTGACCCGTCTTGAAACACGGACCAAGGAGTTTAACATGTGCGCGAGTCATTGGGCGTTACGAAACCCAAAGGCGTAGTGAAGGTAAAGGTTTGGCTT---GTCCAGACTAAGGTGAGATCCTGTTGT----TTTGCTCATATATT--CCAAGTTGCGAGCAGCAGGCGCATCACCGGCCCGTCCCATGACGTAGACATGTGGCCTTGCGCTATGTGCACCGTCGGGGCGGAGCAAGAGCGTACACGTTGAGACCCGAAAGATGGTGAACTATGCTTGCGAAGGTTGAAGCCAGAGGAAACTCTGGTGGAGGACCGTAGCGATTCTGACGTGCAAATCGATCGTATAACGTGAGTATAGGGGCGAAAGACTAATCGAACCATCTAGTAGCTGGTTCCCTCCGAAGTTTCCCTCAGGATAGCTGGCATTCTGAGAAAT--AAACAGTTTTATCCGGTAAAGCGAATGATTAGAGGCATTGGGGAGAAAACATCCTCAACCTATTCTCAAACTTTAAATGGGTGAGAAGCTTAACTCGCTTAAATGGAGTTTTGCATTGAATGTGAGTGCCAAGTGGGCCATTTTTGGTAAGCAGAACTGGCGCTGTGGGATGAACCAAACGTGCGGTTAAGGTGCCTAACGCGACGCTCATGAGATACCACAAAAGGTGTTGGTTGGTCCAGACA-GCAGGACGGTGGCCATGGAAGTCGGAAACCGCTAAGGA------------------------------------------------------------------------TTGTTTGAAATTTTGTGAACCTTATTATAATTTGGTTCCTTTTGAGGTTTATAATTATTTGATTACTAATCATGGCATTGCTATGATATTTTTTTTTTTGATGCCAGTTTTAATAGGTGGTTTTGGTAATTATTTTTTGCCGTTTTTGTTGGGTTTGGATGATTTGGCGTTGCCTCGTTTGAAATCTTTGAGTGTGTGGTTAATGGTGCCGTCGATGTTTTATATGGAGTTGAGTTTATTATATGGAGCTGGTGTTGGGTGGACATTTTATCCGCCATTATCTATTCAA---AGCTCAATGGGGGTGGGGGTTGATTTTTTGATGTTTTCTTTGCATTTAGCGGGTGTATCTAGATTATTAGGTTCTGTGAAATTTATTACTACTATATTATTGAGTCTTAG------------GTTTCGGGTTTCTGTAATAGTCTGGGCTTATTTATTTACATCGGTTTTATTGTTATTATCTTTGCCTGTGTTGGCTGCAGGTATAACTATGTTGTTGTTTGATCGTAAATTTGGCACTGCGTTTTTTGAACCTTGTGGGGGGGGTGACCCAGTGTTATTTCAACATTTATTTTGATTTTTTGGGCATCCTGAAGTATATGTTTTGATATTGCCTGGGTTTGGTGTGGTGAGTCATATTTGTATGAGTTTGAGAAAAAATGATTCTTCGTTTGGTTATTATGGTTTGGTTTGTGCTATGNNNNNNNNNNNNNNNNNNNNNNNNNNNNNNNNNNNNNNNNNNNNNNNNNNNNNNNNNNNNNNNNNNNNNNNNNNNNNNNNNNNNNNNNNNNNNNNNNNNNNNNNNNNNNNNNNNNNNNNNNNNNNNNNNNNNNNNNNNNNNNNNNNNNNNNNNNNNNNNNNNNNNNNNNNNNNNNNNNNNNNNNNNNNNNNNNNNNNNNNNNNNNNNNNNNNNNNNNNNNNNNNNNNNNNNNNNNNNNNNNNNNNNNNNNNNNNNNNNNNNNNNNNNNNNNNNNNNNNNNNNNNNNNNNNNNNNNNNNNNNNNNNNNNNNNNNNNNNNNNNNNNNNNNNNNNNNNNNNNNNNNNNNNNNNNNNNNNNNNNNNNNNNNNNNNNNNNNNNNNNNNNNNNNNNNNNNNNNNNNNNNN
>Anserobilharzia_brantae
NNNNNNNNNNNNNNNNNNNNNNNNNNNNNNNNNNNNNNNNNNNNNNNNNNNNNNGGATTCCCCTAGTAACTGCGAGTGAACAGGGATTAGCCCAGCACCGAAGCCTGTGGTTATTTGACTGCAAGGCAATGTGGTGTTTAGGTTTGTTCTTGGCATTACTGCTCTGCCCCAAGTCCAGCAATGAGTACGGCATACCGTTCTGGCCCAAAGAGGGTGAAAGGCCCGTGGGGGTAGAGACCAAGCATGACAGTTTTGTCCAGAGCTTACCTTGGAGTCGGGTTGTTTGAGAATGCAGCCCAAAGTGGGTGGTAAACTCCATCCAAGGCTAAATACTTGCACGAGTCCGATAGTAAACAAGTACCGTGAGGGAAAGTTGAAAAGTACTTTGAAGAGAGAGTAAACAGTGCGTGAAACCGCTCAGAGGTAAACGGG-TGGAGTTGAACTGCGATCCTTGGGAATTCAGCTGGCGAGTGTGACTTGTGCTTGGGCATATTGACC-GCCCTACTGTGTCTGCT--TA--TGCGGGTACCTGCCT--C-------TGGTAGGTATGTGTGGTGCACTTATCATGTGCCGCACGCATGGAGGG-GTGTGTGGGTCTGCTTGTCAGTGCACTTTCTCAGGGTGTTCACCACGACCGGCACTGCCGTCTGTCTGCTGTAGTCAAACTGATCAGGTCTGATTAA---CGTTGGGCTTGGTTGGGTTGGCAGGTGACTCACTGGTCCAT---------------TCTGTGGGCTATGAGTGTTACTAGCCGGCTATAGTGGATCTGTACGGTGTGTCGGAGATGGCGGCTT-------TGCATACGTGCTCTGTCCTTCAGGCGTGG-TCGAGTCTGGTCGACTTGTTGCCAGTTTCGGCTGGTCAGTTGATGGCTTGGTCATGTTCAGTTGGCAGTGGTGTGTGTGT--CTTAGTTTGGGCCAATAGTCTGTGGTGTTGTGGTAGACTATCCACCTGACCCGTCTTGAAACACGGACCAAGGAGTTTAACATGTGCGCGAGTCATTGGGTGTTACGAAACCCAAAGGCGTAGTGAAGGTAAAGGTTTGGCTT---GTCCAGACTAAGGTGAGATCCTGTTGT----TTTGCTCATAAATT--CCAAGATGCGAGCAGCAGGCGCATCACCGGCCCGTCCCATGACGTAGACATGTAGCCTTGCGCTATGTGCACCGTCGGGGCGGAGCAAGAGCGTACATGTTGAGACCCGAAAGATGGTGAACTATGCTTGCGAAGGTTGAAGCCAGAGGAAACTCTGGTGGAGGACCGTAGCGATTCTGACGTGCAAATCGATCGTATAACGTGAGTATAGGGGCGAAAGACTAATCGAACCATCTAGTAGCTGGTTCCCTCCGAAGTTTCCCTCAGGATAGC------------------------------------------------------------------------------------------------------------------------------------------------------------------------------------------------------------------------------------------------------------------------------------------------------------------------------------------------------------------------------------------TTGAATTTTTGTGAGCCTTATTATAAATTGATTCCTTCAGAGATTTATAAATATTTAATAACTAATCATGGTATTGCTATGATATTTTTTTTTTTGATGCCAGTGTTAATTGGGGGTTTTGGTAAATATTTTTTGCCTTTTTTGTTGGGTTTAGATGATTTGGCGTTGCCTCGTTTAAATTCTTTGAGGGTTTGGTTGATGGTACCTTCAATGTTTTATATGGAGTTGAGTTTGTTATATGGGGCTGGTGTAGGATGAACATTTTATCCGCCTCTGTCTATTCAG---AATTCGATGGGGATTGGTGTTGATTATTTAATGTTTTCTTTGCATTTGGCTGGTGTTTCTAGTCTATTAGGTTCTGTTAAATTTATTACTACAATTATGTTAAATCTTGG------------TTCGCGTGTTTCGGTTATAATATGAGCTTATTTGTTTACTTCTATCTTGTTGTTATTATCTTTGCCTGTTTTGGCGGCTGGTATAACGATGTTGTTATTTGATCGCAAATTTGGCACTGCGTTTTTTGAGCCTTGTGGGGGGGGTGACCCTATATTATTTCAACATTTGTTTTGGTTCTTTGGTCATCCTGAGGTGTATGTTTTAATATTACCGGGGTTTGGGGTAGTTAGTCATATTTGTATGAGACTAAGTAATAATGATTCGTCTTTTGGTTATTATGGTTTAGTGTGTGCTATGGGGTCAATTGTATGTTTGGGGAGTGTTGTTTGGGCACATCATATGTTTATGGTTGGCTTAGATGTGAAGACTGCTGTTTTTTTTAGTTCTGTGACTATGGTGATAGGTATACCTACAGGTATTAAGGTTTTTTCTTGATTATACATGTTGGGCACTAGTTATTTGCGTAGTGTTGAACCCATTTTATTATGAGTTCTTGGTTTCATATTTTTGTTTACTGTGGGGGGGGTGACTGGNNNNNNNNNNNNNNNNNNNNNNNNNNNNNNNNNNNNNNNNNNNNNNNNNNNNNNNNNNNNNNNNNNNNNNNNNNNNNNNNNNNNNNNNNNNNNNNNNNNNNNNNNNNNNNNNNNNNNNNNNNNNNNNNNNNNNNNNNNNNNNNNNNNNNNNNNNNNNNNNNNNNNNNN
>Trichobilharzia_stagnicolae
NNNNNNNNNNNNNNNNNNNNNNNNNNNNNNNNNNNNNNNNNNNNNNNNNNNNNNGGATTCCCCTAGTAACTGCGAGTGAACAGGGATTAGCCCAGCACCGAAGCCTGTGGTTATTTGACTGCAAGGCAATGTGGTGTTTAGGTTTGTTCTTGGCATTACTGCTCTGCCCCAAGTCCAGCAATGAGTACGGCATACCGTTCTGGCCCAAAGAGGGTGAAAGGCCCGTGGGGGTAGAGACCAAGCATGACAGTTTTGTCCAGAGCTTACCTTGGAGTCGGGTTGTTTGAGAATGCAGCCCAAAGTGGGTGGTAAACTCCATCCAAGGCTAAATACTTGCACGAGTCCGATAGTAAACAAGTACCGTGAGGGAAAGTTGAAAAGTACTTTGAAGAGAGAGTAAACAGTGCGTGAAACCGCTCAGAGGTAAACGGG-TGGAGTTGAACTGCGATCCTTGGGAATTCAGCTGATGAGCATGATTTGTGCTTGGGCATATTGACC-GCCTATCTGTGTCTGCT--TAAATGCGGGTACCTGCCT--C-------TGGTAGGTATGTGTGGTGCACTTATCATGTGCCGCACGCATGGGACG-GTG---GAGTCTGCTTGTCAGTGCACTTTCTCAGGGTGTTCACCACGACCGGCACTGCTGTCTGTCTGCTGTAGTCAAACTGATCAGGTCTGATTAA---CGTTGGGCTTGGTTGGGTTGGCAGGTGACTCACTGGTCCAT---------------TCTGTGGGCTATGAGTGTTACTAGCCGGCTATAGTGGATCTGTACGGTGTGTCGGAGACGGCGGCTT-------TGCATGTGCGCTCTGTCCTTCAGGCGTGG-TTGAGTCTGGTCGACTTGTTGCTAGTTTCGGCTGGTCAGTTGATGGCTTGATCATGTTCAGTTGGCAGCGGTGTGTGTGT--CTTAGTTTGGGCCAATAGTCTGTGGTGTTGTGGTAGACTATCCACCTGACCCGTCTTGAAACACGGACCAAGGAGTTTAACATGTGCGCGAGTCATTGGGCTTTACGAAACCCAAAGGCGCAGTGAAGGTAAAGGTTTGGCTT---GTCCAGGCTGAGGTGAGATCCTGTTGT----TTTGCTCATTAATT--CCAAGCTGCGAGCAGCAGGCGCATCACCGGCCCGTCCCATGACGTAGACATGTGGCCTTGTGCTATGTGCACCGTCGGGGCGGAGCAAGAGCGTACATGTTGAGACCCGAAAGATGGTGAACTATGCTTGCGAAGGTTGAAGCCAGAGGAAACTCTGGTGGAGGACCGTAGCGATTCTGACGTGCAAATCGATCGTATAACGTGAGTATAGGGGCGAAAGACTAATCGAACCATCTAGTAGCTGGTTCCCTCCGAAGTTTCCCTCAGGATAGC---------------------------------------------------------------------------------------------------------------------------------------------------------------------------------------------------------------------------------------------------------------------------------------------------------------------------------------------------GGTGGTTTTATTGGTTTGGGGTTAAGTCTATTGATTCGTTTAAAATTTTGTGAGCCTTATTATAATTTGATACCTTCTGAGGTCTATAATTATCTAATTACTAATCATGGGATTGCAATGATATTCTTTTTTTTGATGCCTGTATTGATTGGTGGGTTTGGTAAATATCTTTTGCCTTTTTTGTTGGGTTTAGATGATTTGGCATTGCCTCGTTTAAATTCTTTAAGTGTGTGGTTGATGGTTCCTTCGATGTTCTATATGGAGTTGAGTTTGGTTTGTGGTGCTGGGGTTGGGTGGACGTTTTATCCTCCTTTATCAATTCAG---AGATCAATGGGGGTAGGTGTTGATTATTTAATGTTTTCGTTGCATTTAGCTGGTGTTTCTAGGTTGTTAGGTTCTGTGAAATTTATAACTACTATTTTTTTGAATCTTAG------------TTGTCGGGTTTCTGTGATTGTTTGGTCGTATTTATTTACGTCTGTTTTATTATTATTATCTTTGCCTGTTTTGGCTGCGGGTATAACTATGTTGTTGTTTGATCGAAAATTTGGTACTGCCTTTTTTGAACCTTGTGGGGGGGGTGATCCTATCTTGTTTCAACATTTATTTTGGTTTTTTGGTCATCCCGAGGTATATGTCTTGATCTTGCCAGGGTTTGGAATTGTTAGGCACATTTGTATGAACTTGAGTAAAAAAGATTCTTCTTTTGGTTATTATGGGTTGGTTTGTGCTATGGGCTCTATAGTGTGTTTAGGTAGTGTGGTGTGGGCGCATCATATGTTTATGGTGGGCTTAGATGTTAAGACTGCTGTGTTTTTTAGTTCTGTNNNNNNNNNNNNNNNNNNNNNNNNNNNNNNNNNNNNNNNNNNNNNNNNNNNNNNNNNNNNNNNNNNNNNNNNNNNNNNNNNNNNNNNNNNNNNNNNNNNNNNNNNNNNNNNNNNNNNNNNNNNNNNNNNNNNNNNNNNNNNNNNNNNNNNNNNNNNNNNNNNNNNNNNNNNNNNNNNNNNNNNNNNNNNNNNNNNNNNNNNNNNNNNNNNNNNNNNNNNNNNNNNNNNNNNNNNNNNNNNNNNNNNNNNNNNNNNNNNNNNNNNNNNNNNNNNNNNNNNNNNNNNNNNNNNNNNNNNNNNNNNNNNNNNNNN
>Trichobilharzia_szidati
TGCCACCCCGCTGAATTTAAGCATATCACTAAGCGGAGGAAAAGAAACTAACAAGGATTCCCCTAGTAACTGCGAGTGAACAGGGATTAGCCCAGCACCGAAGCCTGTGGTTATTTGACTGCAAGGCAATGTGGTGTTTAGGTTTGTTCTTGGCATTACTGCTCTGCCCCAAGTCCAGCAATGAGTACGGCATACCGTTCTGGCCCAAAGAGGGTGAAAGGCCCGTGGGGGTAGAGACCAAGCATGACAGTTTTGTCCTGAGCTTACCTTGGAGTCGGGTTGTTTGAGAATGCAGCCCAAAGTGGGTGGTAAACTCCATCCAAGGCTAAATACTTGCACGAGTCCGATAGTAAACAAGTACCGTGAGGGAAAGTTGAAAAGTACTTTGAAGAGAGAGTAAACAGTGCGTGAAACCGCTCAGAGGTAAACGGG-TGGAGTTGAACTGCGATCCTTGGGAATTCAGCTGATGAGCATGATTTGTGCTTGGGCATATTGACC-GCCTTTCAGTGTCTGCT--TAACTGCGGGTGCCTGCCT--C-------TGGTGGGTATGTGTGGTGCGCTTATCATGTGCCGCACGCATTGGAGG-GTGTATGAGTCTGCTTGTCAGTGCACTTTCTCAGGGTGTTCACCACGACCGGCACTGCTGTCTGTCTGCTGTAGTCAAACTGATCAGGTCTGATTAA---CGTTGGGCTTGGTTGGGTTGGCAGGTGACTCACTGGTCCAT---------------TCTGTGGGCTATGAGTGTTACTAGCCGGCTATAGTGGATCTGTACGGTGTGTCGGAGACGGCGGCTT-------TGCATATGCGCTCTGTCCTTCAGGCGTGG-TTGAGTCTGGTCGACTTGTTGCTAGTTTCGGCTGGTCAGTTGATGGCTTGATCATGTTCAGTTGGCAGTGGTGTGTGTGT--CTTAGTTTGGGCCAATAGTCTGTGGTGTTGTGGTAGACTATCCACCTGACCCGTCTTGAAACACGGACCAAGGAGTTTAACATGTGCGCGAGTCATTGGGCTTTACGAAACCCAAAGGCGCAGTGAAGGTAAAGGTTTGGCTT---GTCCAGGCTGAGGTGAGATCCTGTTGT----TTTGCTCATTAATT--CCAAGCTGCGAGCAGCAGGCGCATCACCGGCCCGTCCCATGACGTAGACATGTGGCCTTGTGCTATGTGCACCGTCGGGGCGGAGCAAGAGCGTACATGTTGAGACCCGAAAGATGGTGAACTATGCTTGCGAAGGTTGAAGCCAGAGGAAACTCTGGTGGAGGACCGTAGCGATTCTGACGTGCAAATCGATCGTATAACGTGAGTATAGGGGCGAAAGACTAATCGAACCATCTAGTAGCTGGTTCCCTCCGAAGTTTCCCTCAGGATAGCTGGCATTCTGAGATAT--AAACAGTTTTATCCGGTAAAGCGAATGATTAGAGGCATTGGGGAGAAAACATCCTCAACCTATTCTCAAACTTTAAATGGGTGAGAAGCTTAACTCGCTTAAATGGAGTTTTGCATTGAATGTGAGTGCCAAGTGGGCCATTTTTGGTAAGCAGAACTGGCGCTGTGGGATGAACCAAACGTGCGGTTAAGGTGCCTAACGCGACGCTCATGAGATACCACAAAAGGTGTTGGTTGGTCCAGACA-GCAGGACGGTGGCCATGGAAGTCGGAAACCGCTAAGGA-------------------------------------GGGGGCTTTATAGGTTTGGGTTTGAGTTTATTAATTCGTTTAAAATTTTGTGAGCCTTACTATAATTTGGTTCCTTCGGAGATTTATAATTATTTGATTACTAATCATGGTATTGCTATGATATTCTTTTTTTTAATGCCTGTTTTAATTGGTGGGTTTGGTAATTATCTTTTGCCTTTCTTGTTGGGTTTAGATGATTTAGCGTTGCCTCGTTTAAATTCTTTGAGTGTTTGGTTAATGGTTCCTTCAATGTTTTATATGGAATTGAGTTTGATTTATGGTGCTGGGGTTGGTTGAACTTTTTATCCTCCGTTATCTATACAA---AAATCGATGGGGGTGGGTGTTGATTATTTGATGTTTTCTTTACATTTGGCAGGGGTTTCTAGGTTGTTGGGTTCTGTTAAATTTATAACTACGATTTTGTTGAATCTTAG------------TTCTCGGGTTTCGGTTGTTGTTTGGGCGTATTTGTTTACGTCTATTTTATTGTTGTTGTCTTTACCTGTCTTGGCTGCTGGTATAACAATGTTGTTGTTTGATCGAAAATTTGGTACTGCTTTTTTTGAACCCTGTGGGGGGGGTGATCCTATATTGTTTCAGCATTTATTTTGGTTTTTTGGTCATCCTGAAGTATATGTATTAATTTTACCGGGGTTTGGTATTGTTAGTCATATTTGTATGAATTTAAGTAAAAAAGATTCTTCTTTTGGATATTACGGTTTAGTTTGTGCTATGGGTTCTATAGTGTGTTTGGGTAGTGTAGTGTGAGCTCATCATATGTTTATGGTGGGTTTGGATGTTAAGACTGCTGTTTTTTTTAGTTCTGTAACAATGGTTATAGGTATTCCGACAGGTATTAAGGTTTTTTCTTGGTTGTATATGTTAGGGTCTAGCTACTTGCGGGGTGTTGAGCCGATAGTGTTATGGGTTTTAGGTTTTATATTTCTTTTTACTGTGGGGGGGGTAACAGGAATAGTTTTGCCTGCTTCTGTTTTGGATAGTTTATTTCATGATACTTGATTTGTTATAGCTCACTTTCATTATGTTCTTTCTTTAGGTTCTTATAGTACTGTTGTTATTAGATTGATTTGGTGATGACCAGTTATAATGGGTTATTCTTTGAATAAGNNNNNNNNNNN
>Trichobilharzia_regenti
NNNNNNNNCGCTGAATTTAAGCATATCACTAAGCGGAGGAAAAGAAACTAACAAGGATTCCCCTAGTAACTGCGAGTGAACAGGGATTAGCCCAGCACCGAAGCCTGTGGTTATTTGACTGCAAGGCAATGTGGTGTTTAGGTTTGTTCTTGGCATTACTGCTCTGCCCCAAGTCCAGCAATGAGTACGGCATACCGTTCTGGCCCAAAGAGGGTGAAAGGCCCGTGGGGGTAGAGACCAAGCATGACAGTTTTGTCCAGAGCTTACCTTGGAGTCGGGTTGTTTGAGAATGCAGCCCAAAGTGGGTGGTAAACTCCATCCAAGGCTAAATACTTGCACGAGTCCGATAGTAAACAAGTACCGTGAGGGAAAGTTGAAAAGTACTTTGAAGAGAGAGTAAACAGTGCGTGAAACCGCTCAGAGGTAAACGGG-TGGAGTTGAACTGCGATCCTTGGGAATTCAGCTGATGAGCATGATTTGTGCTTGGGCATATTGACC-GCCTTTCAGTGTCTGCT--TAACTGCGGGTGCCTGCCT--C-------TGGTGGGTATGTGTGGTGCGCTTATCATGTGCCGCACGCATTGGAGG-GTGTATGAGTCTGCTTGTCGGTGCACTTTCTCAGGGTGTTCACCACGACCGGCACTGCTGTCTGTCTGCTTTGGTCAAACTGATCAGGTCTGATTAA---CGTTGGGCTTGGTTGGGTTGGCAGGTGACTCACTGGTCCAC---------------TCTGTGGGCTATGAGTGTTACTAGCCGGCTATTGTGGATCTGTACGGTGTGTCGGAGACGGCGGCTT-------TGCATATGCGCTCTGTCCTTCAGGCGTGG-TTGAGTCTGGTCGACTTGTTGCTAGTTTCGGCTGGTCAGTTGATGGCTTGATCATGTTCAGTTGGCAGTGGTGCGTGTGT--CTTAGTTTGGGCCAATAGTCTGTGGTGTTGTGGTAGACTATCCACCTGACCCGTCTTGAAACACGGACCAAGGAGTTTAACATGTGCGCGAGTCATTGGGCTTTACGAAACCCAAAGGCGCAGTGAAGGTAAAGGTTTGGCTT---GTCCAGGCTGAGGTGAGATCCTGTTGT----TTTGCTCATTAATT--CCAAGCTGCGAGCAGCAGGCGCATCACCGGCCCGTCCCATGACGTAGACATGTGGCCTTGTGCTATGTGCACCGTCGGGGCGGAGCAAGAGCGTACATGTTGAGACCCGAAAGATGGTGAACTATGCTTGCGAAGGTTGAAGCCAGAGGAAACTCTGGTGGAGGACCGTAGCGATTCTGACGTGCAAATCGATCGTATAACGTGAGTATAGGGGCGAAAGACTAATCGAACCATCTAGTAGCTGGTTCCCTCCGAAGTTTCCCTCAGGATAGCTGGCATTCTGAGATAT--AAACAGTTTTATCCGGTAAAGCGAATGATTAGAGGCATTGGGGAGAAAACATCCTCAACCTATTCTCAAACTTTAAATGGGTGAGAAGCTTAACTCGCTTAAATGGAGTTTTGCATTGAATGTGAGTGCCAAGTGGGCCATTTTTGGTAAGCAGAACTGGCGCTGTGGGATGAACCAAACGTGCGGTTAAGGTGCCTAACGCGACGCTCATGAGATACCACAAAAGGTGTTGGTTGGTCCAGACA-GCAGGACGGTGGCCATGGAAGTCGGAAACCGCTAAGGA-------------------------------------GGTGGTTTTATTGGTTTAGGTTTAAGTTTGTTGATTCGTTTGAAATTTTGTGAGCCTTACTATAATTTGGTTCCTTCAGAGATTTATAATTATTTGATTACTAATCATGGTATTGCCATGATATTCTTTTTTTTAATGCCAGTATTGATTGGGGGGTTTGGTAATTATCTTTTACCCTTTTTGTTGGGGTTGGACGATTTGGCTTTGCCGCGTTTAAATTCTTTGAGGGTGTGGTTAATGGTTCCTTCAATGTTTTATATGGAGTTGAGTTTAGTATATGGTGCTGGTGTTGGGTGGACTTTTTATCCACCTTTATCTATTCAG---AGTTCGATGGGGGTTGGGGTTGATTATTTAATGTTTTCTTTGCATTTGGCGGGTGTTTCTAGTCTGTTGGGTTCTGTAAAATTTATAACTACTATTTTGTTGAATCTTAG------------TTTTCGTGTTTCGGTTATAGTTTGGTCTTATTTATTTACTTCTATTTTGTTGTTGCTGTCTTTACCTGTTTTGGCGGCTGGGATAACTATGTTGTTGTTTGATCGGAAATTTGGTACTGCTTTTTTTGAGCCTTGTGGGGGGGGTGATCCTATATTATTTCAGCATTTGTTTTGGTTTTTTGGTCATCCTGAAGTATACGTGTTGATTTTGCCGGGGTTTGGGGTAGTGAGTCATATTTGTATGAATCTTAGTAATAAAGACTCTTCATTTGGTTATTATGGTTTAGTTTGTGCTATGGGTTCTATAGTCTGTTTGGGTAGTGTAGTGTGGGCCCACCATATGTTTATGGTGGGTTTGGATGTTAAGACTGCTGTATTCTTTAGTTCGGTGACTATGGTTATAGGTATTCCGACGGGTATAAAGGTTTTTTCTTGGTTGTATATGTTAGGTACTAGTTATTTACGCGGAGTTGAGCCGATAGTGTTGTGGGTATTAGGGTTTATTTTTCTTTTTACTGTAGGAGGCGTTACGGGTATAGTGTTGTCTGCCTCTGTTTTAGATAGTTTATTTCATGATACTTGATTTGTGATTGCTCATTTTCATTATGTTTTGTCATTGGGGTCGTATAGTACTGTAGTGATTAGTTTGATTTGGTGATGGCCTGTTATTATAGGTTATTCTCTGAATAAGNNNNNNNNNNN
>Trichobilharzia_querquedulae
NNNNNNNNNNNNNNNNNNNNNNNNNNNNNNNNNNNNNNNNNNNNNNNNNNNNNNGGATTCCCCTAGTAACTGCGAGTGAACAGGGATTAGCCCAGCACCGAAGCCTGTGGTTATTTGACTGCAAGGCAATGTGGTGTTTAGGTTTGTTCTTGGCATTACTGCTCTGCCCCAAGTCCAGCAATGAGTACGGCATACCGTTCTGGCCCATAGAGGGTGAAAGGCCCGTGGGGGTAGAGACCAAGCATGACAGTTTTGTCCAGAGCTTACCTTGGAGTCGGGTTGTTTGAGAATGCAGCCCAAAGTGGGTGGTAAACTCCATCCAAGGCTAAATACTTGCACGAGTCCGATAGTAAACAAGTACCGTGAGGGAAAGTTGAAAAGTACTTTGAAGAGAGAGTAAACAGTGCGTGAAACCGCTCAGAGGTAAACGGG-TGGAGTTGAACTGCGATCCTTGGGAATTCAGCTGATGAGCATGATTTGTGCTTGGGCATATTGACC-GCCTTTCAGTGTCTGCT--TAGCTGCGGGTGCCTGCCT--C-------TGGTGGGTATGTGTGGTGCGCTTATCATGTGCCGCACGCATTGGAGG-GTGTATGAGTCTGCTTGTCGGTGCACTTTCTCAGGGTGTTCACCACGACCGGCACTGCTGTCTGTCTGCTTTGGTCAAACTGATCAGGTCTGATTAA---CGTTGGGCTTGGTTGGGTTGGCAGGTGACTCACTGGTCCAT---------------TCTGTGGGCTATGAGTGTTACTAGCCGGCCTTAGTGGATCTGTACGGTGTGTCGGAGACGGCGGCTT-------TGCATATGCGCTCTGTCCTTCAGGCGTGG-TTGAGTCTGGTCGACTTGTTGCTAGTTTCGGCTGGTCAGTTGATGGCTTGATCATGTTCAGTTGGCAGTGGTGTGTGTGT--CTTAGTTTGGGCCAATAGTCTGTGGTGTTGTGGTAGACTATCCACCTGACCCGTCTTGAAACACGGACCAAGGAGTTTAACATGTGCGCGAGTCATTGGGCTTTACGAAACCCAAAGGCGCAGTGAAGGTAAAGGCTTGGCTT---GTCCAGGCTGAGGTGAGATCCTGTTGT----TTTGCTCATTCATT--CCAAGCTGCGAGCAGCAGGCGCATCACCGGCCCGTCCCATGACGTAGACATGTGGCCTTGTGCTATGTGCACCGTCGGGGCGGAGCAAGAGCGTACATGTTGAGACCCGAAAGATGGTGAACTATGCTTGCGAAGGTTGAAGCCAGAGGAAACTCTGGTGGAGGACCGTAGCGATTCTGACGTGCAAATCGATCGTATAACGTGAGTATAGGGGCGAAAGACTAATCGAACCATCTAGTAGCTGGTTCCCTCCGAAGTTTCCCTCAGGATAGC---------------------------------------------------------------------------------------------------------------------------------------------------------------------------------------------------------------------------------------------------------------------------------------------------------------------------------------------------GGTGGTTTTATTGGTTTAGGTTTAAGTTTGTTAATTCGTTTGAAATTTTGTGAACCTTATTATAATTTGGTTCCTTCTGAGATTTATAATTATTTAATTACCAATCATGGTATTGCTATGATATTTTTTTTTTTGATGCCTGTATTAATTGGTGGGTTTGGTAAATATCTTTTACCTTTTTTATTGGGTTTAGATGATTTAGCTTTGCCTCGTTTAAATTCTTTAAGTGTTTGGTTAATGGTTCCTTCTATGTTTTATATGGAGTTGAGTTTAATTTATGGTGCTGGAGTAGGATGGACTTTTTATCCTCCGTTATCTATACAG---AGTTCTATGGGGGTTGGGGTTGATTACTTGATGTTTTCTTTACATTTGGCTGGTGTTTCTAGTTTGTTAGGTTCTGTAAATTTTATAACTACTATTTTATTAAATATTAG------------TGCTCGGGTTTCGGTTGTTGTGTGGTCTTATTTATTTACTTCTATTTTATTATTATTATCATTACCTGTCTTAGCGGCTGGTATAACTATGTTACTATTTGATCGAAAATTTGGTACTGCTTTTTTTGAGCCTTGTGGGGGGGGTGATCCTATTTTGTTTCAGCATTTATTTTGGTTTTTTGGTCATCCTGAGGTGTATGTTTTAATTTTGCCTGGGTTTGGTATTGTGAGACATATTTGTATGAATTTAAGTAATAAAGATTCTTCTTTTGGTTATTACGGTTTGGTCTGCGCTATGGGTTCTATAGTTTGTTTAGGTAGTGTAGTATGGGCTCATCATATGTTTATGGTGGGGCTTGATGTTAAGACTGCTGTTTTTTTTAGTTCTGTNNNNNNNNNNNNNNNNNNNNNNNNNNNNNNNNNNNNNNNNNNNNNNNNNNNNNNNNNNNNNNNNNNNNNNNNNNNNNNNNNNNNNNNNNNNNNNNNNNNNNNNNNNNNNNNNNNNNNNNNNNNNNNNNNNNNNNNNNNNNNNNNNNNNNNNNNNNNNNNNNNNNNNNNNNNNNNNNNNNNNNNNNNNNNNNNNNNNNNNNNNNNNNNNNNNNNNNNNNNNNNNNNNNNNNNNNNNNNNNNNNNNNNNNNNNNNNNNNNNNNNNNNNNNNNNNNNNNNNNNNNNNNNNNNNNNNNNNNNNNNNNNNNNNNNNN
>Trichobilharzia_physellae
NNNNNNNNNNNNNNNNNNNNNNNNNNNNNNNNNNNNNNNNNNNNNNNNNNNNNNGGATTTCCCTAGT-ACTGCGAGTGAACAGGGATTAGCCCAGCACCGAAGCCTGTGGTTATTTGACTGCAAGGCAATGTGGTGTTTAGGTTTGTTCTTGGCATTACTGCTCTGCCCCAAGTCCAGCAATGAGTACGGCATACCGTTCTGGCCCATAGAGGGTGAAAGGCCCGTGGGGGTAGAGACCAAGCATGACAGTTTTGTCCAGAGCTTACCTTGGAGTCGGGTTGTTTGAGAATGCAGCCCAAAGTGGGTGGTAAACTCCATCCAAGGCTAAATACTTGCACGAGTCCGATAGTAAACAAGTACCGTGAGGGAAAGTTGAAAAGTACTTTGAAGAGAGAGTAAACAGTGCGTGAAACCGCTCAGAGGTAAACGGG-TGGAGTTGAACTGCGATCCTTGGGAATTCAGCTGATGAGCATGATTTGTGCTTGGGCATATTGACC-GCCTTTCAGTGTCTGCT--TAGCTGCGGGTGCCTGCCT--C-------TGGTGGGTATGTGTGGTGCGCTTATCATGTGCCGCACGCATTGGAGG-GTGTATGAGTCTGCTTGTCGGTGCACTTTCTCAGGGTGTTCACCACGACCGGCACTGCTGTCTGTCTGCTTTGGTCAAACTGATCAGGTCTGATTAA---CGTTGGGCTTGGTTGGGGTGGCAGGTGACTCACTGGTCCAT---------------TCTGTGGGCTATGAGTGTTACTAGCCGGCTTTAGTGGATCTGTACGGTGTGTCGGAGACGGCGGCTT-------TGCATATGCGCTCTGTCCTTCAGGCGTGG-TTGAGTCTGGTCGACTTGTTGCTAGTTTCGGCTGGTCAGTTGATGGCTTGATCATGTTCAGTTGGCAGTGGTGTGTGTGT--CTTAGTTTGGGCCAATAGTCTGTGGTGTTGTGGTAGACTATCCACCTGACCCGTCTTGAAACACGGACCAAGGAGTTTAACATGTGCGCGAGTCATTGGGCTTTACGAAACCCAAAGGCGCAGTGAAGGTAAAGGCTTGGCTT---GTCCAGGCTGAGGTGAGATCCTGTTGT----TTTGCTCATTCATT--CCAAGCTGCGAGCAGCAGGCGCATCACCGGCCCGTCCCATGACGTAGACATGTGGCCTTGTGCTATGTGCACCGTCGGGGCGGAGCAAGAGCGTACATGTTGAGACCCGAAAGATGGTGAACTATGCTTGCGAAGGTTGAAGCCAGAGGAAACTCTGGTGGAGGACCGTAGCGATTCTGACGTGCAAATCGATCGTATAACGTGAGTATAGGGGCGAAAGACTAATCGAACCATCTAGTAGCTGGTTCCCTCCGAAGTTTCCCTCAGGATAGC------------------------------------------------------------------------------------------------------------------------------------------------------------------------------------------------------------------------------------------------------------------------------------------------------------------ATGGGTGTTATTTATTTTTTATTAGGTTTATGGGGTGGTTTTATTGGTTTAGGGTTGAGTTTATTAATTCGTTTGAAATTTTGTGAGCCTTATTATAATTTGGTTCCTTCTGAAATTTATAATTATTTGATTACCAATCATGGTATTGCTATGATATTCTTTTTTTTGATGCCGGTATTAATTGGTGGGTTTGGTAATTACTTATTACCATTTTTATTGGGTTTAGATGATTTGGCTTTACCTCGTTTGAATTCTTTAAGGGTTTGATTAATGGTTCCTTCTATGTTCTATATGGAGTTGAGCTTAATTTATGGTGCGGGAGTAGGTTGAACTTTTTATCCTCCTTTATCTATACAG---AGTTCGATGGGGGTTGGGGTTGATTATTTAATGTTTTCTTTACATTTGGCTGGTGTTTCTAGCTTATTGGGTTCTGTAAATTTTATAACTACAATTTTATTGAATCTTAG------------TTTTCGGGTTTCGGTTGTGGTGTGGTCTTATTTATTTACTTCTATTTTGTTGTTATTATCTTTACCTGTTTTGGCAGCTGGTATAACAATGTTGTTATTTGATCGAAAATTTGGTACTGCTTTTTTTGAGCCTTGTGGGGGTGGGGATCCGATCTTGTTTCAACATCTCTTTTGGTTTTTTGGGCATCCTGAAGTATACGTTTTGATTTTGCCTGGTTTCGGTGTTGTGAGTCATATTTGTATGAATTTAAGTAATAAAGATTCTTCTTTTGGTTATTATGGTTTGGTTTGTGCTATGGGTTCTATAGTTTGTTTAGGTAGTGTAGTATGAGCTCATCATATGTTTATGGTAGGATTGGATGTTAAGACTGCTGTGTTTTTTAGCTCGGTGACTATGGTTATAGGTATTCCGACAGGTATTAAGGTTTTTTCTTGATTATATATGTTAGGAACTAGTTATTTGCGAGGAGTTGAGCCTATAGTATTATGGGTGTTAGGTTTTATTTTTCTTTTTACTGTGGGGGGAGTTACAGGNNNNNNNNNNNNNNNNNNNNNNNNNNNNNNNNNNNNNNNNNNNNNNNNNNNNNNNNNNNNNNNNNNNNNNNNNNNNNNNNNNNNNNNNNNNNNNNNNNNNNNNNNNNNNNNNNNNNNNNNNNNNNNNNNNNNNNNNNNNNNNNNNNNNNNNNNNNNNNNNNNNNNNNN
>Schistosomatidae_sp__MSB_Para_7954
NNNNNNNNNNNNNNNNNNNNNNNNNNNNNNNNNNNNNNNNNNNNNNNNNNNNNNGGATTCCCTTAGTAACTGCGAGTGAACAGGGATTAGCCCAGCACCGAAGCCTGTGGTTATTTGACTGCAAGGCAATGTGGTGTTTAGGTTTGTTCTTGGCATTACTGCTCTGCCCCAAGTCCAGCAATGAGTACGGCTTACCGTTCTGGCCCATAGAGGGTGAAAGGCCCGTGGGGGTAGAGACCAAGCATGACAGTTTTGTCCAGAGCTTACCTTGGAGTCGGGTTGTTTGAGAATGCAGCCCAAAGCGGGTGGTAAACTCCATCCAAGGCTAAATACTTACACGAGTCCGATAGTAAACAAGTACCGTGAGGGAAAGTTGAAAAGTACTTTGAAGAGAGAGTAAACAGTGCGTGAAACCGCTCAGAGGTAAACGGG-TGGAGTTGAACTGCGATCCTTGGGAATTCAGCTGATGAGCATGATTTGTGCTTGAGCATATTGGCC-GCCTTTCAGTGTCTGTC--TAATAACAGGTACCTGCCT-AC-------AGGTGGGTATGTGTGGTGCGCTTATCATGTGCCGCACGCATTGGAGG-GTGTATGGGTCTGCTTGTCAGTGCACTTTCTCAGGGTGTTCACCACGACCGGCACTGCTGTCTGTCTGCTGTAGTCGAACTGATCAGGTCTGACTCA---CGTTGGGCTTGGTTGGGTTGGCAGGTGACTCACTGGTCCAT---------------TCTGTGGGCTATGAGTGTTACTAGCCGGCTATGGTGGATCTGTACGGTGTGTCGGAGACGGCGGATT-------GGCGTGCGCGCTCTGTCCTTCAGGCGTGG-TTGAGTCTGGTCGACTTGTTGCTAGTTTCGGCTGGTCAGTTGATGGCTTGATCATGTTCAGTTGGCAGCTGTGTGTGTGT--CTTAT-----ACCGACAGTCTGTGGTGTTGTGGTAGACTATCCACCTGACCCGTCTTGAAACACGGACCAAGGAGTTTAACATGTGCGCGAGTCATTGGGCGTTACGAAACCCAAAGGCGCAGTGAAGGTAAAGGTTCGGCTT---GTCCGGGCTAAGGTGAGATCCTGTTGT----TTTGCTCATTAAAT--CCAAGTTGCGATCAGCGGGCGCATCACCGGCCCGTCCCATGACGTAGACATGTGGCCTTGTGCTATGTGCACCGTCGGGGCGGAGCAAGAGCGTACATGTTGAGACCCGAAAGATGGTGAACTATGCTTGCGAAGGTTGAAGCCAGAGGAAACTCTGGTGGAGGACCGTAGCGATTCTGACGTGCAAATCGATCGTATAACGTGAGTATAGGGGCGAAAGACTAATCGAACCCTCTAGTAGCTGGTTCCCTCCGAAGTTTCCCTCAGGATAGCT---------------------------------------------------------------------------------------------------------------------------------------------------------------------------------------------------------------------------------------------------------------------------------------------------------------------------------------------------------------------------------------------------GGGAGCCATATTATAAATTATTGCCTTCTGAAATATACAAATATTTAATAACTAATCATGGCATAGCTATGATTTTTTTTTTTTTGATGCCTGTTTTAATAGGGGGTTTTGGHAAATATTTTTTCCCTTTTTTATTAGGTTTGGATGATTTGGYTTTACCCCGATTGAATTCDTTGAGTGTGTGGTTAATGGTTCCTTCAATGTTTTATATGGAGTTAAGTTTAATTTATGGGGCTGGTGTGGGTTGGACATTTTATCCCCCCTTATCTATACAA---AATTCTATGGGGGTGGGGGTAAATTATTTGATGTTTTCCCTTCATTTGGCAGGTGTTTCTAGGTTGTTAGGTTCTGTAAAATTTAAAACTACTATTTTTACAAATCTTAA------------TTCCCGGGTTTCTGTAATTATTTGAGCTTATTTGTTTACTTCCATATTGCTATTAATTTCTTTGCCGGTTTTGGCTGCGGGGATTACTATGCTGTTGTTTGATCGDAAATTTGGTACGGCGTTTTTTGAACCTTGGGGGGGGGGTGACCCTATTTTGTTTCAGCATTTGTTTTGGTTTTTTGGTCATCCTGAAGTGTATGTTTTAATCTTACCAGGTTTTGGTGTTGTTAGACACATATGTATGAATTTAAGTAAAAAAGATTCTTCGTTTGGTTATTATGGGTTAGTTTGTGCAATGGGTTCCATTGTTTGTTTGGGTAGTGTTGTCTGGGCACACCATATGTTTATGGTGGGTTTAGATGTGAAGACTGCTGTTTTTTTTAGTTCTGTAACTATGGTGATAGGTATTCCGACAGGTATAAAGGTTTTTTCTTGATTATATATGCTGGGGACTAGGTATCTTCGGGGTGTGGAGCCTATTTTATTATGGATACTTGGCTTTATCTTTCTTTTTACTGTGGGGGGGGTGACTGGTATAGTGTTGTCTGCTTCTGTCTTAGATAGTTTGTTTCATGATACWTGATTTGTTATAGCCCACNNNNNNNNNNNNNNNNNNNNNNNNNNNNNNNNNNNNNNNNNNNNNNNNNNNNNNNNNNNNNNNNNNNNNNNNNNNNNNNNNNNNNNNNNNNNNNNNNNNNNNNN
>Schistosomatidae_sp__MSB_Para_7959
NNNNNNNNNNNNNNNNNNNNNNNNNNNNNNNNNNNNNNNNNNNNNNNNNNNNNNGGATTCCCCTAGTAACTGCGAGTGAACAGGGATTAGCCCAGCACCGAAGCCTGTGGTTATTTGACTGCAAGGCAATGTGGTGTTTAGGTTTGTTCTTGGCACTACTGCTCTGCCCCAAGTCCAGCAATGAGTACGGCATACCGTTCTGGCCCAAAGAGGGTGAAAGGCCCGTGGGGGTAGAGACCAAGCATGACAGTTTTGTCCAGAGCTTACCTTGGAGTCGGGTTGTTTGAGAATGCAGCCCAAAGTGGGTGGTAAACTCCATCCAAGGCTAAATACTTGCACGAGTCCGATAGTAAACAAGTACCGTGAGGGAAAGTTGAAAAGTACTTTGAAGAGAGAGTAAACAGTGCGTGAAACCGCTCAGAGGTAAACGGG-TGGAGTTGAACTGCGATCCCTGGGAATTCAGCTGGTGAGCATGATTTGTGCTTGGGCATATTGGCC-GCCTTTCAGTGTCTGCT--TAACTGCGGGTGCCTACCT--C-------TGGTGGGTATGTGTGGTGCGCTTATCATGTGCCGCACGCATTGGAGG-GTGTATGGGTCTGCTTGCCAGTGCACTTTCTCAAGGTGTTCACCACGACCGGCGCTGCTGTCTGTCTGCTGTGGTCAAACTGGTCAGGTCTGATTAA---CGTTGGGCTTGGTTGGGTTGGCAGGTGACTCACTGGTCCAC---------------TCTGTGGGCTATGAGTGTTACTAGCCGGCTATAGTGGATCTGTACGGTGCGTCGGAGACGGCGGCTT-------GGCGTATGCGCTCTGTCCTTCAGGCGTGG-TTGAGTCTGGTCAGCTTGTTGCTAGCTTCGGCTGGTCAGTTGATGGCTTGATCATGTTCAGTTGGCAGTTGTGTGTGTGT--CTTAGTTTGGGCCAATAGTCTGTGGTGTTGTGGTAGACTATCCACCTGACCCGTCTTGAAACACGGACCAAGGAGTTTAACATGTGCGCGAGTCATTGGGCGTTACGAAACCCAAAGGCGTAGTGAAGGTAAAGGTTCGGCTT---GTCCGGGCTAAGGTGAGATCCTGTTGT----TTTGCTCATTAACT--CCAAGATGCGAGCAGCAGGCGCATCACCGGCCCGTCCCATGGCGTAGACATGTGGCCTTGTGCTATGTGCACCGTCGGGGCGGAGCAAGAGCGTGCATGTTGAGACCCGAAAGATGGTGAACTATGCTTGCGAAGGTTGAAGCCAGAGGAAACTCTGGTGGAGGACCGTAGCGATTCTGACGTGCAAATCGATCGTATAACGTGAGTATAGGGGCGAAAGACTAATCGAACCATCTAGTAGCTGGTTCCCTCCGAAGTTTCCCTCAGGATAGCT---------------------------------------------------------------------------------------------------------------------------------------------------------------------------------------------------------------------------------------------------------------------------------------------------------------------------------------------------------------------------------------------------GTGATCCTTATTATAAATTGGTGCCTGTTGAGGTTTATAATTATTTAATTACGAATCATGGTATTGCCATGATATTCTTTTTTTTGATGCCAGTTTTGATAGGTGGTTTTGGTAATTATTTTTTACCTTTTATGTTGGGTTTGGATGATTTAGCTTTGCCTCGATTGAATTCGCTTAGTGTATGGTTAATGGTTCCCTCAATGTTTTATATGGAGTTGAGTTTATTGTATGGAGCTGGTGTGGGATGGACGTTTTATCCTCCGTTGTCTCTGCAA---GGGTCTACAGGGTTAGGGGTTGATTATTTGATGTTTTCCCTTCATTTGGCTGGTGTGTCTAGATTGTTGGGGTCCGTTAAATTTATTACTACTATATTCTTAAATCTTAA------------ATTTCGTGTGTCTGTAATTGTTTGGGCTTATCTGTTTACGTCTATATTACTATTGTTATCGTTGCCGGTGTTGGCCGCAGGTATTACTATGTTACTGTTCGATCGGAATTTTGGTACTGCTTTTTTTGAACCTTGCGGGGGTGGTGATCCTGTGTTGTTTCAACATTTATTTTGGTTTTTTGGGCATCCGGAAGTATATGTATTAATTCTTCCAGGGTTTGGTATAGTGAGTCATATATGTATGAGGCTTAGTAATAACGATTCTTCATTTGGCTATTACGGTCTAGTTTGTGCTATGGGCTCTATAGTATGTTTAGGGAGTGTGGTGTGGGCACATCATATGTTTATGGTCGGTATGGATGTGAAGACGGCGGTTTTTTTTAGCTCTGTAACTATGGTTATTGGTATTCCTACTGGGATTAAGGTATTTTCTTGATTGTATATGTTGGGTAGAAGCTATATTCGTAGTACTGACCCGATACTTCTATGAATCCTTGGTTTTATTTTTCTTTTTACTGTAGGGGGGGTGACGGGGATTGTTTTGTCTGCTTCTGTTTTAGATAGCTTATTTCATGATACTTGGTTTGTGATTGCTCATNNNNNNNNNNNNNNNNNNNNNNNNNNNNNNNNNNNNNNNNNNNNNNNNNNNNNNNNNNNNNNNNNNNNNNNNNNNNNNNNNNNNNNNNNNNNNNNNNNNNNNNN
>Schistosomatidae_sp__MSB_Para_7969
NNNNNNNNNNNNNNNNNNNNNNNNNNNNNNNNNNNNNNNNNNNNNNNNNNNNNNGGATTCCCTTAGTAACTGCGAGTGAACAGGGATTAGCCCAGCACCGAAGCCTGTGGTTATTTGACTGCAAGGCAATGTGGTGTTTAGGTTTGTTCTTGGCACTACTGCTCTGCCCCAAGTCCAGCAATGAGTACGGCATACCGTTCTGGCCCAAAGAGGGTGAAAGGCCCGTGGGGGTAGAGACCAAGCATGACAGTTTTGTCCAGAGCTTACCTTGGAGTCGGGTTGTTTGAGAATGCAGCCCAAAGTGGGTGGTAAACTCCATCCAAGGCTAAATACTTGCACGAGTCCGATAGTAAACAAGTACCGTGAGGGAAAGTTGAAAAGTACTTTGAAGAGAGAGTAAACAGTGCGTGAAACCGCTCAGAGGTAAACGGG-TGGAGTTGAACTGCGATCCCTGGGAATTCAGCTGGTGAGCATGATTTGTGCTTGGGCATATTGGCC-GCCTTTCAGTGTCTGCT--TAACTGCGGGTGCCTACCT--C-------TGGTGGGTATGTGTGGTGCGCTTATCATGTGCCGCACGCATTGGAGG-GTGTATGGGTCTGCTTGCCAGTGCACTTTCTCAGGGTGTTCACCACGACCGGCGCTGCTGTCTGTCTGCTGTGGTCAAACTGGTCAGGTCTGATTAA---CGTTGGGCTTGGTTGGGTTGGCAGGTGACTCACTGGTCCAC---------------TCTGTGGGCTATGAGTGTTACTAGCCGGCTATAGTGGATCTGTACGGTGCGTCGGAGACGGCGGCTT-------GGCGTATGCGCTCTGTCCTTCAGGCGTGG-TTGAGTCTGGTCAGCTTGTTGCTAGCTTCGGCTGGTCAGTTGATGGCTTGATCATGTTCAGTTGGCAGTTGTGTGTGTGT--CTTAGTTTGGGCCAATAGTCTGTGGTGTTGTGGTAGACTATCCACCTGACCCGTCTTGAAACACGGACCAAGGAGTTTAACATGTGCGCGAGTCATTGGGCGTTACGAAACCCAAAGGCGTAGTGAAGGTAAAGGTTCGGCTT---GTCCGGGCTAAGGTGAGATCCTGTTGT----TTTGCTCATTAACT--CCAAGATGCGAGCAGCAGGCGCATCACCGGCCCGTCCCATGGCGTAGACATGTGGCCTTGTGCTATGTGCACCGTCGGGGCGGAGCAAGAGCGTGCATGTTGAGACCCGAAAGATGGTGAACTATGCTTGCGAAGGTTGAAGCCAGAGGAAACTCTGGTGGAGGGCCGTAGCGATTCTGACGTGCAAATCGATCGTATAACGTGAGTATAGGGGCGAAAGACTAATCGAACCATCTAGTAGCTGGTTCCCTCCGAAGTTTCCCTCAGGATAGCT---------------------------------------------------------------------------------------------------------------------------------------------------------------------------------------------------------------------------------------------------------------------------------------------------------------------------------------------------------------------------------------------------GTGATCCTTATTATAAATTGGTGCCTGTTGAGGTTTATAATTATTTAATTACGAATCATGGTATTGCCATGATATTCTTTTTTTTGATGCCAGTTTTGATAGGTGGTTTTGGTAATTATTTTTTACCTTTTATGTTGGGTTTGGATGATTTAGCTTTGCCTCGATTGAATTCGCTTAGTGTATGGTTAATGGTTCCTTCAATGTTTTATATGGAGTTGAGTTTATTGTATGGAGCTGGTGTGGGATGGACGTTTTATCCTCCGTTGTCTCTGCAA---GGGTCTACAGGGGTAGGGGTTGATTATTTGATGTTTTCCCTTCATTTGGCTGGTGTGTCTAGATTGTTGGGGTCCGTTAAATTTATTACTACTATATTCTTAAATCTTAA------------ATTTCGTGTGTCTGTAATTGTTTGGGCTTATCTGTTTACGTCTATATTACTATTGTTATCGTTGCCGGTGTTGGCCGCAGGTATTACTATGTTACTGTTCGATCGGAATTTTGGTACTGCTTTTTTTGAACCTTGCGGGGGTGGTGATCCTGTGTTGTTTCAACATTTATTTTGGTTTTTTGGGCATCCGGAAGTATATGTATTAATTCTTCCAGGGTTTGGTATAGTGAGTCATATATGTATGAGGCTTAGTAATAACGATTCTTCATTTGGCTATTACGGTCTAGTTTGTGCTATGGGCTCTATAGTATGTTTAGGGAGTGTGGTGTGGGCACATCATATGTTTATGGTCGGTATGGATGTGAAGACGGCGGTTTTTTTTAGCTCTGTAACTATGGTTATTGGTATTCCTACTGGGATTAAGGTATTTTCTTGATTGTATATGTTGGGTAGAAGCTATATTCGTAGTACTGACCCGATACTTCTATGAATCCTTGGTTTTATTTTTCTTTTTACCGTAGGGGGGGTGACGGGGATTGTTTTGTCTGCTTCTGTTTTAGATAGCTTATTTCATGATACTTGGTTTGTGATTGCTCATNNNNNNNNNNNNNNNNNNNNNNNNNNNNNNNNNNNNNNNNNNNNNNNNNNNNNNNNNNNNNNNNNNNNNNNNNNNNNNNNNNNNNNNNNNNNNNNNNNNNNNNN
>Schistosomatidae_sp__MSB_Para_7973
NNNNNNNNNNNNNNNNNNNNNNNNNNNNNNNNNNNNNNNNNNNNNNNNNNNNNNGGATTCCCTTAGTAACTGCGAGTGAACAGGGATTAGCCCAGCACCGAAGCCTGTGGTTATTTGACTGCAAGGCAATGTGGTGTTTAGGTTTGTTCTTGGCACTACTGCTCTGCCCCAAGTCCAGCAATGAGTACGGCATACCGTTCTGGCCCAAAGAGGGTGAAAGGCCCGTGGGGGTAGAGACCAAGCATGACAGTTTTGTCCAGAGCTTACCTTGGAGTCGGGTTGTTTGAGAATGCAGCCCAAAGTGGGTGGTAAACTCCATCTAAGGCTAAATACTTGCACGAGTCCGATAGTAAACAAGTACCGTGAGGGAAAGTTGAAAAGTACTTTGAAGAGAGAGTAAACAGTGCGTGAAACCGCTCAGAGGTAAACGGG-TGGAGTTGAACTGCGATCCTTGGGAATTCAGCTGATGAGCATGATTTGTGCTTGGGCATATTGACC-GCTTTACTGTGTCTGCT--TAAATGCGGGTACCTACCT--C-------CGGTGGGTATGCGTGGTGCACTCATCATGTGCCGCGCGCATAGAAGA-GTGTGTGGGTCTGCTTGTCAGTGCACTTTCTCAGGGTGTTCACCACGACCGGCGCTGCTGTCTGTCTGCTGTGGTCAAACTGATCAGGTCTGATTAA---CGTTGGGCTTGGTTGGGTTGGCAGGTGACTCACTGGTCCAT---------------TGTGTGGGCTATGAGTGTTACTATCCGGCCATAGTAGATCTGTACAGTGTGTCGGAGATGTCGGCTT-------GGCATGAGCACTTTGTCCTTCAGGCGTGG-TTGAGTCTGGTCAGCTTGTTACTAGTTTCGGCTGGTCGGTTGATGGCTTGATCATGTTCAGTTGGCAGTAGTGTGTGTGT--CCTAGTTTGGGCCAATAGTCTGTGGTGTTGTGGTAGACTATCCACCTGACCCGTCTTGAAACACGGACCAAGGAGTTTAACATGTGCGCGAGTCATTGGGCGTTACGAAACCCAAAGGCGCAGTGAAGGTAAAGGTTCGGCTT---GTCCGGACTAAGGTGAGATCCTGTTGT----TTTGCTCTTTAACT--CCAAGATGCGAGCAGCAGGCGCATCACCGGCCCGTCCCATGACGTAGACACGTGGCCTTGTGCCGTGTGCACCGTCGGGGCGGAGCAAGAGCGTACACGTTGAGACCCGAAAGATGGTGAACTATGCTTGCGAAGGTTGAAGCCAGAGGAAACTCTGGTGGAGGACCGTAGCGATTCTGACGTGCAAATCGATCGTATAACGTGAGTATAGGGGCGAAAGACTAATCGAACCATCTAGTAGCTGGTTCCCTCCGAAGTTTCCCTCAGGATAGCT---------------------------------------------------------------------------------------------------------------------------------------------------------------------------------------------------------------------------------------------------------------------------------------------------------------------------------------------------------------------------------------------------CGGAGCCTTATTATAATTTAGTTCCTTCAGAAGTGTATAATTCTTTGATTACTAATCATGGTGTAGCTATGATATTTTTTTTTTTGATGCCGGTTTTAATAGGTGGGTTTGGTAAATATCTTTTGCCTTTTTTACTTGGATTGGATGATTTGGCTTTGCCTCGATTAAATTCTTTGAGTGTGGGGTTGATGGTTCCTTCAATGTTTTATATGGAGTTGAGTTTATTGTATGGGGCGGGGGTTGGATGGACTTTTTATCCTCCTTTGTCTTTGCAG---GGGTCTATGGGTGTTGGGGTTGATTATTTGATGTTTTCTCTTCATTTGGCGGGGGTTTCTAGTTTATTAGGGGCTGTTAAATTTATAACAACTATTTTTTTGAATCTTAG------------TTCTCGTGTGTCTGTTATTGTTTGAGCTTATTTGTTTACGTCGATATTGTTATTATTATCATTGCCTGTGTTGGCGGCGGGGATTACTATGTTGTTGTTTGATCGTAAATTTGGTACTGCGTTTTTTGAACCTTGTGGGGGGGGTGATCCTATTTTGTTTCAACATTTATTTTGATTTTTTGGTCACCCGGAGGTGTATGTTTTAATTTTGCCAGGTTTTGGTGTGATAAGTCATATTTGTATGAATCTAAGTAATAATGATTCTTCATTTGGTTATTATGGTTTGGTTTGTGCTATGGGTTCTATAGTATGTTTAGGAAGGGTTGTTTGGGCTCATCATATGTTTATGGTTGGGTTAGATGTGAAGACGGCAGTTTTTTTTAGTTCGGTTACTATGGTGATTGGTATTCCGACAGGAATTAAGGTTTTTTCATGGTTGTATATGTTGGGAACAAGATATCTTCGTGGATTTGAGCCAATTCTTTTGTGGGTGCTTGGTTTTATTTTTCTTTTTGTTGTGGGGGGGGTAACGGGTATTGTACTATCTGCTTCTGTGTTAGATAGTTTATTTCATSATACGTGATTTGTGATTGCACATNNNNNNNNNNNNNNNNNNNNNNNNNNNNNNNNNNNNNNNNNNNNNNNNNNNNNNNNNNNNNNNNNNNNNNNNNNNNNNNNNNNNNNNNNNNNNNNNNNNNNNNN
>Schistosomatidae_sp__MSB_Para_7977
NNNNNNNNNNNNNNNNNNNNNNNNNNNNNNNNNNNNNNNNNNNNNNNNNNNNNNGGATTCCCTTAGTAACTGCGAGTGAACAGGGATTAGCCCAGCACCGAAGCCTGTGGTTATTTGACTGCAAGGCAATGTGGTGTTTAGGTTTGTTCTTGGCACTACTGCTCTGCCCCAAGTCCAGCAATGAGTACGGCATACCGTTCTGGCCCAAAGAGGGTGAAAGGCCCGTGGGGGTAGAGACCAAGCATGACAGTTTTGTCCAGAGCTTACCTTGGAGTCGGGTTGTTTGAGAATGCAGCCCAAAGTGGGTGGTAAACTCCAT-TAAGGCTAAATACTTGCACGAGTCCGATAGTAAACAAGTACCGTGAGGGAAAGTTGAAAAGTACTTTGAAGAGAGAGTAAACAGTGCGTGAAACCGCTCAGAGGTAAACGGG-TGGAGTTGAACTGCGATCCTTGGGAATTCAGCTGATGAGCATGATTTGTGCTTGGGCATATTGACC-GCTTTACTGTGTCTGCT--TAAATGCGGGTACCTACCT--C-------CGGTGGGTATGCGTGGTGCACTCATCATGTGCCGCGCGCATAGAAGA-GTGTGTGGGTCTGCTTGTCAGTGCACTTTCTCAGGGTGTTCACCACGACCGGCGCTGCTGTCTGTCTGCTGTGGTCAAACTGATCAGGTCTGATTAA---CGTTGGGCTTGGTTGGGTTGGCAGGTGACTCACTGGTCCAT---------------TGTGTGGGCTATGAGTGTTACTAGCCGGCCATAGTAGATCTGTACAGTGTGTCGGAGATGTCGGCTT-------GGCATGAGCACTTTGTCCTTCAGGCGTGG-TTGAGTCTGGTCAGCTTGTTACTAGTTTCGGCTGGTCGGTTGATGGCTTGATCATGTTCAGTTGGCAGTAGTGTGTGTGT--CCTAGTTTGGGCCAATAGTCTGTGGTGTTGTGGTAGACTATCCACCTGACCCGTCTTGAAACACGGACCAAGGAGTTTAACATGTGCGCGAGTCATTGGGCGTTACGAAACCCAAAGGCGCAGTGAAGGTAAAGGTTCGGCTT---GTCCGGACTAAGGTGAGATCCTGTTGT----TTTGCTCTTTAACT--CCAAGATGCGAGCAGCAGGCGCATCACCGGCCCGTCCCATGACGTAGACACGTGGCCTTGTGCCGTGTGCACCGTCGGGGCGGAGCAAGAGCGTACACGTTGAGACCCGAAAGATGGTGAACTGTGCTTGCGAAGGTTGAAGCCAGAGGAAACTCTGGTGGAGGACCGTAGCGATTCTGACGTGCAAATCGATCGTATAACGTGAGTATAGGGGCGAAAGACTAATCGAACCATCTAGTAGCTGGTTCCCTCCGAAGTTTCCCTCAGGATAGCT---------------------------------------------------------------------------------------------------------------------------------------------------------------------------------------------------------------------------------------------------------------------------------------------------------------------------------------------------------------------------------------------------CGGAGCCTTATTATAATTTAGTTCCTTCAGAAGTGTATAATTCTTTGATTACTAATCATGGTGTAGCTATGATATTTTTTTTTTTGATGCCGGTTTTAATAGGTGGGTTTGGTAAATATCTTTTGCCTTTTTTACTTGGATTGGATGATTTGGCTTTGCCTCGATTAAATTCTTTGAGTGTGTGGTTGATGGTCCCCTCAATGTTTTATATGGAGTTGAGTTTATTGTATGGGGCGGGGGTTGGATGGACTTTTTATCCTCCTTTGTCTTTGCAG---GGGTCTATGGGTGTTGGGGTTGATTATTTGATGTTTTCTCTTCATTTGGCGGGGGTTTCTAGTTTATTAGGGGCTGTTAAATTTATAACAACTATTTTTTTGAATCTTAG------------CTCTCGTGTGTCTGTTATTGTTTGAGCTTATTTGTTTACGTCGATATTGTTATTATTATCATTGCCTGTGTTGGCGGCGGGGATTACTATGTTGTTGTTTGATCGTAAATTTGGTACTGCGTTTTTTGAACCTTGTGGGGGGGGTGATCCTATTTTGTTTCAACATTTATTTTGATTTTTTGGTCACCCGGAGGTGTATGTTTTAATTTTGCCAGGTTTTGGTGTGATAAGTCATATTTGTATGAATCTAAGTAATAATGATTCTTCATTTGGTTATTATGGTTTGGTTTGTGCTATGGGTTCTATAGTATGTTTAGGAAGAGTTGTTTGGGCTCATCATATGTTTATGGTTGGGTTAGATGTGAAGACGGCAGTTTTTTTTAGTTCGGTTACTATGGTGATTGGTATTCCGACAGGAATTAAGGTTTTTTCGTGGTTATATATGTTGGGAACAAGATATCTTCGTGGGTTTGAGCCAATTCTTTTGTGGGTGCTTGGTTTTATTTTCCTTTTTGTTGTGGGGGGGGTAACGGGTATTGTACTATCTGCTTCTGTGTTAGATAGTTTATTTCATGATACGTGATTTGTGATTGCACATNNNNNNNNNNNNNNNNNNNNNNNNNNNNNNNNNNNNNNNNNNNNNNNNNNNNNNNNNNNNNNNNNNNNNNNNNNNNNNNNNNNNNNNNNNNNNNNNNNNNNNNN
>Schistosomatidae_gen__n__sp__n__SB_2020
NNNNNNNNNNNNNNNNNNNNNNNNNNNNNNNNNNNNNNNNNNNNNNNNNNNNNNGGATTCCCTTAGTAACTGCGAGTGAACAGGGATCAGCCCAGCACCGAAGCCTGTGGTTATTTGACTGCAAGGCAATGTGGTGTTTAGGTTTGTTCTTGGCATTACTGCTCTGCCCCAAGTCCAGCAATGAGTACGGCTTACCGTTCTGGCCCATAGAGGGTGAAAGGCCCGTGGGGGTAGAGACCAAGCATGACAGTTTTGTCCAGAGCTTACCTTGGAGTCGGGTTGTTTGAGAATGCAGCCCAAAGCGGGTGGTAAACTCCATCCAAGGCTAAATACTTACACGAGTCCGATAGTAAACAAGTACCGTGAGGGAAAGTTGAAAAGTACTTTGAAGAGAGAGTAAACAGTGCGTGAAACCGCTCAGAGGTAAACGGG-TGGAGTTGAACTGCGATCCTTGGGAATTCAGCTGATGAGCATGATTTGTGCTTGAGCATATTGGCC-GCCTTTCAGTGTCTGTC--TAATAACAGGTACCTGCCT-AC-------AGGTGGGTATGTGTGGTGCGCTTATCATGTGCCGCACGCATTGGAGG-GTGTATGGGTCTGCTTGTCAGTGCACTTTCTCAGGGTGTTCACCACGACCGGCACTGCTGTCTGTCTGCTGTAGTCGAACTGATCAGGTCTGACTCA---CGTTGGGCTTGGTTGGGTTGGCAGGTGACTCACTGGTCCAT---------------TCTGTGGGCTATGAGTGTTACTAGCCGGCTATGGTGGATCTGTACGGTGTGTCGGAGACGGCGGATT-------GGCGTGCGCGCTCTGTCCTTCAGGCGTGG-TTGAGTCTGGTCGACTTGTTGCTAGTTTCGGCTGGTCAGTTGATGGCTTGATCATGTTCAGTTGGCAGCTGTGTGTGTGT--CTTAT-----ACCGACAGTCTGTGGTGTTGTGGTAGACTATCCACCTGACCCGTCTTGAAACACGGACCAAGGAGTTTAACATGTGCGCGAGTCATTGGGCGTTACGAAACCCAAAGGCGCAGTGAAGGTAAAGGTTCGGCTT---GTCCGGGCTAAGGTGAGATCCTGTTGT----TTTGCTCATTAAAT--CCAAGTTGCGATCAGCGGGCGCATCACCGGCCCGTCCCATGACGTAGACATGTGGCCTTGTGCTATGTGCACCGTCGGGGCGGAGCAAGAGCGTACATGTTGAGACCCGAAAGATGGTGAACTATGCTTGCGAAGGTTGAAGCCAGAGGAAACTCTGGTGGAGGACCGTAGCGATTCTGACGTGCAAATCGATCGTATAACGTGAGTATAGGGGCGAAAGACTAATCGAACCATCTAGTAGCTGGTTCCCTCCGAAGTTTCCCTCAGGATAGCTGGCATTCTGATAAAT--AAACAGTTTTATCCGGTAAAGCGAATGATTAGAGGCATTGGGGAGAAAACGTCCTCAACCTATTCTCAAACTATAAATGGGTGAGAAGCTTAACTCGCTTAAATGGAGTTTTGCATTGAATGTGAGTGCCAAGTGGGCCATTTTTGGTAAGCAGAACTGGCGCTGTGGGATGAACCAAACGTGCGGTTAAGGTGCCTAACGCGACGCTCATGAGATACCACAAAAGGTGTTGGTTGGTCTAGACA-GCAGGACGGTGGCCATGGAAGTCGGAAACCGCTAAGGA------------------------------------------------------------------------------------------GCCATATTATAAATTAAGGGCTTCTGAGATATATAAATGCTTAATCACTAACCATGGTATAGCCATGATTTTTTCTTTTTTAATGCCTGTGCTGATAGGTGGATTTGGTAAATATATTTTACCGTTTTTATTAGGTTTGGATGATTTAGTATTACCTCGATTAAATTCACTGAGTGTATGACTAATGGTTCCTTCTATGTTTTATATGGAGCTGAGCTTAATTTATGGTGCTGGGGTTGGTTGAACATTGTATCCTCCTTTGTCTATACAG---AATTCTATGGGGGTAGGTATGGATTACTTGATGTTTTCTCTTCATTTGGCTGGTATTTCTTGATTATTGGGCTCTGTCAAATTTATAACTACTATTTTTATGAATTTAAA------------TTCTCGTGTTTCTGTTATTATTCGGGCTTATTTATTTACTTCTATATTACTTTTGATATCTTTACCTGTTTTGGCTGCGGGCATTACTACGCTATTATTTGATCGTAAATTTGGTACGGCGTTTTTTGAACCTTGTGGGGGGGGTGACCCTATTTTATTTCAACATTTATTTCGGTTTTTTGGTCACCCAGAGGTGTACGTTCTGATTTTACCAGGCTTTGGGGTTGTGAGACATATATGTATGAATTTGAGTAAAAAAGATTCTTCTTTTGGTTATTATGGGTTGGTATGTGCTATGGGTTCTATAGCTTGTTTGGGTAGGGTTGTCTGGGCACATCATATGTTCATGGTGGGTTTAGATGTGAAGACTGCTGTTTTTTTTAGTTCTGTAACTATGGTGATAGGTATTCCGACAGGTATAAAGGTTTTTTCTTGATTGTATATGCTGGGGANNNNNNNNNNNNNNNNNNNNNNNNNNNNNNNNNNNNNNNNNNNNNNNNNNNNNNNNNNNNNNNNNNNNNNNNNNNNNNNNNNNNNNNNNNNNNNNNNNNNNNNNNNNNNNNNNNNNNNNNNNNNNNNNNNNNNNNNNNNNNNNNNNNNNNNNNNNNNNNNNNNNNNNNNNNNNNNNNNNNNNNNNNNNNNNNNNNNNNNNNNNNNNNNNNNNNNNNNNNNNNNNNNNNNNNNNNNNNNNNNNNNNNNNNN
>Schistosomatidae_sp__W640
NNNNNNNNNNNNGAATTTAAGCATATCACTAAGCGGAGGAAAAGAAACTAACAAGGATTCCCTTAGTAACTGCGAGTGAACAGGGATTAGCCCAGCACCGAAGCCTGTGGTTATTTGACTGCAAGGCAATGTGGTGTTTAGGTTTGTTCTTGGCACTACTGCTCTGCCCCAAGTCCAGCAATGAGTACGGCATACCGTTCTGGCCCAAAGAGGGTGAAAGGCCCGTGGGGGTAGGGACCAAGCATGACAGTTTTGTCCAGAGCTTACCTTGGAGTCGGGTTGTTTGAGAATGCAGCCCAAAGTGGGTGGTAAACTCCATCCAAGGCTAAATACTTGCACGAGTCCGATAGTAAACAAGTACCGTGAGGGAAAGTTGAAAAGTACTTTGAAGAGAGAGTAAACAGTGCGTGAAACCGCTCAGAGGTAAACGGG-TGGAGTTGAACTGCGATCCTTGGGAATTCAGCTGATGAGCATGATTTGTGCTTGGGCATATTGGCC-GCCCTTCATTGTCTGCT--TAACTGCGGGTGCCTGCCT--C-------TGGTGGGTATGTGTGGTGCGCTTATCATGTGCCGCACGCATTGGAGG-TTGTATGGGTCTGCTTGTCAGTGCACTTTCTCAGGGTGTTCACCACGACCGGCACTGCTGTCTGTCTGCTGTGGTCAAACTAATCAGGTCTGATTAA---CGTTGGGCTTGGTTGGGTTGGCAGGTGACTCACTGGTTCAC---------------TCTGTGGGCCATGAGTGTTACTAGCTGGCTACAGTGGATCTGTGCAGTGTGTCGGAGATGGCGGCTT-------GGCATGTACGCTCTGTCCTTCAGGCGTGG-TTGAGTCTGGTCAGCTTGTTGCTAGCTTCGGCTGGTCGGTTGGTGGCTTGATCATGTTCAGTTGGCGGCAGTGTGTGTGT--CCTAGTTTGGGCCAATAGTCTGTGGTGTTGTGGTAGACTATCCACCTGACCCGTCTTGAAACACGGACCAAGGAGTTTAACATGTGCGCGAGTCATTGGGCGTTACGAAACCCAAAGGCGTAGTGAAGGTAAAGGTTCGGCTT---GTCCGAGCTAAGGTGAGATCCTGTTGT----TTTGCCCATTAACT--CCAAGATGCGAGCAGCAGGCGCATCACCGGCCCGTCCCATGACGTAGACATGTGGCCTTGTGCTATGTGCACCGTCGGGGCGGAGCAAGAGCGTACATGTTGAGACCCGAAAGATGGTGAACTATGCTTGCGAAGGTTGAAGCCAGAGGAAACTCTGGTGGAGGACCTTAGCGATTCTGACGTGCAAATCGATCGTATAACGTGGGTAT-------------------------------------------------------------------------------------------------------------------------------------------------------------------------------------------------------------------------------------------------------------------------------------------------------------------------------------------------------------------------------------------------------------------------------------------------------------------------------------------------------------------------------------GCTATGATCTTTTTTTTCTTGATGCCTGTGTTGATAGGGGGGTTTGGTAATTATTTTTTGCCTTTTTTATTAGGACTTGATGATTTAGTATTACCTCGTTTGAATTCGTTAAGAGTTTGGTTAATGGTGCCTTCTTTATTTTATATGGAGCTTAGGTTGCTGAATGGGGCTGGTGTAGGTTGGACGTTTTATCCTCCTCTATCTATTCAG---GGGTGGCCTAGAAAAGGTGTCGATTATTTGATGTTTTCTCTTCATTTGGCTGGGGTGTCTAGTTTGCTGGGTTCTGTTAAATTTATAGCTACTATTAGGACGAGTTTGGG------------ATCTCGTGTCTCTGTTATTGTGTGGTCTTATTTGTTTACTTCAATATTGTTGTTGTTGTCTTTGCCTGTTTTGGCTGCCGGAATAACTATGTTGTTGTTTGATCGTAAATTTGGTACTGCGTTTTTTGAGCCCTGTGGGGGGGGTGATCCTGTATTGTTTCAGCACTTGTTTTGGTTTTTTGGTCATCCTGAGGTGTATGTTTTAATTTTGCCTGGGTTTGGGATAGTAAGTCATATTTGTATGAGAATGAGTAAAAAAGATTCATCTTTTGGTTATTATGGGTTGGTTTGTGCTATGGGTTCTATAGTGTGTTTAGGTAGCGTTGTTTGAGCTCATCATATGTTTATGGTTGGTTTAGATGTTAAGACTGCTGTTTTTTTTAGTTCTGTGACTATGGTTATAGGTATCCCGACGGGTATTAAGGTTTTTTCTTGATTGTACATGCTTGGTGCTAGTTATTCGCGAAGGGTTGATCCTATATTGATGTGGCTTCTTGGGTTTATTTTTTTATTTGTNNNNNNNNNNNNNNNNNNNNNNNNNNNNNNNNNNNNNNNNNNNNNNNNNNNNNNNNNNNNNNNNNNNNNNNNNNNNNNNNNNNNNNNNNNNNNNNNNNNNNNNNNNNNNNNNNNNNNNNNNNNNNNNNNNNNNNNNNNNNNNNNNNNNNNNNNNNNNNNNNNNNNNNNNNNNNNNNNNNNNNNNNN
>Schistosomatidae_sp__W829
NNNNNNNNNNNNGAATTTAAGCATATCACTAAGCGGAGGAAAAGAAACTAACAAGGATTCCCTTAGTAACTGCGAGTGAACAGGGATTAGCCCAGCACCGAAGCCTGTGGTTATTTGACTGCAAGGCAATGTGGTGTTTAGGTTTGTTCTTGGCACTACTGCTCTGCCCCAAGTCCAGCAATGAGTACGGCATACCGTTCTGGCCCAAAGAGGGTGAAAGGCCCGTGGGGGTAGGGACCAAGCATGACAGTTTTGTCCAGAGCTTACCTTGGAGTCGGGTTGTTTGAGAATGCAGCCCAAAGTGGGTGGTAAACTCCATCCAAGGCTAAATACTTGCACGAGTCCGATAGTAAACAAGTACCGTGAGGGAAAGTTGAAAAGTACTTTGAAGAGAGAGTAAACAGTGCGTGAAACCGCTCAGAGGTAAACGGG-TGGAGTTGAACTGCGATCCTTGGGAATTCAGCTGATGAGCATGATTTGTGCTTGGGCATATTGGCC-GCCCTTCATTGTCTGCT--TAACTGCGGGTGCCTGCCT--C-------TGGTGGGTATGTGTGGTGCGCTTATCATGTGCCGCACGCATTGGAGG-TTGTATGGGTCTGCTTGTCAGTGCACTTTCTCAGGGTGTTCACCACGACCGGCACTGCTGTCTGTCTGCTGTGGTCAAACTAATCAGGTCTGATTAA---CGTTGGGCTTGGTTGGGTTGGCAGGTGACTCACTGGTTCAC---------------TCTGTGGGCCATGAGTGTTACTAGCTGGCTACAGTGGATCTGTGCAGTGTGTCGGAGATGGCGGCTT-------GGCATGTACGCTCTGTCCTTCAGGCGTGG-TTGAGTCTGGTCAGCTTGTTGCTAGCTTCGGCTGGTCGGTTGGTGGCTTGATCATGTTCAGTTGGCGGCAGTGTGTGTGT--CCTAGTTTGGGCCAATAGTCTGTGGTGTTGTGGTAGACTATCCACCTGACCCGTCTTGAAACACGGACCAAGGAGTTTAACATGTGCGCGAGTCATTGGGCGTTACGAAACCCAAAGGCGTAGTGAAGGTAAAGGTTCGGCTT---GTCCGAGCTAAGGTGAGATCCTGTTGT----TTTGCCCATTAACT--CCAAGATGCGAGCAGCAGGCGCATCACCGGCCCGTCCCATGACGTAGACATGTGGCCTTGTGCTATGTGCACCGTCGGGGCGGAGCAAGAGCGTACATGTTGAGACCCGAAAGATGGTGAACTATGCTTGCGAAGGTTGAAGCCAGAGGAAACTCTGGTGGAGGACCGTAGCGATTCTGACGTGCAAATCGATCGTATAACGTGGGTATAGGGGCGAAAGACTAATCGAACCATCTAGTAGCTGGTTCCCTCCGAAGTTTCCCTCAGGATAGCTGGCATTCTGAGAAAC--AAACAGTTTTATCCGGTAAAGCGAATGATTAGAGGTATTGGGGAGAAAACATCCTCAACCTATTCTCAAACTTTAAATGGGTGAGAAGCTTAACTCGCTTAAATGGAGTTTTGCATTGAATGTGAGTGCCAAGTGGGCCATTTTTGGTAAGCAGAACTGGCGCTGTGGGATGAACCAAACGTGCGGTTAAGGTGCCGAACGCGACGCTCATGAGATACCACAAAAGGTGTTGGTT-ATCCAGACA-GCAGGACGGTGGCCATGGAAGTCGGAAAC----------------------------------------------------------------------------------------------------------TATAAATTGGTTCCTTTAGAGGTTTATAATTGCTTGATTACTAGACATGGGATAGCTATGATCTTTTTTTTCTTGATGCCTGTGTTGATAGGGGGGTTTGGTAATTATTTTTTGCCTTTTTTATTAGGACTTGATGATTTAGTATTACCTCGTTTGAATTCGTTAAGAGTTTGGTTAATGGTGCCTTCTTTATTTTATATGGAGCTTAGGTTGCTGAATGGGGCTGGTGTAGGTTGGACGTTTTATCCTCCTCTATCTATTCAG---GGGTGGCCTAGAAAAGGTGTCGATTATTTGATGTTTTCTCTTCATTTGGCTGGGGTGTCTAGTTTGCTGGGTTCTGTTAAATTTATAGCTACTATTAGGACGAGTTTGGG------------ATCTCGTGTTTCTGTTATTGTGTGGTCTTATTTGTTTACTTCAATATTGTTGTTGTTGTCTTTGCCTGTTTTGGCTGCCGGAATAACTATGTTGTTGTTTGATCGTAAATTTGGTACTGCGTTTTTTGAGCCCTGTGGGGGGGGTGATCCTGTATTGTTTCAGCACTTGTTTTGGTTTTTTGGTCACCCTGAGGTGTATGTTTTAATTTTGCCTGGGTTTGGGATAGTAAGTCATATTTGTATGAGAATGAGTAAAAAAGATTCATCTTTTGGTTATTATGGGTTGGTTTGTGCTATGGGTTCTATAGTGTGTTTAGGTAGAGTTGTTTGAGCTCATCATATGTTTATGGTTGGTTTAGATGTTAAGACTGCTGTTTTTTTTAGTTCTGTGACTATGGTTATAGGTATCCCGACAGGTATTAAGGTTTTTTCCTGATTGTACATGCTTGGTGCTAGTTATTCGCGAAGGGTTGATCCTATATTGATGTGGCTTCTTGGGTTTATTTTTTTATTTGTNNNNNNNNNNNNNNNNNNNNNNNNNNNNNNNNNNNNNNNNNNNNNNNNNNNNNNNNNNNNNNNNNNNNNNNNNNNNNNNNNNNNNNNNNNNNNNNNNNNNNNNNNNNNNNNNNNNNNNNNNNNNNNNNNNNNNNNNNNNNNNNNNNNNNNNNNNNNNNNNNNNNNNNNNNNNNNNNNNNNNNNNNN
>Schistosomatidae_sp__2_W480
NNNNNNNNNNNNNNNNNNNNNNNNNNNNNNNNNNNNNNNNNNNNNNNNNNNNNNGGATTCCCTTAGTAACTGCGAGTGAACAGGGATTAGCCCAGCACCGAAGCCTGTGGTTGTTTGACTACAAGGCAATGTGGTGTTTAGGTTTGTTCTTGGCACTACTGCTCTGCCCCAAGTCCAGCAATGAGTACGGCATTCCATTCTGGCCCAAAGAGGGTGAAAGGCCCGTGGGGGTAGAGACCAAGCATGACAGTTTTGTCCAGAGCTTACCTTGGAGTCGGGTTGTTTGAGAATGCAGCCCAAAGTGGGTGGTAAACTCCATCCAAGGCTAAATACTTACACGAGTCCGATAGTAAACAAGTACCGTGAGGGAAAGTTGAAAAGTACTTTGAAGAGAGAGTAAACAGTGCGTGAAACCGCTCAGAGGTAAACGGG-TGGAGTTGAACTGCGATCCTTGGGAATTCAGCTGATGAGCATGATTTGTGCTTGGGCATATTGGCC-GCCTTTCAGTGTCTGCT--TAACTGCGGGTACCTGCCT--C-------TGGTGGGTATGTGTGGTGCGCTTATCATGTGCTGCACGCATTGGAGG-GTGTATGGGTCTGCTTGTCAGTGCACTTTC-CGAGGTGTTCACCACGACCGGTGCTGCTGTCTGTCTGCTTTAGTCAAACTGATCAGGTTCGATTAA---CGTTGGGCTTGGTTGGGTTGGCAGGTGACTCACTGGTCCAC---------------TCTGTGGGCTATGAGTGTTACTAGCCGGCTATAGCGGATCTGTACGGTGCATCGGAGACGGCGGCTT-------AGCGTGTATGCTCTGTCCTTCAGGCGTGG-TTGAGTTTGGTCAGCTTGTTGCTAGTTTCGGCTGGCCAGTTGATGGCTTGATCATGTTCAGTTGGCAGCAGTGTATGTGT--CTTAGTTTGGGCCAATAGTCTGTGGTGTTGTGGTAGACTATCCACCTGACCCGTCTTGAAACACGGACCAAGGAGTTTAACATGTGCGCGAGTCATTGGGCGTTACGAAACCCAAAGGCGTAGTGAAGGTAAAGGTTCGGCTT---GTCCGGGCTAAGGTGAGATCCTGTTGT----TTTGCTCATTAACT--CCAAGTCGCGAGCAGCAGGCGCATCACCGGCCCGTCCCATGACGTGGACATGTGGCCTTGTGCTATGTGCATCGTCGGGGCGGAGCAAGAGCGTACATGTTGAGACCCGAAAGATGGTGAACTATGCTTGCGAAGGTTGAAGCCAGAGGAAACTCTGGTGGAGGACCGTAGCGATTCTGACGTGCAAATCGATCGTATAACGTGAGTATAGGGGCGAAAGACTAATCGAACCATCTAGTAGCTGGTTCCCTCCGAAGTTTCCCTCAGGATAGCT-----------------------------------------------------------------------------------------------------------------------------------------------------------------------------------------------------------------------------------------------------------------------------------------------------------------------------------------------------------------------------------------------------------------------GTTCCGTCTGATGTGTATAATTATTTGATAACTAATCATGGTATTGCTATGATATTCTTTTTTTTAATGCCTGTCTTGATAGGTGGTTTTGGTAAATATTTGTTACCCTTTTTATTAGGTTTGGATGATTTAGCTCTGCCTCGATTAAATTCTTTAAGCGTTTGGTTAATGATTCCTTCAATGTTTTATATGGAGATGAGATTATTATATGGAGCTGGTGTTGGTTGGACTTTTTATCCTCCATTATCAATTCAA---AGGTCTATGGGTGTTGGTGTGGATTATTTAATGTTTTCTTTACATTTGGCAGGTGTTTCTAGATTATTGGGTTCTGTCAAATTTATAACGACTATTTTATTGAATTTGAA------------ATCTCGTGTATCTGTAATAATTTGGGCTTACTTATTTACATCAATATTATTATTGATTTCTTTACCGGTGTTGGCTGCTGGTATAACTATGTTACTATTTGATCGTAAATTTGGTACTGCATTTTTTGAGCCGTGTGGGGGGGGTGACCCTATATTATTTCAGCATTTGTTCTGGTTTTTCGGGCATCCGGAAGTATATGTTTTAATTCTTCCAGGGTTTGGAGTGGTAAGACATATTTGTATGAGTTTGAGTAATAAAGATTCTTCTTTTGGTTATTATGGTTTGGTATGTGCTATGGGGTCTATAGTTTGTTTAGGTAGTGTTGTTTGGGCTCATCATATGTTTATGGTTGGTTTAGATGTAAAGACTGCTGTTTTTTTTAGTTCGGTTACTATGGTTATAGGTATTCCCACAGGTATTAAGGTTTTTTCTTGCTTATATATGTTGGGTACTAGTTATATTCGTAGTGTTGAGCCGATTCTTTTATGGATTCTTGGTTTTATCTTTTTATTTGTAGTAGGAGGTGTGACTGGTATAGTTTTATCTGCTTCTGTTTTAGATAGTTTATTCCATGATACATGTTTTGTTANNNNNNNNNNNNNNNNNNNNNNNNNNNNNNNNNNNNNNNNNNNNNNNNNNNNNNNNNNNNNNNNNNNNNNNNNNNNNNNNNNNNNNNNNNNNNNNNNNNNNNNNNNNNNNNN
>Schistosomatidae_sp__1_W848
NNNNNNNNNNNNNNNNNNNNNNNNNNNNNNNNNNNNNNNNNNNNNNNNNNNNNNGGATTCCCCTAGTAACTGCGAGTGAACAGGGATTAGCCCAGCACCGAAGCCTGTGGTTATTTGACTACAAGGCAATGTGGTGTTTAGGTTTGCTCTTGGCACTACTGCTCTGCCCCAAGTCCAGCAATGAGTACGGCATTCCATTCTGGTCCAGAGAGGGTGAAAGGCCCGTGGGGGTAGAGACCAAGCATGACAGTTTTGTCCTGAGCTTACCTTGGAGTCGGGTTGTTTGAGAATGCAGCCCAAAGTGGGTGGTAAACTCCATCCAAGGCTAAATAGTTACACGAGTCCGATAGTAAACAAGTACCGTGAGGGAAAGTTGAAAAGCACTTTGAAGAGAGAGTAAACAGTACGTGAAACCGCTCAGAGGTAAACGGG-TGGAGTTGAACTGCGATCCTTGGGAATTCAGCTGATAAGCATGATTTGTGCTTGGGCATATTGGCC-GCCTTTCAGTGTCTGCT--TAACTGCGGGTACCTGCAC----------TGTTGGGTATGTGTGGTGCGCTTATCATGTGCCGCACGCATTGGAGG-GTGTATGGGTCTGCTTGTCAGTGCACTTTCTCAGGGTGTTCACCACGACCGGCGCTGCTGTCTGTCTGCTGTAGTCAAACTGATCAGGTTCGATTAA---CGTTGGGCTTGGTTGGGATGGCAGGTGACTCACTTGTCCAC---------------TCTGTGGGCCATGAGTGTTACTAGCCGGCTGTAGTGGATCTGTGCAGTGTGTCGGAGGCGGCGGCTT-------GGCATATACGCTCTGTCCTTCAGGCGTGG-TTGAGTTTGGTCAGCTTGTTGCTAGTTTCGGCTGGCCGGTTGATGGCTTGATCATGTTCAGTTGGCAGTAGTGTGTGTGT--CTTAGTTTGGGCCAATAGTCTGTGGTGTTGTGGTAGACTATCCACCTGACCCGTCTTGAAACACGGACCAAGGAGTTTAACATGTGCGCGAGTCATTGGGCGTTACGAAACCCAAAGGCGTAGTGAAGGTAAAGGTTCGGCTT---GTCCGGGCTAAGGTGAGATCTTGTTGT----TTTGCTCATTAACT--CCAAGAAGCGAGCAGCAGGCGCATCACCGGCCCGTCCCATGGCGTAGACATATGGCCTTGTGCTGTGTGCACCGTCGGGGCGGAGCAAGAGCGTACATGTTGAGACCCGAAAGATGGTGAACTATGCTTGCGAAGGTTGAAGCCAGAGGAAACTCTGGTGGAGGACCGTAGCGATTCTGACGTGCAAATCGATCGTATAACGTGAGTATAGGGGCGAAAGACTAATCGAACCATCTAGTAGCTGGTTCCCTCCGAAGTTTCCCTCAGGATAGCT-----------------------------------------------------------------------------------------------------------------------------------------------------------------------------------------------------------------------------------------------------------------------------------------------------------------------------------------------------------------------------------------------------------------------GTTCCGTCTGATGTGTATAATTATTTGATTACTAATCATGGTATTGCTATGATTTTCTTTTTTTTGATGCCTGTGTTAATAGGTGGTTTTGGTAAATATTTGTTACCTTATTTATTAGGTTTGGATGATTTGGCTTTGCCTCGTTTGAATTCTTTAAGTGTTTGGTTAATGGTTCCTTCAATGTTTTATATGGAGATGAGGTTAATATATGGTGCTGGGGTTGGATGGACATTTTATCCCCCTTTATCATTGCAG---GGCTCTATGGGAGTTGGCGTGGATTATTTGATGTTTTCTCTTCATTTAGCTGGTATTTCTAGCCTATTAGGTTCTGTAAAATTTATAACTACTATTATGTTGAATTTGAA------------ATCTCGTGTTTCTGTTATAGTATGGGCTTATCTTTTTACTTCTATTTTATTATTAATTTCTTTACCTGTTTTAGCTGCTGGTATTACTATGTTGTTGTTCGATCGAAAATTTGGTACTGCGTTTTTTGAGCCTTGTGGGGGGGGTGACCCTATTTTGTTTCAGCATTTATTTTGCTTTTTTGGGCATCCTGAAGTTTATGTTTTAATTCTTCCTGGTTTTGGGGTTGTAAGTCATATTTGTATGAGATTAAGTAATAATGATTCTTCATTTGGTTATTATGGGTTAGTTTATGCTATGGGTTCAATTGTGTGTTTAGGTAGTGTGGTGTGGGCTCATCATATGTTTATGGTTGGTATGGATGTAAAGACTGCTGTTTTTTTTAGTTCTGTAACTATGGTAATTGGTATTCCCACAGGGATTAAGGTTTTTTCTTGGTTATACATGTTGGGTACGAGATATGTGCGTGGTGTTGAGCCTATTCTTTTATGCATACTTGGTTTTATATTTCTTTTTGTGGTGGGGGGGGTGACCGGGATTGTTTTATCTGCTTCGGTGTTAGATAGTTTATTTCACGATACTTGTTTTGTGANNNNNNNNNNNNNNNNNNNNNNNNNNNNNNNNNNNNNNNNNNNNNNNNNNNNNNNNNNNNNNNNNNNNNNNNNNNNNNNNNNNNNNNNNNNNNNNNNNNNNNNNNNNNNNNN
>Trichobilharzia_sp__A_SVB_2009_W149
NNNNNNNNNNNNNNNNNNNNNNNNNNNNNNNNNNNNNNNNNNNNNNNNNNNNNNGGATTCCCCTAGTAACTGCGAGTGAACAGGGATTAGCCCAGCACCGAAGCCTGTGGTTATTTGACTGCAAGGCAATGTGGTGTTTAGGTTTGTTCTTGGCATTACTGCTCTGCCCCAAGTCCAGCAATGAGTACGGCATACCGTTCTGGCCCATAGAGGGTGAAAGGCCCGTGGGGGTAGAGACCAAGCATGACAGTTTTGTCCAGAGCTTACCTTGGAGTCGGGTTGTTTGAGAATGCAGCCCAAAGTGGGTGGTAAACTCCATCCAAGGCTAAATACTTGCACGAGTCCGATAGTAAACAAGTACCGTGAGGGAAAGTTGAAAAGTACTTTGAAGAGAGAGTAAACAGTGCGTGAAACCGCTCAGAGGTAAACGGG-TGGAGTTGAACTGCGATCCTTGGGAATTCAGCTGATGAGCATGATTTGTGCTTGGGCATATTGACC-GCCTTTCAGTGTCTGCT--TAGCTGCGGGTGCCTGCCT--C-------TGGTGGGTATGTGTGGTGCGCTTATCATGTGCCGCACGCATTGGAGG-GTGTATGAGTCTGCTTGTCGGTGCACTTTCTCAGGGTGTTCACCACGACCGGCACTGCTGTCTGTCTGCTTTGGTCAAACTGATCAGGTCTGATTAA---CGTTGGGCTTGGTTGGGTTGGCAGGTGACTCACTGGTCCAT---------------TCTGTGGGCTATGAGTGTTACTAGCCGGCCTTAGTGGATCTGTACGGTGTGTCGGAGACGGCGGCTT-------TGCATATGCGCTCTGTCCTTCAGGCGTGG-TTGAGTCTGGTCGACTTGTTGCTAGTTTCGGCTGGTCAGTTGATGGCTTGATCATGTTCAGTTGGCAGTGGTGTGTGTGT--CTTAGTTTGGGCCAATAGTCTGTGGTGTTGTGGTAGACTATCCACCTGACCCGTCTTGAAACACGGACCAAGGAGTTTAACATGTGCGCGAGTCATTGGGCTTTACGAAACCCAAAGGCGCAGTGAAGGTAAAGGCTTGGCTT---GTCCAGGCTGAGGTGAGATCCTGTTGT----TTTGCTCATTCATT--CCAAGCTGCGAGCAGCAGGCGCATCACCGGCCCGTCCCATGACGTAGACATGTGGCCTTGTGCTATGTGCACCGTCGGGGCGGAGCAAGAGCGTACATGTTGAGACCCGAAAGATGGTGAACTATGCTTGCGAAGGTTGAAGCCAGAGGAAACTCTGGTGGAGGACCGCAGCGATTCTGACGTGCAAATCGATCGTATAACGTGAGTATAGGGGCGAAAGACTAATCGAACCATCTAGTAGCTGGTTCCCTCCGAAGTTTCCCTCAGGATAGC---------------------------------------------------------------------------------------------------------------------------------------------------------------------------------------------------------------------------------------------------------------------------------------------------------------------------------------------------GGGGGTTTTATTGGTTTGGGGTTAAGTTTGTTGATTCGTTTGAAATTTTGTGAGCCTTACTATAATTTGGTTCCTTCTGAGATTTATAATTATTTGATTACCAATCATGGTATTGCTATGATTTTTTTTTTTTTGATGCCRGTTTTAATTGGTGGGTTTGGTAATTATCTTTTACCTTTTTTATTGGGTTTAGATGATTTAGCTTTGCCTCGTTTAAATTCTTTGAGAGTTTGGTTGATGGTTCCTTCTATGTTTTATATGGAGTTGAGTTTAATTTATGGGGCTGGGGTAGGGTGGACTTTTTATCCTCCTTTATCTATCCAA---AGTTCTATGGGGGTTGGGGTTGATTATTTGATGTTTTCCTTACATTTAGCGGGTGTTTCTAGATTATTAGGTTCCGTGAATTTTATAACTACTATTTTGTTGAATCTTAG------------TTCTCGAGTTTCAGTTGTAATTTGATCTTATTTATTTACTTCTATTTTGTTATTATTATCTTTGCCTGTATTGGCTGCTGGTATAACAATGCTGTTGTTTGATCGAAAATTTGGTACTGCTTTTTTTGAACCCTGTGGTGGGGGTGATCCTATTTTATTTCAGCATTTATTTTGATTTTTTGGTCATCCGGAAGTATACGTTTTGATTTTACCAGGGTTTGGTGTTGTAAGTCATATCTGTATGAATTTGAGTAATAAAGATTCTTCTTTTGGTTATTATGGTTTGGTTTGTGCGATGGGTTCTATAGTTTGTTTAGGTAGTGTGGTGTGGGCTCATCATATGTTTATGGTGGGATTAGATGTTAAGACTGCTGTATTTTTTAGCTCAGTNNNNNNNNNNNNNNNNNNNNNNNNNNNNNNNNNNNNNNNNNNNNNNNNNNNNNNNNNNNNNNNNNNNNNNNNNNNNNNNNNNNNNNNNNNNNNNNNNNNNNNNNNNNNNNNNNNNNNNNNNNNNNNNNNNNNNNNNNNNNNNNNNNNNNNNNNNNNNNNNNNNNNNNNNNNNNNNNNNNNNNNNNNNNNNNNNNNNNNNNNNNNNNNNNNNNNNNNNNNNNNNNNNNNNNNNNNNNNNNNNNNNNNNNNNNNNNNNNNNNNNNNNNNNNNNNNNNNNNNNNNNNNNNNNNNNNNNNNNNNNNNNNNNNNNNN
>Trichobilharzia_sp__D_SVB_2009_W376
NNNNNNNNNNNNNNNNNNNNNNNNNNNNNNNNNNNNNNNNNNNNNNNNNNNNNNGGATTCCCCTAGTAACTGCGAGTGAACAGGGATTAGCCCAGCACCGAAGCCTGTGGTCATTTGACTGCAAGGCAATGTGGTGTTTAGGTTTGTTCTTGGCATTACTGCTCTGCCCCAAGTCCAGCAATGAGTACGGCATATCGTTCTGGCCCAAAGAGGGTGAAAGGCCCGTGGGGGTAGAGACCAAGCATGACAGTATTGTCCAGAGCTTACCTTGGAGTCGGGTTGTTTGAGAATGCAGCCCAAAGTGGGTGGTAAACTCCATCCAAGGCTAAATACTTGCACGAGTCCGATAGTAAACAAGTACCGTGAGGGAAAGTTGAAAAGTACTTTGAAGAGAGAGTAAACAGTGCGTGAAACCGCTCAGAGGTAAACGGG-TGGAGTTGAACTGCGATCCTTGGGAATTCAGCTGATGAGCATGATTTGTGCTTGGGCATATTGACC-GCCTTTCTGTGTCTGCT--TAAATGCGGGTACCTGCCT--C-------TGGTAGGTATGTGTGGTGCGCTTATCATGTGCCGCACGCATAGGAGG-GTGTATGAGTCTGCTTGTCGGTGCACTTTCTCAGGGTGTTCACCACGACCGGCACTGCTGTCTGTCTGCTGTAGTCAAACTGATCAGGTCTGATTAA---CGTTGGGCTTGGTTGGGTTGGCAGGTGACTCACTGGTCCAT---------------TCTGTGGGCTATGAGTGTTACTAGCCGGCTATAGTGGATCTGTACGGTGTGTCGGAGACGGCGGCTT-------TGCATATGCGCTCTGTCCTTCAGGCGTGG-TTGAGTCTGGTCGACTTGTTGCTAGTTTCGGCTGGTCAGTTGATGGCTTGATCATGTTCAGTTGGCAGTGGTGTGTGTGT--CTTAGTTTGGGCCAATAGTCTGTGGTGTTGTGGTAGACTATCCACCTGACCCGTCTTGAAACACGGACCAAGGAGTTTAACATGTGCGCGAGTCATTGGGCTTTACGAAACCCAAAGGCGCAGTGAAGGTAAAGGTTTGGCTT---GTCCAGGCTGAGGTGAGATCCTGTTGT----TTTGCTCATTAATT--CCAAGTCGCGAGCAGCAGGCGCATCACCGGCCCGTCCCATGACGTAGACATGTGGCCTTGTGCTATGTGCACCGTCGGGGCGGAGCAAGAGCGTACATGTTGAGACCCGAAAGATGGTGAACTATGCTTGCGAAGGTTGAAGCCAGAGGAAACTCTGGTGGAGGACCGTAGCGATTCTGACGTGCAAATCGATCGTATAACGTGAGTATAGGGGCGAAAGACTAATCGAACCATCTAGTAGCTGGTTCCCTCCGAAGTTTCCCTCAGGATAGC---------------------------------------------------------------------------------------------------------------------------------------------------------------------------------------------------------------------------------------------------------------------------------------------------------------------------------------------------GGCGGTTTTATTGGTTTAGGTTTGAGTCTATTGATTCGTTTAAAATTTTGTGAGCCTTATTATAATTTGGTTCCTTCTGAAATTTATAATTATTTGATTACCAAACATGGTATTGCTATGATATTTTTTTTCTTAATGCCTGTTTTAATTGGTGGGTTTGGGAATTATCTTTTGCCCTTTTTATTGGGTTTGGATGATTTGGCATTGCCTCGTTTAAATTCTTTGAGTGTATGGTTAATGGTACCTTCGATGTTTTATATGGAGTTGAGTTTGATTTATGGTGCTGGTGTTGGATGAACTTTTTATCCTCCTTTGTCTATTCAG---AGATCTATGGGGGTGGGTGTTGATTATTTGATGTTTTCTTTGCATTTAGCTGGGGTTTCTAGTTTGTTGGGTTCCGTAAAATTTATAACTACTATTTTGTTAAATCTTAG------------TTGTCGGGTTTCAGTAATTGTTTGGTCATATCTATTTACGTCTATTTTATTGTTGTTGTCTTTGCCTGTATTAGCTGCTGGTATAACGATGTTATTGTTTGATCGAAAATTTGGTACTGCTTTTTTTGAGCCTTGTGGGGGGGGTGACCCTATATTATTTCAGCATTTATTTTGGTTTTTTGGTCATCCTGAAGTATATGTTTTAATTTTACCCGGGTTTGGGGTAGTTAGTCATATTTGTATGAGTTTAAGTAAAAAAGATTCTTCGTTTGGTTATTATGGGTTGGTTTGTGCTATGGGTTCTATAGTGTGTTTAGGTAGTGTGGTGTGGGCCCATCATATGTTTATGGTGGGTTTAGATATTAAGACTGCTGTGTTTTTTAGTTCTGTNNNNNNNNNNNNNNNNNNNNNNNNNNNNNNNNNNNNNNNNNNNNNNNNNNNNNNNNNNNNNNNNNNNNNNNNNNNNNNNNNNNNNNNNNNNNNNNNNNNNNNNNNNNNNNNNNNNNNNNNNNNNNNNNNNNNNNNNNNNNNNNNNNNNNNNNNNNNNNNNNNNNNNNNNNNNNNNNNNNNNNNNNNNNNNNNNNNNNNNNNNNNNNNNNNNNNNNNNNNNNNNNNNNNNNNNNNNNNNNNNNNNNNNNNNNNNNNNNNNNNNNNNNNNNNNNNNNNNNNNNNNNNNNNNNNNNNNNNNNNNNNNNNNNNNNN
>Trichobilharzia_sp__E_SVB_2009_W332
NNNNNNNNNNNNNNNNNNNNNNNNNNNNNNNNNNNNNNNNNNNNNNNNNNNNNNGGATTCCC-TAGTAACTGCGAGTGAACAGGGATTAGCCCAGCACCGAAGCCTGTGGTTATTTGACTGCAAGGCAATGTGGTGTTTAGGTTTGTTCTTGGCATTACTGCTCTGCCCCAAGTCCAGCAATGAGTACGGCATACCGTTCTGGCCCAAAGAGGGTGAAAGGCCCGTGGGGGTAGAGACCAAGCATGACAGTTTTGTCCAGAGCTAACCTTGGAGTCGGGTTGTTTGAGAATGCAGCCCAAAGCGGGTGGTAAACTCCATCCAAGGCTAAATACTTGCACGAGTCCGATAGTAAACAAGTACCGTGAGGGAAAGTTGAAAAGTACTTTGAAGAGAGAGTAAACAGTGCGTGAAACCGCTCAGAGGTAAACGGG-TGGAGTTGAACTGCGATCCTTGGGAATTCAGCTGATGAGCATGATTTGTGCTTGGGCATATTGACC-GCCGGACTGTGTTCGCT--TAAATGCGGGTGCCTGCTT----------CGGTAGGCATGTGTGGTGCACTTATCATGTGCCGCACGCATAGGAGG-GTGTAAGAGTCTGCTTGTCAGTGCACTTTCTCAGGGTGTTCACCACGACCGGCACTGCTGTCTGTCTGCTGTAGTCAAACTGATCAGGTCTGATTAA---CGTTGGGCTTGGTTGGGTTGGCAGGTGACTCACTGGTCCAT---------------TCTGTGGGCTATGAGTGTTACTAGCCGGCTATAGTGGATCTGTACGGTGTGTCGGAGACGGCGGCTT-------TGCATATGCGCTCTGTCCTTCAGGCGTGG-TTGAGTCTGGTCGACTTGTTGCTAGTTTCGGCTGGTCAGTTGATGGCTTGATCATGTTCAGTTGGCAGTGGTGTGTGTGT--CTTAGTTTGGGCCTATAGTCTGTGGTGTTGTGGTAGACTATCCACCTGACCCGTCTTGAAACACGGACCAAGGAGTTTAACATGTGCGCGAGTCATTGGGCTTTACGAAACCCAAAGGCGCAGTGAAGGTAAAGGTTTGGCTT---GTCCAGGCTGAGGTGAGATCCTGTTGT----TTTGCTCATTAATT--CCAAGCTGCGAGCAGCAGGCGCATCACCGGCCCGTCCCATGGCGTAGACATGTGGCCTTGTGCTATGTGCACCGTCGGGGCGGAGCAAGAGCGTACATGTTGAGACCCGAAAGATGGTGAACTATGCTTGCGAAGGTTGAAGCCAGAGGAAACTCTGGTGGAGGACCGTAGCGATTCTGACGTGCAAATCGATCGTATAACGTGAGTATAGGGGCGAAAGACTAATCGAACCATCTAGTAGCTGGTTCCCTCCGAAGTTTCCCTCAGGATAGC---------------------------------------------------------------------------------------------------------------------------------------------------------------------------------------------------------------------------------------------------------------------------------------------------------------------------------------------------GGCGGTTTTATTGGTTTAGGTCTGAGTTTATTGATTCGTTTGAAATTTTGTGAGCCTTACTATAATTTGGTTCCTTCAGAAATATATAATTATTTGATTACTAATCATGGGATTGCCATGATATTTTTTTTCTTAATGCCTGTTTTGATTGGGGGCTTTGGTAATTATCTTTTGCCTTTTTTGTTGGGTTTAGATGATTTGGCGTTGCCTCGTTTAAATTCTTTAAGCGTTTGGTTGATGGTTCCTTCAATTTTCTATATGGAATTAAGTTTAATTTATGGTGCTGGGGTTGGGTGAACTTTTTATCCTCCTTTATCTATTCAG---AGTTCAATGGGCGTAGGTGTTGATTATTTAATGTTTTCTTTGCATTTGGCAGGGGTTTCTAGTTTGTTGGGTTCTGTAAATTTTATAACGACTATTTTGTTGAGTCTTAG------------TCGTCGGGTTTCTGTAATTGTTTGGTCATATTTGTTTACATCTATTTTGTTATTGTTATCTTTACCTGTTTTAGCGGCAGGTATTACTATGTTGTTATTTGATCGAAAATTTGGTACTGCTTTTTTTGAACCTTGTGGGGGGGGTGATCCTATATTGTTTCAGCATTTGTTTTGGTTTTTTGGTCATCCTGAGGTTTATGTATTAATTCTACCTGGATTTGGTATTGTTAGTCATATATGTATGAACCTAAGTAAAAAAGATTCTTCTTTTGGTTATTATGGTTTGGTTTGTGCTATGGGTTCGATAGTGTGTTTGGGTAGAGTGGTTTGAGCTCATCATATGTTTATGGTGGGGATGGATGTTAAGACTGCTGTTTTTTTTAGCTCTGTNNNNNNNNNNNNNNNNNNNNNNNNNNNNNNNNNNNNNNNNNNNNNNNNNNNNNNNNNNNNNNNNNNNNNNNNNNNNNNNNNNNNNNNNNNNNNNNNNNNNNNNNNNNNNNNNNNNNNNNNNNNNNNNNNNNNNNNNNNNNNNNNNNNNNNNNNNNNNNNNNNNNNNNNNNNNNNNNNNNNNNNNNNNNNNNNNNNNNNNNNNNNNNNNNNNNNNNNNNNNNNNNNNNNNNNNNNNNNNNNNNNNNNNNNNNNNNNNNNNNNNNNNNNNNNNNNNNNNNNNNNNNNNNNNNNNNNNNNNNNNNNNNNNNNNNN
>Avian_schistosomatid_sp__W1285
NNNNNNNNNNNNNNNNNNNNNNNNNNNNNNNNNNNNNNNNNNNNNNNNNNNNNNNNNNNNNNNNNNNNNNNNNNNNNNNNNNNNNNNNNNNNNNNNNNNNNNNNNNNNGGTTATTTGACTGCAAGGCAATGTGGTGTTTAGGTTGGTTCCTGGCATTACTGCTCTACCCCAAGTCCAGCAATGAGTACGGCATACCGTTCTGGCCCATAGAGGGTGAAAGGCCCGTGGGGGTGGAGACCAAGCATGACAGTTCTGTCCAGAGCTAACCTTGGAGTCGGGTTGTTTGAGAATGCAGCCCAAAGTGGGTGGTAAACTCCATCCAAGGCTAAATACTTACACGAGTCCGATAGCAAACAAGTACCGTGAGGGAAAGTTGAAAAGTACTTTGAAGAGAGAGTAAACAGTGCGTGAAACCGCTCAGAGGTAAACGGG-TGGAGTTGAACTGCGATCCTTGGGAATTCAGCTGATGAGTATGGCTTGCGCCTGGGCATGTTGGCC-GCCCTTCAGTGTCTGTA--TAATTGCAGGTGCCTGCCT-GG-------TTGCGGGTATGTGTGGTGCGCTTATCATGTGCTGCACGCATTGGAGG-GTGTATG-GTCTGCTTGTCAGTGCACTTTCTCAGGGTGTTCACCACGACCGGCACTGCTGTCTGTCTGCTGTAGTCAAACTGATCAGGTCTGATTAG---CGTTGGGCTTGGTTGGGGTGGCAGGTGACTCACTGGTTCAT---------------TCTATGGGCTATGAGTGTTACTAGCTGGCTATAGTGGATCTGTACGGTGTGTCGGAGACGGCGGCTA-------TGCATATGTGCTCTGTTTTTCTGGCGAGG-TTGAGTCCGGTCGACTTGTTACTAGCTTCGGTTGGTCAGTTGATGGCTTGATCTTGTT-AGTTGGCAGTTGTATATGTGT--ATTTGTCTGGGCCAATAGTCTGTGGTGTTGTGGTAGACTATCCACCTGACCCGTCTTGAAACACGGACCAAGGAGTTTAACATGTGCGCGAGTCATTGGGTGTTACGAAACCCAAAGGCGCAGTGAAGGTAAAGGTTCGGCTT---GTCCGGACTGAGGTGAGATCCTGTTGT----TTTGCCCATAAATA--CCAAG-TGCGAGCAGCGGGCGCATCACCGGCCCGTCCCATGACGTAGACATGTGGTCTTGCACCATGTGCACCGTCGGGGCGGAGCAAGAGCGTACATGTTGAGACCCGAAAGATGGTGAACTATGCTTGCGAAGGTTGAAGCCAGAGGAAACTCTGGTGGAGGACCGTAGCGATTCTGACGTGCAAATCGATCGTATAACGTGAGTATAGGGGCGAAAGACTAATCGAACCATCTAGTAGCTGGTTCCCTCCGAAGTTTCCCTCAGGATAGCTGGCATTCTGAGAAAT--AAACAGTTTTATCCGGTAAAGCGAATGATTAGAGGCATTGGGGAGAAAACATCCTCAACCTATTCTCAAACTTTAAATGGGTGAGAAGCTTAACTCGCTTAAATGGAGTTTTGCATTGAATGTGAGTGCCAAGTGGGCCATTTTTGGTAAGCAGAACTGGCGCTGTGGGATGAACCAAACGTTCGGTTAAGGTGCCTAACACGACGCTCATCAGATACCACAAAAGGTGTTGGTTGGTCCAGACA-GCAGGACGGTGGCCATGGAAGTCGGAAACCGCTAAGGA----------------------------------------------------TTAGGGTTAAGTTTATTGATTCGTTTGAAATTTTGTGAGCCTTATTATAAATTGGTGCCTACTGAGATTTATAATTATTTGATTACTAATCATGGGATTGCTATGACATTTTTTGTTTTAATGCCTGTATTGATTGGTGGGTTTGGTAATTATCTTTTACCTTTTTTGTTGGGGTTGGATGATTTAGCCTTGCCTCGTTTAAATTCTTTAAGTGTGTGGTTAATGGTGCCTTCAATGTTTTATATGGAATTAAGTTTATTATTTGGTGCGGGTGTTGGTTGGACTTTTTATCCTCCTTTATCTAGTCAG---AGTTCTGTGGGGGTGGGGGTGGATTACCTTATGTTTTCTTTGCATTTGGCGGGTGTTTCTAGTTTATTAGGGTCTGTTAAATTTATTACTACGATTATGATGGGTTTGAG------------TAGTCGTGTTTCTGTAATAGTGTGGGCTTATTTATTTACATCTGTTTTGTTATTGTTATCTTTGCCTGTTCTGGCTGCTGGAATAACTATGTTGTTATTTGATCGTAAATTTGGCACTGCATTTTTTGAGCCTTGTGGGGGGGGCGATCCTATATTATTTCAGCATTTATTTTGATTTTTTGGTCATCCCGAAGTATATGTTTTAATTTTGCCTGGGTTTGGAATAGTGAGTCATATTTGTATGAGACTAAGTAATAAAGATTCTTCTTTTGGGTATTATGGTCTTGTGTGTGCTATGNNNNNNNNNNNNNNNNNNNNNNNNNNNNNNNNNNNNNNNNNNNNNNNNNNNNNNNNNNNNNNNNNNNNNNNNNNNNNNNNNNNNNNNNNNNNNNNNNNNNNNNNNNNNNNNNNNNNNNNNNNNNNNNNNNNNNNNNNNNNNNNNNNNNNNNNNNNNNNNNNNNNNNNNNNNNNNNNNNNNNNNNNNNNNNNNNNNNNNNNNNNNNNNNNNNNNNNNNNNNNNNNNNNNNNNNNNNNNNNNNNNNNNNNNNNNNNNNNNNNNNNNNNNNNNNNNNNNNNNNNNNNNNNNNNNNNNNNNNNNNNNNNNNNNNNNNNNNNNNNNNNNNNNNNNNNNNNNNNNNNNNNNNNNNNNNNNNNNNNNNNNNNNNNNNNNNNNNNNNNNNNNNNNNNNNNNNNNNNNNNNNN
>Schistosoma_rodhaini
NNNNNNNNCGCTGAATTTAAGCATATCACTAAGCGGAGGAAAAGAAACTAACAAGGATTCCCCTAGTAACTGCGAGTGAACAGGGATTAGCCCAACACCGAAGCCTGCGGTTATTTGATCGTAAGGCAATGTGGTGTTTAGGGTGGCTTCTGGCATTACTGCTCTGTCCCAAGTCCAGCAATGAGTACGGCTTCCCATTCTGGCCCAAAGAGGGTGAAAGGCCCGTGGGGGCAGAGATCAAGTGTGACAGTTTTGCTCTGAGCTACCCTTGGAGTCGGGTTGTTTGTGAATGCAGCCCAAAGTGGGTGGTAAACTCCATCCAAGGCTAAATACTTACACGAGTCCGATAGCAAACAAGTACCGTGAGGGAAAGTTGAAAAGTACTTTGAAGAGAGAGTAAACAGTGCGTGAAACCGCTCAAAGGTAAACGGG-TGGAGTTGAACTGCAAGCTCTGGGAATTCAGCTGATGAGTGTGATTTGTACTTGGGCATACTGGCC-GCC-TTCAGTGTCTGTT--TAACCGCAGGTGCCTTCCTTTT-------TGGTGGGTATGTGTGAATCGTTTG-CTTACGACGCGCGCACTGTTG--GTGTGAGGGTCTGCTTGTCAGTGCACTTTCTCAGGGTGTTCACCACGACCGGCACTGCTGCCTGTCTGCTATGGTCAAACTGATCAGGTCTGATTTC---TGTCAGGCTTGGTTGGGTCGGTAGGTGGCTCTTTGGCTCAT----------------TTATGGGCCGTGAGTGTTACTAACTGGCTGTAGTGGATCTGTGCGGTGTGTCGGAGATGGCGGCTT-------CGCATGCGTGCCTAGACCTTCGGGCATTG-CTGAGTCTGGTCGGTTTGTTACTAGCTTCGGCTGGTCGGCTGATGGCTTGGTTTTGTCACGTCGGCGGTTGCGTGTGTGA--TTTGCATTGGGCCAATAGTCTGTGGTGTAGTGGTAGACGATCCACCTGACCCGTCTTGAAACACGGACCAAGGAGTTTAACATGTGCGCGAGTCATTGGGTGTTACGAAACCCAAAGGCGAAGTGAAGGTAAAGGTTCGGCTT---GTCCGGACTAAGGTGAGATCCTGTTGT----CTTGCTCATACTTT--CCAAGTTGCGAGCAGCGGGCGCATCACCGGCCCGTCCCATGACGTAGACATGTGACCTCGTGTTGTGTGCACCGTCGGGGCGGAGCAAGAGCGTACACGTTGAGACCCGAAAGATGGTGAACTATGCTTGTGAAGGTTGAAGCCAGAGGAAACTCTGGTGGAGGACCGTAGCGATTCTGACGTGCAAATCGATCGTATAACGTGAGTATAGGGGCGAAAGACTAATCGAACTATCTAGTAGCTGGTTCCCTCCGAAGTTTCCCTCAGGATAGCTGGCATTCTGAGAAAT--AAACAGTTTTATCCGGTAAAGCGAATGATTAGAGGCATTGGGGAGAAATCATCCTCAACCTATTCTCAAACTTTAAATGGGTGAGAAGCTTAACTCGCTTGATTGGAGTTTTGCATTGAATGTGAGTGCCAAGTGGGCCATTTTTGGTAAGCAGAACTGGCGCTGTGGGATGAACCAAACGTCCGGTTAAGGTGCCTAACACGACGCTCATGAGATACCACAAAAGGTGTTGGTTGGTCTAGACA-GCAGGACGGTGGCCATGGAAGTCGGAAGCCGCTAAGGA-------------------------------------GGTGGATTTATAGGATTAGGTTTAAGTTTATTAATTCGTTTAAACTTGTGTGATCCTTACTATAAATTAGTTTCTGCGGATATTTATAATTATTTAGTTACTAATCATGGTGTAGCTATGATTTTTTTTTTTTTGATGCCTATTTTAATAGGTGGATTTGGTAATTATTTTCTTCCGATATTTTTATGTTTAGACGATTTGTTGTTACCTCGTTTAAACTCTTTGAGATTATGAATAATGATTCCTTCACTTTTTTATATGGAGCTTAGTCTATATTATGGGTGTGGGGTTGGTTGAACTTTATATCCTCCATTATCTATTTGT---GATGGATCTGGGTTTGGTATCGATTATTTAATGTTTTCTCTTCATTTAGCAGGAGTTTCAAGTTTAATTGGTTCTGTTAATTTTATTTCTACTATTCTAAGTCGTTTAAG------------GTTGAAGTGTTCGATAATAGTGTGGGCTTATTTATTTACATCTATTCTTTTATTGCTTTCATTACCGGTTTTAGCTAGGGGTATAACAATGTTATTGTTTGATCGTAAATTTGGTACTGCTTTTTTTGAGCCGTCAGGTGGTGGTGATCCTATACTGTTTCAACATTTATTTTGATTTTTTGGTCATCCAGAAGTTTATGTTTTAATTCTACCTGGTTTTGGTATAGTTAGGCATATATGTATGAGTATAAGTAACAATGATTCTTCATTTGGTTATTATGGCTTAATTTGTGCTATGGCTTCTATTGTGTGTTTAGGAAGTGTAGTGTGAGGTCATCATATGTTTATGGTTGGTTTTGACTCTTTAACTGCAGTATTTTTTAGTTCAATTACTATGATAATAGGTGTTCCGACTGGTATAAAGGTGTTTTCATGGTTATACATGTTGAATAGTTGTGGTATGCGTATTTTGGATCCTATATTATGATGGTTAGTAGGTTTTATATTTTTATTTACAGTTGGTGGTGTTACAGGGGTAGCTTTATCCGCTTCTGCTTTAGATATCTTGTTTCATGATACTTGGTTTGTAGTTGCTCATTTTCATTATGTTCTTTCTTTAGGTTCTTATAGAAGAATAGTTATAATGTTAGTGTGATGATGACCTTTTATCTTTGGTTATAGATTAAATAAGNNNNNNNNNNN
>Schistosoma_sinensium
NNNNNNNNNNNNNNNNNNNNNNNNNNNNNNNNNNNNNNNNNNNNNNNNNNNNNNNNNNNNNNNNNNNNNNNNNNNNNNNNNNNNNNNNNNNNNNNNNNNNNNNNNNNNNNNNNNNNNNNNNNNNNNNNNNNNNNNNNNNNNNNNNNNNNNNNNNNNNNNNNNNNNNNNNNNNNNNNNNNNNNNNNNNNNNNNNNNNNNNNNNNNNNNNNNNNNNNNNNNNNNNNNNNNNNNNNNNNNNNNNNNNNNNNNNNNNNNNNNNNNNNNNNNNNNNNNNNNNNNNNNNNNNNNNNNNNNNNNNNNNNNNNNNNNNNNNNNNNNNNNNNNNNNNNNNNNNNNNNNNNNNNNNNNNNNNNNNNNNNNNNNNNNNNNNNNNNNNNNNNNNNNNNNNNNNNNNNNNNNNNNNNNNNNNNNNNNNNNNNNNNNNNNNNNNNNNNGGAGTTGAACTGCAAGCTCTGGGGATTCAGCTGATGAGTATGATTTGTGCTTGGGCATACTGGCC-GCC-TTTAGTGTCTGTTGTTAAGAGCAGGTGCCTACCTTATATAAATGGGGTGGGTATGTGTAG-GCGTTTT-TATACGTCGCACGCATTGAAG--GTGTGAGGGTCTGCTTGTCAGTGCACTTTCTCAGAGTGTTCACCACGACCGGCACTGCTGCCTTTCTACTATGGCCAAACTGATCTGGTCTGACTATTATTGTTGGGCTGGGTTGGGTCGGCAGGTGACTTTTTGGTTCGTAATTAAT--------TTTATGGGCCATGAGTGTTACTAACCGGCTGTAGTGGATTTGTGTAGTGTGTCGGAGACGGCGGCTT-------TGCATGCGTGCTTAGTCCTTCGGGCATTA-TTGAGTCTGGTCGGCATGTTGCTAGCTTCGGTTAGTCTGCTGATGGCTTGATTTTGTTGCGTTGGCGGTTGCGTGTGTGAG-TTTTGATTGGGCCAAT---------------------------------------------------------------------------------------------------------------------------------------------------------------------------------------------------------------------------------------------------------------------------------------------------------------------------------------------------------------------------------------------------------------------------------------------------------------------------------------------------------------------------------------------------------------------------------------------------------------------------------------------------------------------------------------------------------------------------------------------------------------------------------------------------------------------GGCGGTTTTATAGGTTTGGGTTTGAGTTTATTAATACGTTTAAAATTTTGTGATCCTTATTATAATTTAATTCCTTGTGAAGTTTATAAATATTTAATAACTAATCACGGCATAGCTATGATTTTTTTTTTTTTGATGCCTGTATTAATAGGTGGTTTTGGCAATTATCTCTTACCATTTTTGCTTGGTTTGGATGACTTAGCTTTGCCTCGCTTGAAATCGTTAAGTGTATGGATGATGGTGCCTTCTATTTTTTATATGGAATTAAGTTTATTTTATGGTGCTGGTGTCGGTTGAACCTTTTATCCACCTCTTTCCTCTATT---CCAACAGCTGGGGTTGGCGTTGATTATTTGATGTTTTCTTTACATTTGGCTGGTATATCAAGATTACTAGGGTCTGTTAAATTTATTACTACAATAATGATGCGGTTAAA------------ATCGAGTACTTCTGTAATCAGATGATCATATTTGTTTACTTCAGTACTGTTGTTATTATCTTTGCCTGTTTTAGCTGCTGGTATTACAATGTTATTATTTGATCGAAAATTTGGTACTGCTTTTTTTGAACCGGCCGGTGGGGGTGATCCAATATTATTTCAACATTTATTTTGGTTTTTTGGACACCCAGAGGTTTATGTTTTAATACTTCCCGGGTTTGGTATGGTAAGACATATATGTATGACGTTGAGCAAAAAAAATTCTTCTTTCGGTTATTATGGTTTAGTTTGTGCTATGGGCTCAATAGTCTGTTTAGGTAGTGTAGTTTGAGCTCATCATATGTTTATGGTTGGTATGGATGTTAAGACTGCTGTTTTCTTTAGGTCTGTTACTATGATTATTGGCATACCGACTGGTATAAAGGTATTTTCTTGATTATTTATGTTAAGTAGAAGAGGCTTACATGTAATGGACCCGGTTGTATGGTGGGTTATTGGTTTTATTTTTTTATTTACAGTTGGTGGTGTGACTGGTATAGTATTATCAGCTTCTGCACTGGATAACTTGTTTCACGATACTTGATTTGTAATAGCACATTTTCATTATGTTTTATCGTTAGGCTCTTATAGAAGAGTGATTATAAGAATATTGTGATGATGGCCGTTTATTATGGGTTGTTCATTAAAAAAGNNNNNNNNNNN
>Schistosoma_bovis
NNNNNNNNNNNNNNNNNNNNNNNNNNNNNNNNNNNNNNNNNNNNNNNNNNNNNNNNNNNNNNTTAGTAACTGCGAGTGAACAGGGATTAGCCCAACACCGAAGCCTGCGGTTAATTGATCGTGAGGCAATGTGGTGTTTAGGTTGGCTTCAGACATTACTGCTCTGCCCCAAGTCCAGCAATGAGTACGGCTTCCCATTCTGGCCCAAAGAGGGTGAAAGGCCCGTGGGGGTAGAGATCAAGTGTGACAGTTCTGTTCTGAGCTACCCTTGGAGTCGGGTTGTTTGTGAATGCAGCCCAAAGTGGGTGGTAGACTCCATCCAAGGCTAAATACTTACACGAGTCCGATAGCAAACAAGTACCGTGAGGGAAAGTTGAAAAGTACTTTGAAGAGAGAGTAAACAGTGCGTGAAACCGTTCAAAGGTAAACAGGTTGGAGTTGAACTGCAAGCTCTGGGAATTCAGCTGATGAGTGTGATTTGTGCTTGGGCATACTGGCC-GCC-TTTAGTGTCTGCT--TAACCGCAGGTGCCTGCCTTTT-------TGGTGGGTATGTGTGAATCGTTTA-CATACGACGCACGCACTGTTG--GTGTGAGGGTCTGCTTGTCAGTGCACTTTCTCAGGGTGTTCACCACGACCGGCACTGCTGCCTGTCTGCTATGGCCAAACTGATCAGGTCTGATTTC---CGTCATTCTTGGTTGGGTCGGCAGGTGACTCTTTGGCTCAT----------------CTATGG-CTGTGAGTGTTACTAGCCGGCTGTAGCGGAGCTGTGCGGTGTGTCGGAGATGGCGGCTT-------CGCATGCGTGCCTAGACCTTCGGGCTTTG-TTGAGTCTGGTCGGCTCGTTACTAGCTTCGGCTGGTCGGCTGATGGCTTGATTTTGTCACGTTGGCGGTTGCGTGTGTGA--TTTGCGTTGGGCCAATAGTCTGTGGTGTAGTGGTAGACGATCCACCTGACCCGTCTTGAAACACGGACCAAGGAGTTTAACATGTGCGCGAGTCATTGGGTGTTACGAAACCCAAAGGCGAAGTGAAGGTAAAGGTTCGGCTT---GTCCGGACTGAGGTGAGATCCTGTTGT----CTTGCTCATACTTT--CCAAGTTGCGAGCAGCGGGCGCATCACCGGCCCGTCCCATGACGTAGACATGTGACCTCGTGTTATGTGCACCGTCGGGGCGGAGCAAGAGCGTACACGTTGAGACCCGAAAGATGGTGAACTATGCTTGTGAAGGTTGAAGCCAGAGGAAACTCTGGTGGAGGACCGTAGCGATTCTGACGTGCAAATCGATCGTATAACGTGAGTATAGGGGCGAAAGACTAATCG-----------------------------------------------------------------------------------------------------------------------------------------------------------------------------------------------------------------------------------------------------------------------------------------------------------------------------------------------------------------------------------------------------------------------------------------------------------------------------------------------------------------------------------------GCCGGTATTAATAGGTGGATTTGGTAAATATTTTCTTCCTTTTTTTTTATATATAGATGATTTATTGTTACCTCGGTTGAATTCTTTTAGTTTATGGTTGATGATTCCTTCATTTTTTTATATGGAGTTAAGTTTGTATTATGGTTGTGGGGTTGGTTGAACGTTGTATCCTCCATTATCTATATCT---GAGAATTCTGGCTTGGGTGTAGATTATTTGATGTTTTCGTTGCATTTAGCGGGTGTGTCTAGATTGGTTGGTTCAATTAATTTTATTTCTACAATTATGAGTTGTGTAGA------------TTTTAAGACTTCGATAATAATCTGATCATATTTATTTACTTCAATTTTATTGTTACTTTCATTACCAGTTTTAGCGGCTGGTATAACTATGTTATTATTTGATCGTAAATTTGGTACTGCCTTTTTTGAGCCGATGGGTGGTGGTGATCCGCTATTATTTCAGCATTTATTTTGGTTTTTTGGGCATCCGGAGGTGTATGTTTTGATTCTGCCAGGATTTGGTATAGTTAGTCATATATGTATGAGAATTAGTAATAATGATTCATCATTTGGATATTATGGATTAATTTGTGCTATGGCTTCAATAGTTTGTTTAGGCAGTGTAGTTTGGGCTCACCATATGTTTATGGTTGGTTTGGATTATTTGACAGCTATATTCTTTAGTTCTGTGACTATGATTATAGGGATTCCTACGGGTATAAAGGTTTTTTCTTGATTATATATGCTTAAAAGATGTGGTACTCGTTTGTCTGATCCTGTGTTATGGTGGTTGGTGGGTTTTATATTTTTGTTTACAATAGGGGGTGTTACTGGTGTAGCTTTGTCGGCTTCTTCATTAGACATATTATTTCATGATACTTGGTTTGTCGTTGCTCATTTTCATTATGTTCTTTCGTTAGGTTCTTATAGTAGGGTGATAATAATGTTGGTATGATGGTGGCCTTTTATAATTGGATATAGTATGAATAAGTATCTCCTACA
>Schistosoma_margrebowiei
GTGCACCCGCTTGAATTTAAGCATATCACTAAGCGGAGGAAAAGAAACTAACAAGGATTCCCCTAGTAACTGCGAGTGAACAGGGATTAGCCCAACACCGAAGCCTGCGGTTAATTGATCGTGAGGCAATGTGGTGTTTAGGTTGGCTTCAGGCATTACTGCTCTACCCCAAGTCCAGCAATGAGTACGGCTTCCCATTCTGGCCCAAAGAGGGTGAAAGGCCCGTGGGGGTAGAGATCAAGTGTGACAGTTCTGCTCTGAGCTACCCTTGGAGTCGGGTTGTTTGTGAATGCAGCCCAAAGTGGGTGGTAGACTCCATCCAAGGCTAAATACTTACACGAGTCCGATAGCAAACAAGTACCGTGAGGGAAAGTTGAAAAGTACTTTGAAGAGAGAGTAAACAGTGCGTGAAACCGTTCAAAGGTAAACAGG-TGGAGTTGAACTGCAAGCTCTGGGAATTCAGCTGATGAGTGTGATTTGTGCTTGGGCATACTGGCC-GCC-TTCAGTGTCTGTT--TAACCGCAGGTGCCTGCCTTTT-------TGGTGGGTATGTGTGAATCGTTTA-CATGCGACGCACGCACTGTTG--GTGTGAGGGTCTACTTGTCAGTGCACTTTCTCAGGGTGTTCACCACGACCGGCACTGCTGCCTGTCTGCTATGGCCAAACTGATCAGGTCTGATTTT---CGTCAGTCTTGGTTGGGTCGGCAGGTGACTCTTTGGCTCAT----------------TTATGGGCTGTGAGTGTTACTAGCCGGCTGTAGTGGAGCTGTGCGGTGTGTTGGAGATGGCGGCTT-------CGCATGCGTGCCTAGACCTTCGGGCTTTG-TTGAGTCTGGTCAGCTCGTTACTAGCTTCGGCTGGTCGGCTGATGGCTTGATTTTGTCGCGTTGGCGGTTGCGTGTGTGT--TTTGCTTTGGGCCAATAGTCTGTGGTGTAGTGGTAGACGATCCACCTGACCCGTCTTGAAACACGGACCAAGGAGTTTAACATGTGCGCGAGTCATTGGGTGTTACGAAACCCAAAGGCGAAGTGAAGGTAAAGGTTCGGCTT---GTCCGGACTGAGGTGAGATCCTGTTGC----CTTGCTCATACTTC--CCAAGTTGCGAGCAGCGGGCGCATCACCGGCCCGTCCCATGACGTAGACATGTGACCTAGTGTTGTGTGCACCGTCGGGGCGGAGCAAGAGCGTACACGTTGAGACCCGAAAGATGGTGAACTATGCTTGTGAAGGTTGAAGCCAGAGGAAACTCTGGTGGAGGACCGTAGCGATTCTGACGTGCAAATCGATCGTATAACGTGAGTATAGGGGCGAAAGACTAATCGAACTATCTAGTAGCTGGTTCCCTCCGAAGTTTCCCTCAGGATAGCTGGCATTCTGAGAAAT--AAACAGTTTTATCCGGTAAAGCGAATGATTAGAGGCATTGGGGATAAATCATCCTCAACCTATTCTCAAACTTTAAATGGGTGAGAAGCTTAACTCGCTTAATTGGAGTTTTGCATTGAATGTGAGTGCCAAGTGGGCCATTTTTGGTAAGCAGAACTGGCGCTGTGGGATGAACCAAACGTTCGGTTAAGGTGCCTAACACGACGCTCATGAGATACCACAAAAGGTGTTGGTTGGTCTAGACA-GCAGGACGGTGGCCATGGAAGTCGGAAGCCGCTAAGGA-------------------------------------GGTGGTTTTATAGGTCTTGGTTTGAGTCTTCTCATACGGTTGAAATTATGTGATCCTTATTATAATTTGGTATCTATGGAGGTTTATAATTTTTTGATCACAAATCATGGTATTGCCATGATTTTTTTTTTTCTTATGCCTGTTTTGATAGGTGGATTTGGTAAATATTTTCTTCCTTTTTTTTTGTATTTGGATGATTTACTTTTACCTCGATTGAATTCTTTTAGTTTATGGTTAATGATTCCATCATTTTTTTATATGGAGCTGAGGTTATATTATGGTTGTGGTGTAGGTTGAACTATGTATCCTCCTTTATCTTTATCT---GAAAATTCTGGGTTGGGTGTTGATTATTTAATGTTTTCTTTGCATTTGGCTGGTGTTTCTAGGTTGGTTGGTTCTATTAATTTTATATCGACTATAGTGAGGTGTGTTGA------------TTTTAAGACTTCTATAATAATATGGTCATATTTATTTACTTCTATATTATTATTACTTTCATTACCAGTTTTGGCAGCTGGTATAACTATGTTGCTGTTTGATCGTAAATTTGGTACGGCTTTTTTTGAGCCTATGGGTGGTGGTGATCCTCTATTGTTTCAGCATTTGTTTTGGTTTTTTGGACATCCGGAAGTATATGTTTTAATATTACCAGGATTTGGTATAGTTAGTCACATATGTATGATGATGAGTAATAATGATTCGTCGTTTGGTTATTATGGGTTAATTTGTGCTATGGCTTCTATCGTTTGTTTAGGTAGGGTAGTTTGGGCTCATCATATGTTCATGGTTGGTTTAGATCATTTAACAGCTATATTTTTTAGTTCTGTGACAATGATTATAGGTATACCGACAGGTATAAAGGTGTTTTCATGGTTGTACATGCTTAAAAGGTGTGGTTCTCGAGTATCCGATCCTATATTATGGTGGTTAGTTGGTTTTATTTTCTTGTTTACGATAGGTGGTGTTACTGGTGTTGCTTTATCTGCCTCTGCGTTGGATATGTTATTTCACGATACTTGGTTTGTTGTTGCTCATTTTCATTATGTTCTCTCGTTGGGGTCCTACAGTAGTGTAGTAATAATGTTGGTATGGTGATGGCCTTTTGTAATTGGTTTTACTATGAATAAGNNNNNNNNNNN
>Schistosoma_mekongi
NNNNNNNNNNNNNNNNNNNNNNNNNNNNNNNNNNNNNNNNNNNNNNNNNNNNNNNNNNNNNNNNNNNNNNNNNNNNNNNNNNNNNNNNNNNNNNNNNNNNNNNNNNNNNNNNNNNNNNNNNNNNNNNNNNNNNNNNNNNNNNNNNNNNNNNNNNNNNNNNNNNNNNNNNNNNNNNNNNNNNNNNNNNNNNNNNNNNNNNNNNNNNNNNNNNNNNNNNNNNNNNNNNNNNNNNNNNNNNNNNNNNNNNNNNNNNNNNNNNNNNNNNNNNNNNNNNNNNNNNNNNNNNNNNNNNNNNNNNNNNNNNNNNNNNNNNNNNNNNNNNNNNNNNNNNNNNNNNNNNNNNNNNNNNNNNNNNNNNNNNNNNNNNNNNNNNNNNNNNNNNNNNNNNNNNNNNNNNNNNNNNNNNNNNNNNNNNNNNNNNNNNNNNNNNNNNNGGAGTTGAACTGCAAGCTCTGGGGATTCAGCTGATGAGTATGATTTGTGCTTGGGCATACTGGCC-GCC-TTCAGTGTCTGTTTGTAATAGCAGATGCCTACCTTTTAT-AATGGGGTGGGTATGTGTAG-ACGTTTT-TATACGGCGCACGCATTGGAG--GTGTGAGGGTCTGCTTGTCAGTGCACTTTCTCAGAGTATTCACCACGACCGGCATTGCTGCCTCTCTACTATGGCCAAACTGATCAGGTTTGACTATTAATGTTGAGCTTGGTTGGGTCGGCAGGTGGCTCTTTGGTTCGTGATTAATC-------ATTATGGATCATTAGTGTTACTAACCGGCTGTAGTGGAGTTGTGTAGTGTGTCGGAGATGGCGGCTT-------TGCATGCGTACTTTGTCTTTCGGGCATTG-GTGAGTCTGGTCAGTTTGTTACTAGCTTCGGCTGGTCTGCTGATGGCTTGCTTTTGTCACGTTGGCAGTTGCGTATGTGAGCTTTTGAATGGGCCAAT---------------------------------------------------------------------------------------------------------------------------------------------------------------------------------------------------------------------------------------------------------------------------------------------------------------------------------------------------------------------------------------------------------------------------------------------------------------------------------------------------------------------------------------------------------------------------------------------------------------------------------------------------------------------------------------------------------------------------------------------------------------------------------------------------------------------GGTGGATTTATAGGTTTAGGTCTTAGGATGTTAATACGTTTAAAATTTTGTGATCCGTATTATAAATTAATTCCTTGTGAGATTTATAATTATTTAATAACTAATCATGGTATAGCTATGATTTTTTTTTTTTTAATGCCTTTATTAATAGGTGGGTTTGGTAATTATTTTCTTCCTTTTTTTTTGTGTTTAGATGATTTAGCTTTGCCTCGTTTAAATTCTTTTAGTGTTTGAGTAATGGTTCCTTCTATTTTTTATATGGAGTTAAGTTTATATTATGGTTCCGGTGTTGGTTGAACTTTTTATCCTCCGTTGTCTTCTCAA---GCTACGTCTGGTGTAGGTGTAGATTATTTAATGTTTTCTTTACATCTTGCTGGTATTTCTAGTTTGATAGGTTCTGTGAAATTTATAACTACAATAATGATACGTTTAAA------------TTCTTGTTCTTCAGTTATAAGTTGATCTTATTTTTTTACTTCTATACTTTTGTTAATATCATTGCCTGTACTTGCTGCTGGGATAACTATGTTATTGTTTGATCGTAAATTTGGTACTGCTTTTTTTGAGCCAGCCGGTGGTGGTGATCCTGTGTTATTTCAACATTTATTTTGATTTTTTGGTCATCCTGAGGTTTATGTTTTAATTTTGCCTGGTTTTGGAATAGTGAGTCATATATGTATGACTTTGAGTAAAAATAATTCTTTGTTTGGTTATTATGGTTTAGTGTGTGCTATGGGTTCTATAGTGTGTTTGGGTAGAGTAGTTTGAGCTCATCATATGTTTATGGTTGGTATGGATGTGAAGACTGCAATTTTTTTTAGTTCTGTTACTATGATAATAGGTATACCTACTGGTATTAAGGTGTTTTCTTGATTATATATGTTGAGTGGTTGTGGGTTACGGGTTATTGATCCTGTAGTTTGATGAATTGTTGGTTTTATATTTTTATTTACGGTGGGTGGAGTTACTGGTATAGTTTTATCTGCTTCGTCTTTGGATAGGTTATTTCATGATACTTGATTTGTTGTGGCTCATTTTCATTATGTTTTATCGTTAGGTTCATATAGGAGTTTAATTATAATGATTTTATGGTGATGACCTTTTATAATTGGTTGTTCGTTAAAAAAGNNNNNNNNNNN
>Trichobilharzia_mergi
NNNNNNNNNNNNNNNNNNNNNNNNNNNNNNNNNNNNNNNNNNNNNNNNNNNNNNNNNNNNNNNNNNNNNNNNNNNNNNNNNNNNNNNNNNNNNNNNNNNNNNNNNNNNNNNNNNNNNNNNNNNNNNNNNNNNNNNNNNNNNNNNNNNNNNNNNNNNNNNNNNNNNNNNNNNNNNNNNNNNNNNNNNNNNNNNNNNNNNNNNNNNNNNNNNNNNNNNNNNNNNNNNNNNNNNNNNNNNNNNNNNNNNNNNNNNNNNNNNNNNNNNNNNNNNNNNNNNNNNNNNNNNNNNNNNNNNNNNNNNNNNNNNNNNNNNNNNNNNNNNNNNNNNNNNNNNNNNNNNNNNNNNNNNNNNNNNNNNNNNNNNNNNNNNNNNNNNNNNNNNNNNNNNNNNNNGAGAGTAAACAGTGCGTGAAACCGCTCAGAGGTAAACGGG-TGGAGTTGAACTGCGATCCTTGGGAATTCAGCTGGTGAGCATGATTTGTGCTTGGGCATATTGACC-GCCTTTCAGTGTCTGCT--TAACTGCGGGTGCCTGCCT--C-------CGGTGGGTATGTGTGGTGCGCTTATCATGTGCCGCACGCATTGGAGG-GTGTATGAGTCTGCTTGTCAGTGCACTTTCTCAGGGTGTTCACCACGACCGGCACTGCTGTCTGTCTGCTGTAGTCAAACTGATCAGGTCTGATTAA---CGTTGGGCTTGGTTGGGTTGGCAGGTGACTCACTGGTCCAT---------------TCTGTGGGCTATGAGTGTTACTAGCCGGCTATGGTGGATCTGTACGGTGTGTCGGAGACGGCGGCTT-------TGCATATGCGCTCTGTCCTTCAGGCGTGG-TTGAGTCTGGTCGACTTGTTGCTAGTTTCGGCTGGCCAGTTGATGGCTTGATCATGTTCAGTTGGCAGTGGTGTGTGTGT--CTTAGTTTGGGCCAATAGTCTGTGGTGTTGTGGTAGACTATCCACCTG-------------------------------------------------------------------------------------------------------------------------------------------------------------------------------------------------------------------------------------------------------------------------------------------------------------------------------------------------------------------------------------------------------------------------------------------------------------------------------------------------------------------------------------------------------------------------------------------------------------------------------------------------------------------------------------------------------------------------------------------------------------------------------------GGTGGTTTTATTGGTTTGGGTTTAAGTTTATTGATTCGTTTAAAATTTTGTGAGCCTTACTATAATTTGGTTCCCTCCGAGGTATATAATTATTTGATTACTAATCATGGTATTGCTATGATATTTTTTTTTTTAATGCCAGTATTGATTGGCGGGTTTGGTAATTACCTTTTGCCTTTTCTATTAGGGTTGGATGATTTAGCTTTGCCTCGTTTGAATTCTTTGAGTGTTTGGTTAATGGTTCCTTCTGTATTTTATATGGAGTTGAGTTTAATATATGGTGCTGGTGTTGGTTGGACTTTTTATCCTCCTTTATCTATTCAA---AGATCGATGGGAGTTGGTGTTGATTATTTGATGTTTTCTTTGCATTTGGCTGGGGTTTCTAGTTTGTTGGGTTCTGTAAAATTTATAACTACTATTTTTCTAAATATTAG------------TTTTCGGGTTTCGGTGATTGTTTGGGCTTATTTATTTACGTCGGTTTTGTTATTATTGTCTTTGCCTGTTTTGGCGGCTGGCATAACTATGTTGTTGTTTGATCGAAATTTTGGTACCGCTTTTTTTGAACCTTGTGGGGGGGGTGATCCTATATTATTTCAACATTTGTTTTGATTTTTTGGTCATCCGGAGGTGTATGTTTTGATTTTGCCAGGTTTTGGTATTGTTAGTCATATATGTATGAATTTAAGTAATAAAGATTCTTCATTTGGTTATTATGGGTTGGTCTGTGCTATGGGCTCTATAGTCTGTTTGGGTAGTGTGGTGTGGGCTCATCACATGTTTATGGTGGGGCTGGATGTTAAGACTGCAGTTTTTTTTAGTTCTGTNNNNNNNNNNNNNNNNNNNNNNNNNNNNNNNNNNNNNNNNNNNNNNNNNNNNNNNNNNNNNNNNNNNNNNNNNNNNNNNNNNNNNNNNNNNNNNNNNNNNNNNNNNNNNNNNNNNNNNNNNNNNNNNNNNNNNNNNNNNNNNNNNNNNNNNNNNNNNNNNNNNNNNNNNNNNNNNNNNNNNNNNNNNNNNNNNNNNNNNNNNNNNNNNNNNNNNNNNNNNNNNNNNNNNNNNNNNNNNNNNNNNNNNNNNNNNNNNNNNNNNNNNNNNNNNNNNNNNNNNNNNNNNNNNNNNNNNNNNNNNNNNNNNNNNNN
