# Supplementary material for: Morphological, Behavioral, and Molecular Characterization of Avian Schistosomes (Digenea: Schistosomatidae) in the Native Snail Chilina dombeyana (Chilinidae) from Southern Chile
Source: Pathogens. 2022 Mar 9;11(3):332. doi: 10.3390/pathogens11030332 (PMC8949248; doi:10.3390/pathogens11030332)
Supplement: Supplementary file 1 [file pathogens-11-00332-s001.zip › Oyarzún-Ruiz_et_al_Supplementary_spreadsheet_S1_sequences.xlsx]

## Sheet: Hoja1
Supplementary spreadsheet S1
Table S1. Sequences generated in the present study (bold) and sequences obtained from GenBank. Only the information of avian schistosomes inside or closely related to BTGD clade was detailed, the rest of taxa are part of the outgroup.
Taxon	Host	Locality	Genbank Access Code
			28S	COI
C293 Lineage I	Chilina dombeyana (Gastropoda, Chilinidae)	Laguna Chica de San Pedro, Chile	OM307635	OM321410
C297 Lineage I	Chilina dombeyana (Gastropoda, Chilinidae)	Laguna Chica de San Pedro, Chile	OM307634	-
C791 Lineage I	Chilina dombeyana (Gastropoda, Chilinidae)	Laguna Chica de San Pedro, Chile	OM307633	OM321411
C280 Lineage II	Chilina dombeyana (Gastropoda, Chilinidae)	Laguna Chica de San Pedro, Chile	OM307647	OM321412
C281 Lineage II	Chilina dombeyana (Gastropoda, Chilinidae)	Laguna Chica de San Pedro, Chile	-	OM321413
C282 Lineage II	Chilina dombeyana (Gastropoda, Chilinidae)	Laguna Chica de San Pedro, Chile	OM307646	OM321414
C294 Lineage II	Chilina dombeyana (Gastropoda, Chilinidae)	Laguna Chica de San Pedro, Chile	OM307645	OM321415
C297 Lineage II	Chilina dombeyana (Gastropoda, Chilinidae)	Laguna Chica de San Pedro, Chile	-	OM321416
C303 Lineage II	Chilina dombeyana (Gastropoda, Chilinidae)	Laguna Chica de San Pedro, Chile	OM307644	-
C662 Lineage II	Chilina dombeyana (Gastropoda, Chilinidae)	Laguna Chica de San Pedro, Chile	OM307643	OM321417
C738 Lineage II	Chilina dombeyana (Gastropoda, Chilinidae)	Laguna Chica de San Pedro, Chile	-	OM321418
C751 Lineage II	Chilina dombeyana (Gastropoda, Chilinidae)	Laguna Chica de San Pedro, Chile	OM307642	OM321419
C759 Lineage II	Chilina dombeyana (Gastropoda, Chilinidae)	Laguna Chica de San Pedro, Chile	OM307641	OM321420
C762 Lineage II	Chilina dombeyana (Gastropoda, Chilinidae)	Laguna Chica de San Pedro, Chile	OM307640	OM321421
C790 Lineage II	Chilina dombeyana (Gastropoda, Chilinidae)	Laguna Chica de San Pedro, Chile	OM307639	OM321422
C818 Lineage II	Chilina dombeyana (Gastropoda, Chilinidae)	Laguna Chica de San Pedro, Chile	-	OM321423
C828 Lineage II	Chilina dombeyana (Gastropoda, Chilinidae)	Laguna Chica de San Pedro, Chile	-	OM321424
C833 Lineage II	Chilina dombeyana (Gastropoda, Chilinidae)	Laguna Chica de San Pedro, Chile	OM307638	OM321425
C875 Lineage II	Chilina dombeyana (Gastropoda, Chilinidae)	Laguna Chica de San Pedro, Chile	OM307637	OM321426
C877 Lineage II	Chilina dombeyana (Gastropoda, Chilinidae)	Laguna Chica de San Pedro, Chile	OM307636	OM321427
C1069 Lineage II	Chilina dombeyana (Gastropoda, Chilinidae)	Laguna Chica de San Pedro, Chile	OM307648	OM321428
Schistosomatidae sp. MSB Para 7973 Lineage 3	Chilina dombeyana (Gastropoda, Chilinidae)	Mascardi Lake, Argentina	KC113055	KC113073
Schistosomatidae sp. MSB Para 7977 Lineage 3	Chilina gibbosa (Gastropoda, Chilinidae)	La Patagua Lake, Argentina	KC113059	KC113075
Schistosomatidae sp. MSB Para 7970 Lineage 3	Chilina neuquenensis (Gastropoda, Chilinidae)	Correntoso Lake, Argentina	KC113053	-
Schistosomatidae sp. MSB Para 7959 Lineage 2	Chilina gibbosa (Gastropoda, Chilinidae)	Pellegrini Reservoir, Argentina	KC113065	KC113078
Schistosomatidae sp. MSB Para 7969 Lineage 2	Chilina perrieri (Gastropoda, Chilinidae)	Musters Lake, Argentina	KC113071	KC113086
Nasusbilharzia melancorhypha	Cygnus melancoryphus (Aves, Anatidae)	Mari Menuco Lake, Pellegrini Lake, Argentina	MW000331	MW012493
Schistosomatidae sp. MSB Para 7954 Lineage 1	Chilina gibbosa (Gastropoda, Chilinidae)	Pellegrini Reservoir, Argentina	KC113051	KC113072
Schistosomatidae sp. MSB Para 7952 Lineage 1	Chilina gibbosa (Gastropoda, Chilinidae)	Nahuel Huapi Lake, Argentina	KC113049	-
Schistosomatidae sp. ex Melanoides tuberculata	Melanoides tuberculata (Gastropoda, Thiaridae)	United Arab Emirates	JX875068	JX875069
Schistosomatidae sp. CRAM2127	Spheniscus magellanicus (Aves, Spheniscidae)	Rio Grande, Brazil	MG670449	MG707172
Schistosomatidae sp. ex penguin JA 2014	Spheniscus demersus (Aves, Spheniscidae)	South Africa	KM023789	-
Schistosomatidae sp. W829	Larus dominicanus (Aves, Laridae)	Argentina	KX302891	KX302898
Schistosomatidae sp. W636	Siphonaria lessonii (Gastropoda, Siphonariidae)	Argentina	KX302889	-
Schistosomatidae sp. W640	Siphonaria lessonii (Gastropoda, Siphonariidae)	Argentina	-	KX302897
Schistosomatidae sp. W217	Haminoea japonica (Gastropoda, Haminoeidae)	USA	-	KX302895
Avian schistosomatid sp. W327 Haminoea CA	Haminoea japonica (Gastropoda, Haminoeidae)	USA	GQ920620	-
Dendritobilharzia pulverulenta	Gallus gallus (Aves, Phasianidae)	USA	AY157241	AY157187
Dendritobilharzia sp. W499	Gyraulus parvus (Gastropoda, Planorbidae)	USA	-	KX302892
Schistosomatidae sp. 2 W402	Gyraulus parvus (Gastropoda, Planorbidae)	USA	MF598180	MF598175
Schistosomatidae sp. 2 W165	Aix sponsa (Aves, Anatidae)	USA	-	MF598174
Schistosomatidae sp. 2 W480	Gyraulus parvus (Gastropoda, Planorbidae)	USA	MF598182	MF598176
Schistosomatidae sp. 1 W847	Biomphalaria glabrata (Gastropoda, Planorbidae)	Brazil	-	MF598177
Schistosomatidae sp. 1 W848	Biomphalaria glabrata (Gastropoda, Planorbidae)	Brazil	MF598183	MF598178
Gigantobilharzia huronensis	Agelaius phoeniceus (Aves, Icteridae)	USA	AY157242	AY157188
Avian schistosomatid sp. W2081	Ceratophallus natalensis (Gastropoda, Planorbidae)	Kenya	AY858887	AY829247
Trichobilharzia querquedulae	Spatula cyanoptera (Aves, Anatidae)	USA	FJ174470	-
Trichobilharzia querquedulae	Spatula versicolor (Aves, Anatidae)	Argentina	-	KU057184
Trichobilharzia sp. A SVB 2009 W149	Mareca americana (Aves, Anatidae)	USA	FJ174472	FJ174524
Trichobilharzia sp. B SVB 2009	Mareca americana (Aves, Anatidae)	USA	-	FJ174528
Trichobilharzia physellae	Bucephala albeola (Aves, Anatidae)	USA	FJ174474	-
Trichobilharzia physellae	"Mallard" (Aves, Anatidae)	USA	-	MK433251
Trichobilharzia franki	Radix sp. (Gastropoda, Lymnaeidae)	Germany	FJ711768	FJ174530
Trichobilharzia regenti	Radix peregra (Gastropoda, Lymnaeidae)	Czech Republic	AY157244	AY157190
Trichobilharzia szidati	Lymnaea stagnalis (Gastropoda, Lymnaeidae)	Czech Republic, Belarus	AY157245	MT708491
Trichobilharzia mergi	Mergus serrator (Aves, Anatidae)	Iceland	JX456158	JX456172
Trichobilharzia sp. C	Lophodytes cucullatus (Aves, Anatidae)	USA	-	FJ174529
Trichobilharzia sp. D W376 Stagnicola	Stagnicola sp. (Gastropoda, Lymnaeidae)	Canada	FJ174481	FJ174485
Trichobilharzia stagnicolae	Mergus merganser (Aves, Anatidae)	USA	FJ174478	FJ174490
Trichobilharzia sp. E W332 Stagnicola	Stagnicola sp. (Gastropoda, Lymnaeidae)	Canada	FJ174480	FJ174483
Trichobilharzia sp. PYOL010	Radix rubiginosa (Gastropoda, Lymnaeidae)	Thailand	-	MW525202
Anserobilharzia brantae	Gyraulus parvus (Gastropoda, Planorbidae)	USA	FJ174466	MK433247
Allobilharzia visceralis	Cygnus columbianus (Aves, Anatidae)	USA	EF114223	EF114224
Bilharziella polonica	Anas platyrhynchus (Aves, Anatidae)	Ukraine	AY157240	AY157186
Avian schistosomatid sp. W1285	Biomphalaria sudanica (Gastropoda, Planorbidae)	Kenya	AY858886	AY829246
Heterobilharzia americana	-	-	AY157246	AY157192
Schistosomatium douthitti	-	-	AY157247	AY157193
Schistosoma intercalatum	-	-	AY157262	AY157208
Schistosoma bovis	-	-	FJ897156	MK757181
Schistosoma haematobium	-	-	AY157263	AY157209
Schistosoma mattheei	-	-	AY157265	AY157211
Schistosoma margrebowiei	-	-	AY157260	AY157206
Schistosoma leiperi	-	-	AY157261	AY157207
Schistosoma indicum	-	-	AY157258	AY157204
Schistosoma spindale	-	-	AY157257	AY157203
Schistosoma nasale	-	-	AY157259	AY157205
Schistosoma rodhaini	-	-	AY157256	AY157202
Schistosoma mansoni	-	-	AY157173	NC002545
Schistosoma turkestanicum	-	-	AY157254	KC456234
Schistosoma edwardiense	-	-	AY197344	MT886702
Schistosoma incognitum	-	-	AY157255	AY157201
Schistosoma hippopotami	-	-	AY197343	AY197346
Schistosoma japonicum	-	-	Z46504	EU325879
Schistosoma mekongi	-	-	AF465922	AY157199
Schistosoma sinensium	-	-	AF465924	AY157197
Schistosoma malayensis	-	-	AY157252	AY157198
Bivitellobilharzia nairi	-	-	AY858888	JQ975011
Bivitellobilharzia loxodontae	-	-	JN579949	JN579948
Macrobilharzia macrobilharzia	-	-	AY858885	AY829248
Schistosomatidae sp. W688	-	-	KF672860	-
Austrobilharzia sp.	-	-	JF742195	-
Austrobilharzia terrigalensis	-	-	AY157249	AY157195
Austrobilharzia variglandis	-	-	AY157250	AY157196
Ornithobilharzia canaliculata	-	-	AY157248	AY157194
Spirorchis scripta	-	-	AY222174	AY829243
Learedius learedi	-	-	AY604707	OK039252
Hapalotrema mehrai	-	-	AY604708	AY829244
