# Supplementary material for: Morphological, Behavioral, and Molecular Characterization of Avian Schistosomes (Digenea: Schistosomatidae) in the Native Snail Chilina dombeyana (Chilinidae) from Southern Chile
Source: Pathogens. 2022 Mar 9;11(3):332. doi: 10.3390/pathogens11030332 (PMC8949248; doi:10.3390/pathogens11030332)
Supplement: Supplementary file 1 [file pathogens-11-00332-s001.zip › Oyarzún-Ruiz_et_al_Supplementary_spreadsheet_S2_genetic_distances_28S.xlsx]

## Sheet: MatrixOutput
	Supplementary spreadsheet S2
	Table S2. Genetic distances for 28S gene between taxa from the present study and other avian schistosomes deposited in GenBank.
		1	2	3	4	5	6	7	8	9	10	11	12	13	14	15	16	17	18	19	20	21	22	23	24	25	26	27	28	29	30
1	C293_lineage_I
2	C297_lineage_I	0
3	C791_lineage_I	0	0
4	C280_lineage_II	0.045273	0.045273	0.045273
5	C282_lineage_II	0.0466045	0.0466045	0.0466045	0.00133156
6	C294_lineage_II	0.045273	0.045273	0.045273	0	0.00133156
7	C303_lineage_II	0.045273	0.045273	0.045273	0	0.00133156	0
8	C662_lineage_II	0.045273	0.045273	0.045273	0	0.00133156	0	0
9	C762_lineage_II	0.045273	0.045273	0.045273	0	0.00133156	0	0	0
10	C1069_lineage_II	0.045273	0.045273	0.045273	0	0.00133156	0	0	0	0
11	Schistosomatidae_sp_7954_lineage_1	0	0	0	0.045273	0.0466045	0.045273	0.045273	0.045273	0.045273	0.045273
12	Nasusbilharzia_melancorhypha	0	0	0	0.045273	0.0466045	0.045273	0.045273	0.045273	0.045273	0.045273	0
13	Schistosomatidae_sp_7959_lineage_2	0.0466045	0.0466045	0.0466045	0.00133156	0.00266312	0.00133156	0.00133156	0.00133156	0.00133156	0.00133156	0.0466045	0.0466045
14	Schistosomatidae_sp_7969_lineage_2	0.045273	0.045273	0.045273	0	0.00133156	0	0	0	0	0	0.045273	0.045273	0.00133156
15	Schistosomatidae_sp_7973_lineage_3	0.0652463	0.0652463	0.0652463	0.0439414	0.045273	0.0439414	0.0439414	0.0439414	0.0439414	0.0439414	0.0652463	0.0652463	0.045273	0.0439414
16	Schistosomatidae_sp_7977_lineage_3	0.0639148	0.0639148	0.0639148	0.0426099	0.0439414	0.0426099	0.0426099	0.0426099	0.0426099	0.0426099	0.0639148	0.0639148	0.0439414	0.0426099	0.00133156
17	Bilharziella_polonica	0.0519308	0.0519308	0.0519308	0.057257	0.0585885	0.057257	0.057257	0.057257	0.057257	0.057257	0.0519308	0.0519308	0.0585885	0.057257	0.0838881	0.0825566
18	Trichobilharzia_querquedulae	0.0359521	0.0359521	0.0359521	0.0226365	0.023968	0.0226365	0.0226365	0.0226365	0.0226365	0.0226365	0.0359521	0.0359521	0.023968	0.0226365	0.045273	0.0439414	0.0505992
19	Gigantobilharzia_huronensis	0.0479361	0.0479361	0.0479361	0.0292943	0.0306258	0.0292943	0.0292943	0.0292943	0.0292943	0.0292943	0.0479361	0.0479361	0.0279627	0.0292943	0.0492676	0.0479361	0.0612517	0.0332889
20	Schistosomatidae_sp_ex_Melanoides	0.057257	0.057257	0.057257	0.0412783	0.0426099	0.0412783	0.0412783	0.0412783	0.0412783	0.0412783	0.057257	0.057257	0.0426099	0.0412783	0.0559254	0.0545939	0.0705726	0.0426099	0.0466045
21	Dendritobilharzia_pulverulenta	0.045273	0.045273	0.045273	0.0292943	0.0306258	0.0292943	0.0292943	0.0292943	0.0292943	0.0292943	0.045273	0.045273	0.0306258	0.0292943	0.0492676	0.0479361	0.0599201	0.0279627	0.0292943	0.0466045
22	Allobilharzia_visceralis	0.0439414	0.0439414	0.0439414	0.0359521	0.0372836	0.0359521	0.0359521	0.0359521	0.0359521	0.0359521	0.0439414	0.0439414	0.0372836	0.0359521	0.0466045	0.045273	0.0532623	0.0319574	0.0399467	0.0492676	0.0412783
23	Anserobilharzia_brantae	0.0545939	0.0545939	0.0545939	0.0439414	0.045273	0.0439414	0.0439414	0.0439414	0.0439414	0.0439414	0.0545939	0.0545939	0.045273	0.0439414	0.0505992	0.0492676	0.0665779	0.0372836	0.0519308	0.0625832	0.0439414	0.0319574
24	Schistosomatidae_sp_1_W848	0.0612517	0.0612517	0.0612517	0.0439414	0.045273	0.0439414	0.0439414	0.0439414	0.0439414	0.0439414	0.0612517	0.0612517	0.045273	0.0439414	0.0639148	0.0625832	0.0772304	0.045273	0.0439414	0.0559254	0.0519308	0.0479361	0.0665779
25	Schistosomatidae_sp_2_W402	0.0545939	0.0545939	0.0545939	0.0386152	0.0399467	0.0386152	0.0386152	0.0386152	0.0386152	0.0386152	0.0545939	0.0545939	0.0372836	0.0386152	0.0639148	0.0625832	0.0679095	0.0426099	0.0359521	0.0505992	0.0412783	0.0479361	0.0612517	0.0372836
26	Schistosomatidae_sp_2_W480	0.0545939	0.0545939	0.0545939	0.0386152	0.0399467	0.0386152	0.0386152	0.0386152	0.0386152	0.0386152	0.0545939	0.0545939	0.0372836	0.0386152	0.0639148	0.0625832	0.0679095	0.0426099	0.0359521	0.0505992	0.0412783	0.0479361	0.0612517	0.0372836	0
27	Schistosomatidae_sp_W640	0.0519308	0.0519308	0.0519308	0.0306258	0.0319574	0.0306258	0.0306258	0.0306258	0.0306258	0.0306258	0.0519308	0.0519308	0.0319574	0.0306258	0.0505992	0.0492676	0.069241	0.0346205	0.0306258	0.0532623	0.0332889	0.0479361	0.0532623	0.0479361	0.0479361	0.0479361
28	Schistosomatidae_sp_W829	0.0519308	0.0519308	0.0519308	0.0306258	0.0319574	0.0306258	0.0306258	0.0306258	0.0306258	0.0306258	0.0519308	0.0519308	0.0319574	0.0306258	0.0505992	0.0492676	0.069241	0.0346205	0.0306258	0.0532623	0.0332889	0.0479361	0.0532623	0.0479361	0.0479361	0.0479361	0
29	Avian_schistosomatid_sp_W1285	0.0679095	0.0679095	0.0679095	0.0639148	0.0652463	0.0639148	0.0639148	0.0639148	0.0639148	0.0639148	0.0679095	0.0679095	0.0652463	0.0639148	0.0918775	0.0905459	0.0612517	0.057257	0.0705726	0.081225	0.0612517	0.0665779	0.0705726	0.0838881	0.0758988	0.0758988	0.0705726	0.0705726
30	Avian_schistosomatid_sp_W2081	0.0532623	0.0532623	0.0532623	0.0386152	0.0399467	0.0386152	0.0386152	0.0386152	0.0386152	0.0386152	0.0532623	0.0532623	0.0399467	0.0386152	0.0545939	0.0532623	0.0652463	0.0399467	0.0359521	0.0559254	0.0386152	0.0439414	0.0585885	0.0505992	0.0532623	0.0532623	0.0426099	0.0426099	0.0719041

## Sheet: Caption
Table. Estimates of Evolutionary Divergence between Sequences
The number of base differences per site from between sequences are shown. The analysis involved 30 nucleotide sequences. All positions containing gaps and missing data were eliminated. There were a total of 751 positions in the final dataset. Evolutionary analyses were conducted in MEGA7 [1].
1. Kumar S., Stecher G., and Tamura K. (2016). MEGA7: Molecular Evolutionary Genetics Analysis version 7.0 for bigger datasets.Molecular Biology and Evolution 33:1870-1874.
Disclaimer: Although utmost care has been taken to ensure the correctness of the caption, the caption text is provided "as is" without any warranty of any kind. Authors advise the user to carefully check the caption prior to its use for any purpose and report any errors or problems to the authors immediately (www.megasoftware.net). In no event shall the authors and their employers be liable for a…
