# Supplementary material for: Morphological, Behavioral, and Molecular Characterization of Avian Schistosomes (Digenea: Schistosomatidae) in the Native Snail Chilina dombeyana (Chilinidae) from Southern Chile
Source: Pathogens. 2022 Mar 9;11(3):332. doi: 10.3390/pathogens11030332 (PMC8949248; doi:10.3390/pathogens11030332)
Supplement: Supplementary file 1 [file pathogens-11-00332-s001.zip › Oyarzún-Ruiz_et_al_Supplementary_spreadsheet_S3_genetic_distances_COI.xlsx]

## Sheet: MatrixOutput
	Supplementary spreadsheet S3
	Table S3. Genetic distances for COI gene between taxa from the present study and other avian schistosomes deposited in GenBank.
		1	2	3	4	5	6	7	8	9	10	11	12	13	14	15	16	17	18	19	20	21	22	23	24	25	26	27	28
1	C293_lineage_I
2	C791_lineage_I	0.00239808
3	C294_lineage_II	0.194245	0.196643
4	C297_lineage_II	0.194245	0.196643	0
5	C662_lineage_II	0.196643	0.199041	0.00239808	0.00239808
6	C759_lineage_II	0.194245	0.196643	0	0	0.00239808
7	C762_lineage_II	0.196643	0.199041	0.00239808	0.00239808	0	0.00239808
8	C1069_lineage_II	0.194245	0.196643	0	0	0.00239808	0	0.00239808
9	Schistosomatidae_sp_7954_lineage_1	0.0647482	0.0623501	0.165468	0.165468	0.167866	0.165468	0.167866	0.165468
10	Nasusbilharzia_melancorhypha	0.139089	0.141487	0.194245	0.194245	0.196643	0.194245	0.196643	0.194245	0.16307
11	Schistosomatidae_sp_7959_lineage_2	0.199041	0.201439	0.00479616	0.00479616	0.00239808	0.00479616	0.00239808	0.00479616	0.170264	0.199041
12	Schistosomatidae_sp_7969_lineage_2	0.194245	0.196643	0	0	0.00239808	0	0.00239808	0	0.165468	0.194245	0.00479616
13	Schistosomatidae_sp_7973_lineage_3	0.141487	0.139089	0.148681	0.148681	0.151079	0.148681	0.151079	0.148681	0.148681	0.191847	0.153477	0.148681
14	Schistosomatidae_sp_7977_lineage_3	0.146283	0.143885	0.151079	0.151079	0.148681	0.151079	0.148681	0.151079	0.153477	0.196643	0.151079	0.151079	0.00959233
15	Bilharziella_polonica	0.177458	0.17506	0.215827	0.215827	0.218225	0.215827	0.218225	0.215827	0.177458	0.206235	0.215827	0.215827	0.208633	0.213429
16	Trichobilharzia_querquedulae	0.16307	0.165468	0.182254	0.182254	0.184652	0.182254	0.184652	0.182254	0.167866	0.177458	0.18705	0.182254	0.155875	0.160671	0.189448
17	Schistosomatidae_sp_ex_Melanoides	0.206235	0.203837	0.211031	0.211031	0.213429	0.211031	0.213429	0.211031	0.211031	0.232614	0.215827	0.211031	0.172662	0.17506	0.235012	0.184652
18	Gigantobilharzia_huronensis	0.18705	0.189448	0.18705	0.18705	0.189448	0.18705	0.189448	0.18705	0.191847	0.199041	0.189448	0.18705	0.189448	0.191847	0.223022	0.194245	0.211031
19	Dendritobilharzia_pulverulenta	0.18705	0.189448	0.230216	0.230216	0.232614	0.230216	0.232614	0.230216	0.199041	0.220624	0.235012	0.230216	0.201439	0.203837	0.203837	0.194245	0.223022	0.23741
20	Allobilharzia_visceralis	0.165468	0.167866	0.16307	0.16307	0.16307	0.16307	0.16307	0.16307	0.165468	0.218225	0.165468	0.16307	0.160671	0.158273	0.189448	0.165468	0.215827	0.189448	0.194245
21	Anserobilharzia_brantae	0.167866	0.165468	0.203837	0.203837	0.206235	0.203837	0.206235	0.203837	0.172662	0.206235	0.206235	0.203837	0.153477	0.155875	0.184652	0.148681	0.17506	0.199041	0.191847	0.151079
22	Schistosomatidae_sp_1_W848	0.153477	0.155875	0.177458	0.177458	0.179856	0.177458	0.179856	0.177458	0.160671	0.172662	0.182254	0.177458	0.160671	0.16307	0.191847	0.153477	0.208633	0.170264	0.215827	0.167866	0.165468
23	Schistosomatidae_sp_2_W402	0.177458	0.179856	0.16307	0.16307	0.165468	0.16307	0.165468	0.16307	0.177458	0.170264	0.167866	0.16307	0.177458	0.179856	0.191847	0.16307	0.218225	0.194245	0.220624	0.165468	0.189448	0.141487
24	Schistosomatidae_sp_2_W480	0.177458	0.179856	0.165468	0.165468	0.167866	0.165468	0.167866	0.165468	0.177458	0.170264	0.170264	0.165468	0.179856	0.182254	0.191847	0.16307	0.220624	0.194245	0.220624	0.165468	0.189448	0.141487	0.00239808
25	Schistosomatidae_sp_W640	0.201439	0.203837	0.215827	0.215827	0.218225	0.215827	0.218225	0.215827	0.215827	0.22542	0.218225	0.215827	0.203837	0.203837	0.218225	0.213429	0.199041	0.201439	0.206235	0.220624	0.194245	0.201439	0.218225	0.218225
26	Schistosomatidae_sp_W829	0.199041	0.201439	0.215827	0.215827	0.218225	0.215827	0.218225	0.215827	0.213429	0.223022	0.218225	0.215827	0.203837	0.203837	0.215827	0.211031	0.199041	0.199041	0.203837	0.218225	0.191847	0.199041	0.218225	0.218225	0.00239808
27	Avian_schistosomatid_sp_W2081	0.203837	0.206235	0.18705	0.18705	0.189448	0.18705	0.189448	0.18705	0.208633	0.223022	0.191847	0.18705	0.177458	0.179856	0.218225	0.160671	0.196643	0.191847	0.199041	0.170264	0.182254	0.165468	0.196643	0.196643	0.206235	0.203837
28	Avian_schistosomatid_sp_W1285	0.184652	0.18705	0.213429	0.213429	0.215827	0.213429	0.215827	0.213429	0.201439	0.201439	0.218225	0.213429	0.17506	0.177458	0.196643	0.155875	0.201439	0.211031	0.201439	0.155875	0.172662	0.18705	0.172662	0.172662	0.203837	0.201439	0.191847

## Sheet: Caption
Table. Estimates of Evolutionary Divergence between Sequences
The number of base differences per site from between sequences are shown. The analysis involved 28 nucleotide sequences. Codon positions included were 1st+2nd+3rd+Noncoding. All positions containing gaps and missing data were eliminated. There were a total of 417 positions in the final dataset. Evolutionary analyses were conducted in MEGA7 [1].
1. Kumar S., Stecher G., and Tamura K. (2016). MEGA7: Molecular Evolutionary Genetics Analysis version 7.0 for bigger datasets.Molecular Biology and Evolution 33:1870-1874.
Disclaimer: Although utmost care has been taken to ensure the correctness of the caption, the caption text is provided "as is" without any warranty of any kind. Authors advise the user to carefully check the caption prior to its use for any purpose and report any errors or problems to the authors immediately (www.megasoftware.net). In no event shall the authors and their employers be liable for a…
